# Supplementary material for: Computational Simulation of Team Creativity: The Benefit of Member Flow
Source: Front Psychol. 2019 Feb 7;10:188. doi: 10.3389/fpsyg.2019.00188 (PMC6374635; doi:10.3389/fpsyg.2019.00188)
Supplement: DATA SHEETS S1, S2 — The outputs of A/a experiments through BehaviorSpace function. [file Data_Sheet_1.CSV]

BehaviorSpace results (NetLogo 6.0.2)
new-TCM-1.0.nlogo
A
12/19/2018 20:50:48:191 +0800
min-pxcor	max-pxcor	min-pycor	max-pycor
-1	23	-1	23
[run number]	1	2	3	4	5	6	7	8	9	10	11	12	13	14	15	16	17	18	19	20	21	22	23	24	25	26	27	28	29	30	31	32	33	34	35	36	37	38	39	40	41	42	43	44	45	46	47	48	49
numDiverShareKnow	2	2	2	2	2	2	2	2	2	2	2	2	2	2	2	2	2	2	2	2	2	2	2	2	2	2	2	2	2	2	2	2	2	2	2	2	2	2	2	2	2	2	2	2	2	2	2	2	2
numNormalSuperKnowPool	8	8	8	8	8	8	8	8	8	8	8	8	8	8	8	8	8	8	8	8	8	8	8	8	8	8	8	8	8	8	8	8	8	8	8	8	8	8	8	8	8	8	8	8	8	8	8	8	8
numOutsidersShareKnow	10	10	10	10	10	10	10	10	10	10	10	10	10	10	10	10	10	10	10	10	10	10	10	10	10	10	10	10	10	10	10	10	10	10	10	10	10	10	10	10	10	10	10	10	10	10	10	10	10
evaluNumber	3	3	3	3	3	3	3	3	3	3	3	3	3	3	3	3	3	3	3	3	3	3	3	3	3	3	3	3	3	3	3	3	3	3	3	3	3	3	3	3	3	3	3	3	3	3	3	3	3
numDiverEfficiency	10	10	10	10	10	10	10	10	10	10	10	10	10	10	10	10	10	10	10	10	10	10	10	10	10	10	10	10	10	10	10	10	10	10	10	10	10	10	10	10	10	10	10	10	10	10	10	10	10
numSuperShareKnow	10	10	10	10	10	10	10	10	10	10	10	10	10	10	10	10	10	10	10	10	10	10	10	10	10	10	10	10	10	10	10	10	10	10	10	10	10	10	10	10	10	10	10	10	10	10	10	10	10
numCreativeSuperKnowPool	2	2	2	2	2	2	2	2	2	2	2	2	2	2	2	2	2	2	2	2	2	2	2	2	2	2	2	2	2	2	2	2	2	2	2	2	2	2	2	2	2	2	2	2	2	2	2	2	2
numEvaluShareKnow	5	5	5	5	5	5	5	5	5	5	5	5	5	5	5	5	5	5	5	5	5	5	5	5	5	5	5	5	5	5	5	5	5	5	5	5	5	5	5	5	5	5	5	5	5	5	5	5	5
rabbitsNormalNum	80	80	80	80	80	80	80	80	80	80	80	80	80	80	80	80	80	80	80	80	80	80	80	80	80	80	80	80	80	80	80	80	80	80	80	80	80	80	80	80	80	80	80	80	80	80	80	80	80
creativeMin	11	11	11	11	11	11	11	11	11	11	11	11	11	11	11	11	11	11	11	11	11	11	11	11	11	11	11	11	11	11	11	11	11	11	11	11	11	11	11	11	11	11	11	11	11	11	11	11	11
numNormalDiverKnowPool	2	2	2	2	2	2	2	2	2	2	2	2	2	2	2	2	2	2	2	2	2	2	2	2	2	2	2	2	2	2	2	2	2	2	2	2	2	2	2	2	2	2	2	2	2	2	2	2	2
numNormalEvaluKnowPool	5	5	5	5	5	5	5	5	5	5	5	5	5	5	5	5	5	5	5	5	5	5	5	5	5	5	5	5	5	5	5	5	5	5	5	5	5	5	5	5	5	5	5	5	5	5	5	5	5
memberFlowSwitch?	true	true	true	true	true	true	true	true	true	true	true	true	true	true	true	true	true	true	true	true	true	true	true	true	true	true	true	true	true	true	true	true	true	true	true	true	true	true	true	true	true	true	true	true	true	true	true	true	true
numCreativeDiverKnowPool	8	8	8	8	8	8	8	8	8	8	8	8	8	8	8	8	8	8	8	8	8	8	8	8	8	8	8	8	8	8	8	8	8	8	8	8	8	8	8	8	8	8	8	8	8	8	8	8	8
numCreativeEvaluKnowPool	5	5	5	5	5	5	5	5	5	5	5	5	5	5	5	5	5	5	5	5	5	5	5	5	5	5	5	5	5	5	5	5	5	5	5	5	5	5	5	5	5	5	5	5	5	5	5	5	5
creativeMax	20	20	20	20	20	20	20	20	20	20	20	20	20	20	20	20	20	20	20	20	20	20	20	20	20	20	20	20	20	20	20	20	20	20	20	20	20	20	20	20	20	20	20	20	20	20	20	20	20
numSuperEfficiency	10	10	10	10	10	10	10	10	10	10	10	10	10	10	10	10	10	10	10	10	10	10	10	10	10	10	10	10	10	10	10	10	10	10	10	10	10	10	10	10	10	10	10	10	10	10	10	10	10
diverNumber	3	3	3	3	3	3	3	3	3	3	3	3	3	3	3	3	3	3	3	3	3	3	3	3	3	3	3	3	3	3	3	3	3	3	3	3	3	3	3	3	3	3	3	3	3	3	3	3	3
superNumber	3	3	3	3	3	3	3	3	3	3	3	3	3	3	3	3	3	3	3	3	3	3	3	3	3	3	3	3	3	3	3	3	3	3	3	3	3	3	3	3	3	3	3	3	3	3	3	3	3
normalMin	0	0	0	0	0	0	0	0	0	0	0	0	0	0	0	0	0	0	0	0	0	0	0	0	0	0	0	0	0	0	0	0	0	0	0	0	0	0	0	0	0	0	0	0	0	0	0	0	0
rabbitsCreativeNum	80	80	80	80	80	80	80	80	80	80	80	80	80	80	80	80	80	80	80	80	80	80	80	80	80	80	80	80	80	80	80	80	80	80	80	80	80	80	80	80	80	80	80	80	80	80	80	80	80
[reporter]	teamCreativity	teamCreativity	teamCreativity	teamCreativity	teamCreativity	teamCreativity	teamCreativity	teamCreativity	teamCreativity	teamCreativity	teamCreativity	teamCreativity	teamCreativity	teamCreativity	teamCreativity	teamCreativity	teamCreativity	teamCreativity	teamCreativity	teamCreativity	teamCreativity	teamCreativity	teamCreativity	teamCreativity	teamCreativity	teamCreativity	teamCreativity	teamCreativity	teamCreativity	teamCreativity	teamCreativity	teamCreativity	teamCreativity	teamCreativity	teamCreativity	teamCreativity	teamCreativity	teamCreativity	teamCreativity	teamCreativity	teamCreativity	teamCreativity	teamCreativity	teamCreativity	teamCreativity	teamCreativity	teamCreativity	teamCreativity	teamCreativity
[final]	0.8910714285714286	0.8799283154121864	0.7948979591836735	0.8973660308810173	0.8981308411214953	0.8552875695732839	0.8362745098039216	0.7569676700111483	0.8520992366412213	0.8202368137782562	0.8647798742138365	0.8250497017892644	0.9111111111111111	0.7228637413394919	0.928087986463621	0.8019375672766416	0.8899803536345776	0.9172932330827067	0.8346774193548387	0.9071537290715372	0.8661275831087152	0.8620037807183365	0.910267471958585	0.8006295907660022	0.8226164079822617	0.86	0.7691428571428571	0.8643776824034335	0.8598790322580645	0.9016544117647058	0.8460093896713615	0.7566702241195304	0.7772877618522602	0.9120492524186455	0.8278606965174129	0.8435814455231931	0.8505629477993859	0.7886710239651417	0.7308584686774942	0.9087171052631579	0.919869174161897	0.8497942386831275	0.8532019704433498	0.9031986531986532	0.873253493013972	0.7917570498915402	0.864986498649865	0.8172972972972973	0.819623389494549
[min]	0	0	0	0	0	0	0	0	0	0	0	0	0	0	0	0	0	0	0	0	0	0	0	0	0	0	0	0	0	0	0	0	0	0	0	0	0	0	0	0	0	0	0	0	0	0	0	0	0
[max]	0.8910714285714286	1	1	0.9186440677966101	0.9147982062780269	0.8709677419354839	0.8964401294498382	0.875	0.9375	0.9	1	0.875	0.9203252032520325	0.7591036414565826	1	1	1	1	0.8793103448275862	0.9111111111111111	0.8955223880597015	1	1	0.9259259259259259	0.831764705882353	0.9239130434782609	0.9024390243902439	0.9642857142857143	1	1	1	0.88	0.8850574712643678	1	1	0.8653198653198653	0.9285714285714286	0.9166666666666666	0.7904191616766467	0.9144620811287478	0.9247434435575826	0.9411764705882353	0.9357142857142857	1	1	1	0.8670329670329671	0.9411764705882353	0.8197381671701913
[mean]	0.8606889901146678	0.8736465542617066	0.8195952606202553	0.8827559334418558	0.866131561130525	0.8352416458324234	0.8415612027371342	0.7372581150225729	0.838370355588307	0.8175890610150445	0.8331830524576918	0.796103598269386	0.8915441205122252	0.7169875714036941	0.9262345851702303	0.8283140243763442	0.8672493938233831	0.9079557936832381	0.8106137042769035	0.8798901513752854	0.868316979535516	0.8311168322041783	0.899978971347086	0.798051448270991	0.7980217990124755	0.86093053528954	0.7896435152212491	0.852773028833227	0.8523557673700635	0.8908375210169849	0.8499652476992353	0.7843128042915699	0.7935335844543328	0.9204532437182443	0.7907091035148536	0.8301660053929194	0.842373617745088	0.810256015356013	0.7234774420665405	0.8861541707218297	0.8958118066043375	0.8469851211201295	0.8597308099109228	0.9131649801611964	0.8650959283686609	0.8026989186088995	0.8374691252972362	0.8015467451756348	0.7624574895257167
[steps]	100	100	100	100	100	100	100	100	100	100	100	100	100	100	100	100	100	100	100	100	100	100	100	100	100	100	100	100	100	100	100	100	100	100	100	100	100	100	100	100	100	100	100	100	100	100	100	100	100
[all run data]	teamCreativity	teamCreativity	teamCreativity	teamCreativity	teamCreativity	teamCreativity	teamCreativity	teamCreativity	teamCreativity	teamCreativity	teamCreativity	teamCreativity	teamCreativity	teamCreativity	teamCreativity	teamCreativity	teamCreativity	teamCreativity	teamCreativity	teamCreativity	teamCreativity	teamCreativity	teamCreativity	teamCreativity	teamCreativity	teamCreativity	teamCreativity	teamCreativity	teamCreativity	teamCreativity	teamCreativity	teamCreativity	teamCreativity	teamCreativity	teamCreativity	teamCreativity	teamCreativity	teamCreativity	teamCreativity	teamCreativity	teamCreativity	teamCreativity	teamCreativity	teamCreativity	teamCreativity	teamCreativity	teamCreativity	teamCreativity	teamCreativity
	0	0	0	0	0	0	0	0	0	0	0	0	0	0	0	0	0	0	0	0	0	0	0	0	0	0	0	0	0	0	0	0	0	0	0	0	0	0	0	0	0	0	0	0	0	0	0	0	0
	0.8571428571428571	1	1	0.4	0	0.4666666666666667	0.8571428571428571	0.7142857142857143	0.9375	0.9	1	0.5	0.875	0.7	1	1	1	1	0.75	0.75	0.8181818181818182	1	1	0.8947368421052632	0.6428571428571429	0.7	0.875	0.9	1	1	1	0.8461538461538461	0.6470588235294118	1	1	0.75	0.8	0.9166666666666666	0.6	0.7142857142857143	0.4	0.8888888888888888	0.8461538461538461	1	1	1	0.7857142857142857	0.9411764705882353	0.6
	0.75	0.9565217391304348	1	0.7647058823529411	0.14285714285714285	0.6363636363636364	0.75	0.875	0.8695652173913043	0.8333333333333334	0.75	0.8461538461538461	0.8	0.5333333333333333	1	0.75	0.7083333333333334	1	0.6	0.8095238095238095	0.7894736842105263	0.9565217391304348	0.9473684210526315	0.9259259259259259	0.6190476190476191	0.7647058823529411	0.7142857142857143	0.9473684210526315	1	0.9375	0.9047619047619048	0.88	0.7142857142857143	0.9583333333333334	0.5789473684210527	0.7333333333333333	0.9285714285714286	0.88	0.75	0.8095238095238095	0.6923076923076923	0.9411764705882353	0.8636363636363636	1	1	0.9230769230769231	0.75	0.8636363636363636	0.45454545454545453
	0.7857142857142857	0.9393939393939394	0.9545454545454546	0.8	0.631578947368421	0.675	0.76	0.8461538461538461	0.7777777777777778	0.8275862068965517	0.7647058823529411	0.875	0.7777777777777778	0.5	0.9565217391304348	0.8	0.7894736842105263	0.9615384615384616	0.7894736842105263	0.8333333333333334	0.8484848484848485	0.8292682926829268	0.9629629629629629	0.8709677419354839	0.7647058823529411	0.8181818181818182	0.7647058823529411	0.9642857142857143	0.95	0.96	0.9310344827586207	0.7272727272727273	0.7857142857142857	0.9666666666666667	0.6428571428571429	0.782608695652174	0.75	0.9	0.7142857142857143	0.8529411764705882	0.782608695652174	0.8260869565217391	0.8214285714285714	1	0.9696969696969697	0.8695652173913043	0.7407407407407407	0.9142857142857143	0.5
	0.8666666666666667	0.9487179487179487	0.9032258064516129	0.8571428571428571	0.7741935483870968	0.7777777777777778	0.7741935483870968	0.8571428571428571	0.8064516129032258	0.825	0.8064516129032258	0.782608695652174	0.7368421052631579	0.46153846153846156	0.9714285714285714	0.8857142857142857	0.8367346938775511	0.90625	0.8095238095238095	0.8205128205128205	0.8372093023255814	0.7916666666666666	0.8378378378378378	0.8974358974358975	0.7948717948717948	0.8857142857142857	0.782608695652174	0.8780487804878049	0.9655172413793104	0.8378378378378378	0.9428571428571428	0.7692307692307693	0.8421052631578947	0.9428571428571428	0.5675675675675675	0.7777777777777778	0.7586206896551724	0.868421052631579	0.6206896551724138	0.7674418604651163	0.8780487804878049	0.8823529411764706	0.875	1	0.975609756097561	0.8648648648648649	0.7727272727272727	0.9166666666666666	0.5769230769230769
	0.8666666666666667	0.9215686274509803	0.9032258064516129	0.86	0.8372093023255814	0.8133333333333334	0.8095238095238095	0.875	0.8378378378378378	0.8490566037735849	0.7843137254901961	0.7692307692307693	0.7916666666666666	0.53125	0.9767441860465116	0.8947368421052632	0.8421052631578947	0.9375	0.8709677419354839	0.8372093023255814	0.8688524590163934	0.7966101694915254	0.8888888888888888	0.851063829787234	0.8043478260869565	0.8666666666666667	0.8611111111111112	0.9	0.9473684210526315	0.7627118644067796	0.9285714285714286	0.7833333333333333	0.8260869565217391	0.9473684210526315	0.6097560975609756	0.8048780487804879	0.8048780487804879	0.8297872340425532	0.6904761904761905	0.8387096774193549	0.8653846153846154	0.8809523809523809	0.8666666666666667	1	0.9423076923076923	0.8809523809523809	0.8	0.9302325581395349	0.6333333333333333
	0.8888888888888888	0.9310344827586207	0.875	0.8412698412698413	0.86	0.810126582278481	0.8301886792452831	0.8620689655172413	0.8035714285714286	0.8392857142857143	0.7735849056603774	0.8181818181818182	0.8307692307692308	0.6428571428571429	0.9795918367346939	0.92	0.8307692307692308	0.864406779661017	0.8611111111111112	0.7843137254901961	0.8589743589743589	0.7868852459016393	0.9	0.8793103448275862	0.8305084745762712	0.8793103448275862	0.8888888888888888	0.8507462686567164	0.9069767441860465	0.7910447761194029	0.9365079365079365	0.8157894736842105	0.84	0.9629629629629629	0.6326530612244898	0.8	0.8222222222222222	0.8333333333333334	0.6956521739130435	0.84	0.8852459016393442	0.9	0.8666666666666667	1	0.953125	0.8979591836734694	0.8166666666666667	0.8269230769230769	0.7
	0.8658536585365854	0.9130434782608695	0.8333333333333334	0.8571428571428571	0.8793103448275862	0.8421052631578947	0.8448275862068966	0.8709677419354839	0.8028169014084507	0.8	0.75	0.7948717948717948	0.8433734939759037	0.5957446808510638	0.9827586206896551	0.9333333333333333	0.84	0.8947368421052632	0.8695652173913043	0.803030303030303	0.8791208791208791	0.8108108108108109	0.8676470588235294	0.8888888888888888	0.7808219178082192	0.8939393939393939	0.8571428571428571	0.8271604938271605	0.9259259259259259	0.7974683544303798	0.9240506329113924	0.8192771084337349	0.8518518518518519	0.9661016949152542	0.6557377049180327	0.8260869565217391	0.8518518518518519	0.8524590163934426	0.6923076923076923	0.8666666666666667	0.8939393939393939	0.8548387096774194	0.9036144578313253	1	0.9012345679012346	0.8571428571428571	0.8082191780821918	0.85	0.7142857142857143
	0.8631578947368421	0.9012345679012346	0.8548387096774194	0.8734177215189873	0.8970588235294118	0.8367346938775511	0.8461538461538461	0.7692307692307693	0.7901234567901234	0.8055555555555556	0.7721518987341772	0.7954545454545454	0.8645833333333334	0.6346153846153846	0.9864864864864865	0.9420289855072463	0.8390804597701149	0.9069767441860465	0.8793103448275862	0.8395061728395061	0.8878504672897196	0.7840909090909091	0.8831168831168831	0.8875	0.7764705882352941	0.9135802469135802	0.8793103448275862	0.8351648351648352	0.9354838709677419	0.8095238095238095	0.9230769230769231	0.8064516129032258	0.8615384615384616	0.9714285714285714	0.7	0.8421052631578947	0.8888888888888888	0.8194444444444444	0.7	0.8673469387755102	0.9078947368421053	0.8732394366197183	0.9032258064516129	1	0.8850574712643678	0.835820895522388	0.8076923076923077	0.8695652173913043	0.7419354838709677
	0.8613861386138614	0.8958333333333334	0.835820895522388	0.8829787234042553	0.8961038961038961	0.8596491228070176	0.8255813953488372	0.735632183908046	0.8152173913043478	0.8026315789473685	0.7752808988764045	0.8	0.8584070796460177	0.6363636363636364	0.9883720930232558	0.9166666666666666	0.845360824742268	0.898989898989899	0.7605633802816901	0.8431372549019608	0.8823529411764706	0.7835051546391752	0.8876404494382022	0.8850574712643678	0.7865168539325843	0.9130434782608695	0.8857142857142857	0.83	0.9315068493150684	0.8297872340425532	0.93	0.8073394495412844	0.881578947368421	0.974025974025974	0.7294117647058823	0.8375	0.8961038961038961	0.8488372093023255	0.7464788732394366	0.8703703703703703	0.8829787234042553	0.88	0.912621359223301	1	0.8958333333333334	0.7702702702702703	0.8160919540229885	0.8271604938271605	0.7162162162162162
	0.8558558558558559	0.8888888888888888	0.8604651162790697	0.89	0.9	0.8536585365853658	0.845360824742268	0.735632183908046	0.8229166666666666	0.8072289156626506	0.7575757575757576	0.7931034482758621	0.8740157480314961	0.6507936507936508	0.9894736842105263	0.925531914893617	0.8529411764705882	0.908256880733945	0.7317073170731707	0.8468468468468469	0.8955223880597015	0.7657657657657657	0.8979591836734694	0.8617021276595744	0.7272727272727273	0.9238095238095239	0.9024390243902439	0.8448275862068966	0.9146341463414634	0.84	0.9369369369369369	0.8217054263565892	0.8850574712643678	0.9770114942528736	0.7291666666666666	0.8172043010752689	0.9069767441860465	0.819047619047619	0.7631578947368421	0.8842975206611571	0.8899082568807339	0.8928571428571429	0.9174311926605505	0.9915254237288136	0.898989898989899	0.7931034482758621	0.8	0.8313253012048193	0.7160493827160493
	0.859504132231405	0.8983050847457628	0.8762886597938144	0.8990825688073395	0.8764044943820225	0.8613138686131386	0.8425925925925926	0.7263157894736842	0.819047619047619	0.8260869565217391	0.7657657657657657	0.8	0.8840579710144928	0.6617647058823529	0.9904761904761905	0.923728813559322	0.8648648648648649	0.905511811023622	0.7191011235955056	0.8671875	0.8918918918918919	0.7758620689655172	0.9043478260869565	0.8446601941747572	0.7476635514018691	0.9203539823008849	0.8736842105263158	0.8455284552845529	0.8723404255319149	0.8518518518518519	0.9126984126984127	0.8380281690140845	0.8602150537634409	0.979381443298969	0.7227722772277227	0.82	0.9072164948453608	0.8333333333333334	0.7380952380952381	0.8939393939393939	0.9008264462809917	0.8829787234042553	0.9285714285714286	0.9917355371900827	0.8938053097345132	0.8113207547169812	0.8173913043478261	0.8247422680412371	0.6344086021505376
	0.8396946564885496	0.888	0.8899082568807339	0.907563025210084	0.8691588785046729	0.8561643835616438	0.8448275862068966	0.7476635514018691	0.822429906542056	0.83	0.7777777777777778	0.7945205479452054	0.8888888888888888	0.654320987654321	0.9910714285714286	0.9083969465648855	0.8770491803278688	0.9037037037037037	0.7378640776699029	0.8666666666666667	0.8838709677419355	0.7796610169491526	0.905511811023622	0.8440366972477065	0.7304347826086957	0.9191176470588235	0.8846153846153846	0.8372093023255814	0.8636363636363636	0.8378378378378378	0.9111111111111111	0.8397435897435898	0.8130841121495327	0.9819819819819819	0.7383177570093458	0.8256880733944955	0.9038461538461539	0.8264462809917356	0.7021276595744681	0.9014084507042254	0.9076923076923077	0.8846153846153846	0.9357142857142857	0.9925373134328358	0.9008264462809917	0.7927927927927928	0.8244274809160306	0.7619047619047619	0.6306306306306306
	0.8367346938775511	0.8888888888888888	0.8888888888888888	0.9032258064516129	0.8793103448275862	0.8571428571428571	0.8548387096774194	0.7391304347826086	0.8245614035087719	0.839622641509434	0.7883211678832117	0.7848101265822784	0.8930817610062893	0.7227722772277227	0.9924812030075187	0.9172413793103448	0.8880597014925373	0.9072847682119205	0.7692307692307693	0.86	0.8802395209580839	0.7952755905511811	0.9015151515151515	0.8547008547008547	0.7615384615384615	0.9219858156028369	0.8727272727272727	0.8308823529411765	0.860655737704918	0.8536585365853658	0.8827586206896552	0.8303030303030303	0.8067226890756303	0.9834710743801653	0.7563025210084033	0.8198198198198198	0.9122807017543859	0.8333333333333334	0.7142857142857143	0.9084967320261438	0.9057971014492754	0.8839285714285714	0.9271523178807947	0.9857142857142858	0.8931297709923665	0.8099173553719008	0.8296296296296296	0.7685185185185185	0.6611570247933884
	0.8344370860927153	0.8875	0.8769230769230769	0.9044117647058824	0.8809523809523809	0.8571428571428571	0.8705035971223022	0.6929133858267716	0.8333333333333334	0.8454545454545455	0.8066666666666666	0.7473684210526316	0.8770949720670391	0.7129629629629629	0.9863013698630136	0.918918918918919	0.8896551724137931	0.9090909090909091	0.7704918032786885	0.8604651162790697	0.8837209302325582	0.8043478260869565	0.8888888888888888	0.8373983739837398	0.7697841726618705	0.9215686274509803	0.8559322033898306	0.8243243243243243	0.8527131782945736	0.8538461538461538	0.8791946308724832	0.8304093567251462	0.8188976377952756	0.9692307692307692	0.7777777777777778	0.8253968253968254	0.9166666666666666	0.8384615384615385	0.7280701754385965	0.9056603773584906	0.9090909090909091	0.8709677419354839	0.9212121212121213	0.9794520547945206	0.8943661971830986	0.7952755905511811	0.8275862068965517	0.7522123893805309	0.6865671641791045
	0.8269230769230769	0.8971428571428571	0.8648648648648649	0.8993288590604027	0.8888888888888888	0.8448275862068966	0.8807947019867549	0.6992481203007519	0.8098591549295775	0.848	0.8125	0.7524752475247525	0.8823529411764706	0.7130434782608696	0.9871794871794872	0.8698224852071006	0.8789808917197452	0.9137931034482759	0.7697841726618705	0.8695652173913043	0.8823529411764706	0.8041958041958042	0.8993288590604027	0.823076923076923	0.7755102040816326	0.9197530864197531	0.8449612403100775	0.8433734939759037	0.8357142857142857	0.8758169934640523	0.8764705882352941	0.8342541436464088	0.8129496402877698	0.9714285714285714	0.7862068965517242	0.8235294117647058	0.8846153846153846	0.8188405797101449	0.7394957983193278	0.9127906976744186	0.8961038961038961	0.8671875	0.9244186046511628	0.9741935483870968	0.88125	0.8071428571428572	0.8193548387096774	0.7560975609756098	0.7103448275862069
	0.8362573099415205	0.8784530386740331	0.8486842105263158	0.906832298136646	0.8802816901408451	0.850828729281768	0.8867924528301887	0.6808510638297872	0.8125	0.8549618320610687	0.8275862068965517	0.7767857142857143	0.89	0.7049180327868853	0.9878048780487805	0.8722222222222222	0.872093023255814	0.9180327868852459	0.7755102040816326	0.8673469387755102	0.8793969849246231	0.80625	0.9050632911392406	0.8214285714285714	0.7615894039735099	0.9204545454545454	0.8405797101449275	0.8186813186813187	0.8402777777777778	0.8834355828220859	0.8743455497382199	0.8157894736842105	0.821917808219178	0.9726027397260274	0.7806451612903226	0.8367346938775511	0.8714285714285714	0.8251748251748252	0.753968253968254	0.9116022099447514	0.901840490797546	0.8642857142857143	0.9243243243243243	0.9704142011834319	0.8780487804878049	0.8145695364238411	0.823170731707317	0.7569444444444444	0.7124183006535948
	0.8409090909090909	0.8686868686868687	0.85625	0.9122807017543859	0.8791946308724832	0.8556701030927835	0.8674698795180723	0.6917808219178082	0.8113207547169812	0.86	0.8156424581005587	0.7857142857142857	0.8862559241706162	0.7153284671532847	0.9782608695652174	0.8518518518518519	0.8777777777777778	0.9072164948453608	0.7962962962962963	0.875	0.8774509803921569	0.793939393939394	0.9122807017543859	0.8175675675675675	0.7579617834394905	0.9230769230769231	0.8439716312056738	0.828125	0.8333333333333334	0.8914285714285715	0.8725490196078431	0.8140703517587939	0.8291139240506329	0.967741935483871	0.7875	0.8441558441558441	0.8661971830985915	0.8278145695364238	0.7596899224806202	0.9086021505376344	0.9080459770114943	0.8689655172413793	0.9020618556701031	0.9666666666666667	0.8764705882352941	0.8089171974522293	0.8255813953488372	0.7549668874172185	0.70625
	0.8494623655913979	0.8571428571428571	0.8546511627906976	0.9021739130434783	0.8579881656804734	0.8634146341463415	0.8728323699421965	0.6967741935483871	0.8095238095238095	0.8653846153846154	0.8206521739130435	0.7697841726618705	0.8938053097345132	0.723404255319149	0.9742268041237113	0.8477157360406091	0.8842105263157894	0.9068627450980392	0.7965116279069767	0.8772727272727273	0.8796296296296297	0.7942857142857143	0.9193548387096774	0.8176100628930818	0.7682926829268293	0.9239130434782609	0.8482758620689655	0.8308457711442786	0.847457627118644	0.900523560209424	0.8755760368663594	0.8073394495412844	0.8181818181818182	0.963855421686747	0.7914110429447853	0.852760736196319	0.875	0.8395061728395061	0.7681159420289855	0.90625	0.907608695652174	0.8780487804878049	0.9035532994923858	0.9623655913978495	0.8763440860215054	0.8170731707317073	0.8314606741573034	0.7579617834394905	0.7168674698795181
	0.8557213930348259	0.861904761904762	0.8368421052631579	0.9015544041450777	0.8579545454545454	0.863013698630137	0.8723404255319149	0.7151515151515152	0.8128654970760234	0.8597560975609756	0.8210526315789474	0.7569444444444444	0.8940677966101694	0.7290322580645161	0.9488372093023256	0.8365384615384616	0.8905472636815921	0.9112149532710281	0.8011049723756906	0.8787878787878788	0.8717948717948718	0.7989130434782609	0.9132653061224489	0.8023952095808383	0.7660818713450293	0.8939393939393939	0.8421052631578947	0.8341463414634146	0.8473684210526315	0.8957345971563981	0.8695652173913043	0.8078602620087336	0.7976878612716763	0.96045197740113	0.8034682080924855	0.8554216867469879	0.8848484848484849	0.8333333333333334	0.7777777777777778	0.9130434782608695	0.9067357512953368	0.8809523809523809	0.8872549019607843	0.9543147208121827	0.8622448979591837	0.8057142857142857	0.8421052631578947	0.7710843373493976	0.7126436781609196
	0.8644859813084113	0.8642533936651584	0.841025641025641	0.9040404040404041	0.8641304347826086	0.8565217391304348	0.8719211822660099	0.7225433526011561	0.8232044198895028	0.8604651162790697	0.8112244897959183	0.7583892617449665	0.8987854251012146	0.7396449704142012	0.9508928571428571	0.8411214953271028	0.8899082568807339	0.9074889867841409	0.8125	0.8835341365461847	0.873015873015873	0.812807881773399	0.9198113207547169	0.7942857142857143	0.7727272727272727	0.8842592592592593	0.8490566037735849	0.817351598173516	0.8520408163265306	0.9017857142857143	0.8744769874476988	0.809322033898305	0.7955801104972375	0.9635416666666666	0.7747252747252747	0.8397790055248618	0.8870967741935484	0.8409090909090909	0.7792207792207793	0.9056603773584906	0.91	0.8813559322033898	0.8779342723004695	0.9563106796116505	0.8701923076923077	0.8042328042328042	0.8316831683168316	0.7714285714285715	0.723404255319149
	0.8603603603603603	0.868995633187773	0.8442211055276382	0.9019607843137255	0.868020304568528	0.847457627118644	0.8773584905660378	0.7071823204419889	0.828125	0.8633879781420765	0.819047619047619	0.7597402597402597	0.8973384030418251	0.735632183908046	0.9523809523809523	0.8387096774193549	0.8923766816143498	0.9110169491525424	0.8151658767772512	0.8850574712643678	0.8778625954198473	0.8181818181818182	0.9155555555555556	0.7934782608695652	0.7814207650273224	0.8834080717488789	0.8218390804597702	0.8209606986899564	0.8465346534653465	0.9051724137931034	0.8755186721991701	0.8099173553719008	0.7958115183246073	0.9660194174757282	0.7741935483870968	0.8263157894736842	0.8944723618090452	0.8324607329842932	0.7904191616766467	0.9078341013824884	0.9158878504672897	0.8688524590163934	0.8828828828828829	0.9497716894977168	0.8577777777777778	0.8186274509803921	0.8365384615384616	0.7704918032786885	0.7258883248730964
	0.8577586206896551	0.8693877551020408	0.8495145631067961	0.9009433962264151	0.8755980861244019	0.8442622950819673	0.8828828828828829	0.6951871657754011	0.8095238095238095	0.8638743455497382	0.8280542986425339	0.7730061349693251	0.8992805755395683	0.7415730337078652	0.9541984732824428	0.8370044052863436	0.8893805309734514	0.915057915057915	0.8165137614678899	0.8909090909090909	0.8857142857142857	0.820627802690583	0.9201680672268907	0.7801047120418848	0.7823834196891192	0.8813559322033898	0.827027027027027	0.8227848101265823	0.8497652582159625	0.9087136929460581	0.8779527559055118	0.8093385214007782	0.7979274611398963	0.9568965517241379	0.764102564102564	0.8374384236453202	0.8837209302325582	0.8391959798994975	0.7752808988764045	0.9074889867841409	0.9151785714285714	0.8564102564102564	0.8859649122807017	0.9517543859649122	0.8577586206896551	0.8311111111111111	0.8348623853211009	0.7696335078534031	0.7263681592039801
	0.856	0.8622047244094488	0.8401826484018264	0.905829596412556	0.8693693693693694	0.8464566929133859	0.8916666666666667	0.703125	0.8127853881278538	0.8599033816425121	0.8333333333333334	0.7514450867052023	0.9041095890410958	0.7305699481865285	0.9553903345724907	0.8425531914893617	0.8907563025210085	0.9120879120879121	0.8185840707964602	0.8928571428571429	0.8904109589041096	0.803347280334728	0.9212598425196851	0.7868020304568528	0.7878787878787878	0.8821138211382114	0.8367346938775511	0.8273092369477911	0.8565022421524664	0.912	0.8625954198473282	0.8198529411764706	0.8078817733990148	0.9428571428571428	0.7684729064039408	0.8428571428571429	0.8828828828828829	0.8413461538461539	0.7819148936170213	0.9063829787234042	0.9110169491525424	0.8557692307692307	0.8865546218487395	0.9380165289256198	0.8613445378151261	0.834061135371179	0.8414096916299559	0.7832512315270936	0.7320574162679426
	0.8522727272727273	0.861003861003861	0.8471615720524017	0.9012875536480687	0.8781512605042017	0.8484848484848485	0.8884462151394422	0.702020202020202	0.8138528138528138	0.8591549295774648	0.8389830508474576	0.7447916666666666	0.9078947368421053	0.7320574162679426	0.9513888888888888	0.8445378151260504	0.8902439024390244	0.9055944055944056	0.8291666666666667	0.8805460750853242	0.8921568627450981	0.8134920634920635	0.9163498098859315	0.7819905213270142	0.7910447761194029	0.8871595330739299	0.8454106280193237	0.8352059925093633	0.8565217391304348	0.915057915057915	0.8483754512635379	0.8172043010752689	0.8148148148148148	0.9450980392156862	0.7777777777777778	0.8468468468468469	0.8733624454148472	0.847926267281106	0.7715736040609137	0.8814229249011858	0.9125	0.8545454545454545	0.8937007874015748	0.9377431906614786	0.8700787401574803	0.8354430379746836	0.8487394957983193	0.7793427230046949	0.7293577981651376
	0.8545454545454545	0.8614232209737828	0.8375	0.9098039215686274	0.8844621513944223	0.8525179856115108	0.8850574712643678	0.7044334975369458	0.8130081300813008	0.8558558558558559	0.8333333333333334	0.75	0.9105431309904153	0.7385321100917431	0.9494949494949495	0.8514056224899599	0.8807692307692307	0.9081632653061225	0.8203125	0.8848684210526315	0.8930817610062893	0.8226415094339623	0.9217081850533808	0.7787610619469026	0.8009478672985783	0.8884758364312267	0.8387096774193549	0.8405797101449275	0.8577405857740585	0.9033457249070632	0.8368055555555556	0.82	0.8185840707964602	0.939622641509434	0.7869565217391304	0.8577405857740585	0.8649789029535865	0.8471615720524017	0.775609756097561	0.8863636363636364	0.9139344262295082	0.8596491228070176	0.8812260536398467	0.9356060606060606	0.8634686346863468	0.8367346938775511	0.8588235294117647	0.755656108597285	0.7345132743362832
	0.8591549295774648	0.8701754385964913	0.8464566929133859	0.9101123595505618	0.8941605839416058	0.8610169491525423	0.8876404494382022	0.6995305164319249	0.8244274809160306	0.8521739130434782	0.8384615384615385	0.75	0.9148936170212766	0.7217391304347827	0.9509803921568627	0.8494208494208494	0.8805970149253731	0.9134615384615384	0.8208955223880597	0.8829113924050633	0.8909090909090909	0.8273381294964028	0.9209621993127147	0.7925311203319502	0.8	0.8897058823529411	0.84	0.8456140350877193	0.848605577689243	0.9071428571428571	0.8305084745762712	0.8193548387096774	0.8154506437768241	0.940959409594096	0.7905982905982906	0.854251012145749	0.8617886178861789	0.8487394957983193	0.7592592592592593	0.8904593639575972	0.9219330855018587	0.8589743589743589	0.8823529411764706	0.9190140845070423	0.8434163701067615	0.8380566801619433	0.8614232209737828	0.7631578947368421	0.7391304347826086
	0.8566433566433567	0.8741496598639455	0.8452830188679246	0.9120879120879121	0.8971631205673759	0.8640776699029126	0.8872727272727273	0.7018348623853211	0.8284671532846716	0.847457627118644	0.8314606741573034	0.7641921397379913	0.911504424778761	0.7377049180327869	0.9485530546623794	0.8473282442748091	0.8848920863309353	0.915625	0.8285714285714286	0.8825301204819277	0.8938053097345132	0.8333333333333334	0.9147540983606557	0.7967479674796748	0.8	0.8920863309352518	0.8382978723404255	0.8459016393442623	0.8443579766536965	0.9112627986348123	0.8344370860927153	0.8126984126984127	0.8008130081300813	0.9411764705882353	0.7901234567901234	0.8603773584905661	0.8571428571428571	0.8473895582329317	0.7544642857142857	0.8945578231292517	0.9184397163120568	0.8589211618257261	0.8718861209964412	0.912751677852349	0.8461538461538461	0.8443579766536965	0.8586956521739131	0.7786885245901639	0.7530364372469636
	0.8600682593856656	0.8664495114006515	0.8461538461538461	0.9166666666666666	0.9003436426116839	0.8703703703703703	0.8912280701754386	0.7085201793721974	0.8204225352112676	0.8489795918367347	0.8381294964028777	0.7601626016260162	0.9101449275362319	0.7392996108949417	0.9435736677115988	0.8534798534798534	0.8807017543859649	0.9210526315789473	0.8309859154929577	0.8825214899713467	0.8892045454545454	0.825503355704698	0.9111111111111111	0.789272030651341	0.8127490039840638	0.8885017421602788	0.8292682926829268	0.8526645768025078	0.8401486988847584	0.9147540983606557	0.8354430379746836	0.8006134969325154	0.796	0.9425675675675675	0.8	0.8560885608856088	0.8571428571428571	0.8517110266159695	0.7543103448275862	0.8932038834951457	0.91	0.8548387096774194	0.8671328671328671	0.9158576051779935	0.8487972508591065	0.8390804597701149	0.8456140350877193	0.7843137254901961	0.7470817120622568
	0.8660130718954249	0.8598726114649682	0.841726618705036	0.9186440677966101	0.9032258064516129	0.8670694864048338	0.8931034482758621	0.726890756302521	0.8288590604026845	0.8452380952380952	0.8362369337979094	0.7658730158730159	0.9093484419263456	0.7481481481481481	0.9333333333333333	0.8596491228070176	0.8809523809523809	0.9180790960451978	0.8333333333333334	0.8851540616246498	0.8916666666666667	0.834920634920635	0.9130434782608695	0.7857142857142857	0.8108108108108109	0.8813559322033898	0.8214285714285714	0.8403614457831325	0.8485915492957746	0.9073482428115016	0.8379204892966361	0.8005952380952381	0.803088803088803	0.937888198757764	0.8007662835249042	0.8576512455516014	0.8472727272727273	0.846441947565543	0.7581967213114754	0.8851963746223565	0.912621359223301	0.8515625	0.863481228668942	0.9138461538461539	0.8316831683168316	0.8345864661654135	0.8513513513513513	0.7849056603773585	0.7518796992481203
	0.870253164556962	0.8633540372670807	0.8361774744027304	0.9161073825503355	0.9025157232704403	0.8622754491017964	0.8964401294498382	0.7368421052631579	0.8333333333333334	0.8288973384030418	0.83	0.7718631178707225	0.9108635097493036	0.7508896797153025	0.9327485380116959	0.8585526315789473	0.8856209150326797	0.9196675900277008	0.8288590604026845	0.8876712328767123	0.8865435356200527	0.8433734939759037	0.9171597633136095	0.7802197802197802	0.8178438661710037	0.8636363636363636	0.8250950570342205	0.8396501457725948	0.8542372881355932	0.9115853658536586	0.8408408408408409	0.7976539589442815	0.8118081180811808	0.9357798165137615	0.8066914498141264	0.8586572438162544	0.8458781362007168	0.8515901060070671	0.764	0.8775510204081632	0.906832298136646	0.8487084870848709	0.8566775244299675	0.9090909090909091	0.8375	0.822463768115942	0.8557377049180328	0.7942238267148014	0.7509157509157509
	0.8644578313253012	0.855457227138643	0.8426229508196721	0.9134615384615384	0.9012345679012346	0.8643067846607669	0.89375	0.7198443579766537	0.8411214953271028	0.8357664233576643	0.826797385620915	0.7833935018050542	0.9105691056910569	0.7474048442906575	0.9352112676056338	0.8603174603174604	0.8832807570977917	0.9164420485175202	0.8220064724919094	0.8871391076115486	0.8905852417302799	0.8431952662721893	0.9183673469387755	0.7667844522968198	0.8198529411764706	0.8620689655172413	0.8252788104089219	0.84593837535014	0.8509933774834437	0.9112426035502958	0.8347578347578347	0.7954545454545454	0.8070175438596491	0.9382352941176471	0.7942238267148014	0.8601398601398601	0.8482758620689655	0.845360824742268	0.751937984496124	0.8798882681564246	0.908284023668639	0.8537414965986394	0.860248447204969	0.9126760563380282	0.8389057750759878	0.8140350877192982	0.8364779874213837	0.7929824561403509	0.7553956834532374
	0.8706896551724138	0.8554913294797688	0.8441558441558441	0.909375	0.9043478260869565	0.8629737609329446	0.8895522388059701	0.7083333333333334	0.8459214501510574	0.8303886925795053	0.8291139240506329	0.7869415807560137	0.9117647058823529	0.7517006802721088	0.9344262295081968	0.8593272171253823	0.8814589665653495	0.9155672823218998	0.8092307692307692	0.8894601542416453	0.8886138613861386	0.8448275862068966	0.9162011173184358	0.7744107744107744	0.8220640569395018	0.8545994065281899	0.8152173913043478	0.8401084010840109	0.8474025974025974	0.9142857142857143	0.8406593406593407	0.8016528925619835	0.8083623693379791	0.9304347826086956	0.7903780068728522	0.8653198653198653	0.8433333333333334	0.8421052631578947	0.7519083969465649	0.8831521739130435	0.9114285714285715	0.842809364548495	0.8507462686567164	0.90633608815427	0.844574780058651	0.8122866894197952	0.8419452887537994	0.7959866220735786	0.7622377622377622
	0.8722222222222222	0.8567493112947658	0.842443729903537	0.9107142857142857	0.90625	0.8668555240793201	0.8888888888888888	0.7089552238805971	0.8486646884272997	0.8275862068965517	0.8322981366459627	0.7926421404682275	0.9052631578947369	0.7467105263157895	0.9343832020997376	0.8601190476190477	0.8790560471976401	0.9187817258883249	0.8181818181818182	0.8902743142144638	0.8891566265060241	0.8444444444444444	0.9153439153439153	0.7727272727272727	0.8109965635738832	0.8607954545454546	0.8020833333333334	0.8411458333333334	0.8503184713375797	0.9103260869565217	0.8413978494623656	0.8059299191374663	0.8054607508532423	0.9337016574585635	0.79	0.8557377049180328	0.8371335504885994	0.8380952380952381	0.7571428571428571	0.8880208333333334	0.9146005509641874	0.8498402555910544	0.8546511627906976	0.9093333333333333	0.846820809248555	0.8106312292358804	0.8492753623188406	0.7973856209150327	0.7671232876712328
	0.8753387533875339	0.8571428571428571	0.8421052631578947	0.9132947976878613	0.9085872576177285	0.8701657458563536	0.8831908831908832	0.7077464788732394	0.8542857142857143	0.8271186440677966	0.8303030303030303	0.7928802588996764	0.9086294416243654	0.7515527950310559	0.9362244897959183	0.8571428571428571	0.882183908045977	0.916256157635468	0.8112676056338028	0.8923444976076556	0.8875878220140515	0.8429752066115702	0.9139240506329114	0.7753164556962026	0.8141891891891891	0.868632707774799	0.8066666666666666	0.8451776649746193	0.8540372670807453	0.9133858267716536	0.8459530026109661	0.8010610079575596	0.8026315789473685	0.9299191374663073	0.7875816993464052	0.8375	0.8390092879256966	0.8454545454545455	0.7508650519031141	0.8852040816326531	0.9108108108108108	0.8554216867469879	0.8579545454545454	0.9123711340206185	0.8455056179775281	0.8155339805825242	0.8531073446327684	0.7967741935483871	0.7656765676567657
	0.875	0.8590425531914894	0.843558282208589	0.9173553719008265	0.9129287598944591	0.8709677419354839	0.8767123287671232	0.711864406779661	0.8614130434782609	0.8125	0.8294117647058824	0.7924528301886793	0.9102244389027432	0.7492354740061162	0.928921568627451	0.8498583569405099	0.8820224719101124	0.919431279620853	0.8128491620111732	0.8948598130841121	0.891156462585034	0.845945945945946	0.9174757281553398	0.7795031055900621	0.819672131147541	0.868766404199475	0.8044871794871795	0.8482587064676617	0.8498498498498499	0.9156010230179028	0.850632911392405	0.8062015503875969	0.8019169329073482	0.925531914893617	0.7886435331230284	0.8409785932721713	0.8374233128834356	0.8470588235294118	0.7558528428093646	0.8784119106699751	0.9124668435013262	0.8504398826979472	0.850415512465374	0.9132653061224489	0.8482384823848238	0.8161993769470405	0.845108695652174	0.8	0.7757009345794392
	0.8678304239401496	0.8647959183673469	0.8433734939759037	0.9130434782608695	0.9093198992443325	0.8682170542635659	0.8763157894736842	0.7231270358306189	0.8643617021276596	0.8164556962025317	0.833810888252149	0.796923076923077	0.9057971014492754	0.7581120943952803	0.927710843373494	0.8523676880222841	0.8699186991869918	0.9227272727272727	0.810958904109589	0.8956916099773242	0.8940397350993378	0.843915343915344	0.92018779342723	0.7791044776119403	0.8210862619808307	0.8701298701298701	0.7975077881619937	0.8508557457212714	0.8495575221238938	0.916256157635468	0.854679802955665	0.8	0.8006134969325154	0.9240837696335078	0.7883435582822086	0.8403614457831325	0.8378378378378378	0.8463768115942029	0.7450980392156863	0.8801955990220048	0.9132653061224489	0.8571428571428571	0.8552278820375335	0.913151364764268	0.8534031413612565	0.8212121212121212	0.8418230563002681	0.7981366459627329	0.7804154302670623
	0.8698795180722891	0.8663366336633663	0.838150289017341	0.9122340425531915	0.9134615384615384	0.8592964824120602	0.8628428927680798	0.717948717948718	0.8612565445026178	0.8161993769470405	0.8337950138504155	0.7921686746987951	0.9056603773584906	0.7579250720461095	0.9220183486238532	0.8438356164383561	0.8631578947368421	0.9260869565217391	0.8108108108108109	0.8986784140969163	0.8941684665226782	0.8411458333333334	0.9181818181818182	0.7809798270893372	0.8184615384615385	0.8730964467005076	0.7945619335347432	0.8547619047619047	0.8413597733711048	0.9180722891566265	0.8568075117370892	0.801980198019802	0.804093567251462	0.9254498714652957	0.8022922636103151	0.8405797101449275	0.8376811594202899	0.8452722063037249	0.7435897435897436	0.8857808857808858	0.9154589371980676	0.8516483516483516	0.8586387434554974	0.9178403755868545	0.8575063613231552	0.8254437869822485	0.8431876606683805	0.801829268292683	0.7787356321839081
	0.8672985781990521	0.8695652173913043	0.8283378746594006	0.9121447028423773	0.9123222748815166	0.8581907090464548	0.8606356968215159	0.7222222222222222	0.8641025641025641	0.8072289156626506	0.8373333333333334	0.7842565597667639	0.9055299539170507	0.7591036414565826	0.9237668161434978	0.8407310704960835	0.8585858585858586	0.9212765957446809	0.8123324396782842	0.902127659574468	0.8952991452991453	0.8422391857506362	0.9208791208791208	0.7821229050279329	0.8151515151515152	0.8740740740740741	0.8005865102639296	0.859122401847575	0.842391304347826	0.92	0.8616780045351474	0.7975903614457831	0.8039772727272727	0.9282178217821783	0.8065395095367848	0.8403361344537815	0.8440111420612814	0.8441926345609065	0.7247706422018348	0.8891402714932126	0.9105504587155964	0.8529411764705882	0.8534704370179949	0.9189814814814815	0.8613861386138614	0.8184438040345822	0.8409090909090909	0.8081395348837209	0.778393351800554
	0.8709677419354839	0.8726415094339622	0.824468085106383	0.9141414141414141	0.913953488372093	0.8541176470588235	0.8554216867469879	0.7250755287009063	0.8628428927680798	0.8106508875739645	0.8341968911917098	0.7891737891737892	0.9086859688195991	0.7513661202185792	0.925764192139738	0.8393782383419689	0.854679802955665	0.9229166666666667	0.8115183246073299	0.9047619047619048	0.8935281837160751	0.844059405940594	0.9166666666666666	0.7857142857142857	0.8154761904761905	0.8768115942028986	0.8045977011494253	0.8552036199095022	0.8465608465608465	0.9195402298850575	0.8615384615384616	0.7976190476190477	0.8076923076923077	0.927007299270073	0.8111702127659575	0.837465564738292	0.8498659517426274	0.8365650969529086	0.7264437689969605	0.8879120879120879	0.911504424778761	0.8514588859416445	0.8560794044665012	0.9140271493212669	0.863080684596577	0.8254847645429363	0.8431372549019608	0.8073654390934845	0.7837837837837838
	0.8702460850111857	0.875	0.8195876288659794	0.9164619164619164	0.91324200913242	0.851258581235698	0.8538283062645011	0.7270029673590505	0.8671497584541062	0.8069164265129684	0.8333333333333334	0.7922437673130194	0.911062906724512	0.7513513513513513	0.9264705882352942	0.8363171355498721	0.8571428571428571	0.9244897959183673	0.8151898734177215	0.9042769857433809	0.8952772073921971	0.8418491484184915	0.9126819126819127	0.7936507936507936	0.8051575931232091	0.8764568764568764	0.8061797752808989	0.8511111111111112	0.8505154639175257	0.918552036199095	0.8528784648187633	0.7981220657276995	0.8110236220472441	0.9230769230769231	0.8160621761658031	0.8422459893048129	0.8498659517426274	0.8342541436464088	0.7354651162790697	0.8905579399141631	0.9147121535181236	0.8552971576227391	0.8523002421307506	0.9090909090909091	0.8663484486873508	0.8184281842818428	0.8448687350835322	0.8121546961325967	0.7853403141361257
	0.8701298701298701	0.8758465011286681	0.8207070707070707	0.916267942583732	0.9147982062780269	0.8506787330316742	0.8545034642032333	0.7201166180758017	0.8632075471698113	0.8062678062678063	0.8378378378378378	0.8015873015873016	0.9067796610169492	0.7539267015706806	0.9222903885480572	0.8295739348370927	0.8598130841121495	0.9184890656063618	0.8125	0.9001956947162426	0.8924949290060852	0.8414918414918415	0.9094650205761317	0.7979274611398963	0.8145161290322581	0.8729792147806005	0.7950819672131147	0.8537117903930131	0.849009900990099	0.917960088691796	0.8544303797468354	0.7990762124711316	0.8082901554404145	0.9207459207459208	0.8156565656565656	0.841688654353562	0.8496042216358839	0.8360215053763441	0.7407407407407407	0.8900634249471459	0.9161425576519916	0.8564231738035264	0.8537735849056604	0.9083333333333333	0.8594847775175644	0.8116710875331565	0.8456221198156681	0.8005390835579514	0.7924050632911392
	0.8734177215189873	0.8788546255506607	0.8226600985221675	0.9174528301886793	0.9140969162995595	0.8517699115044248	0.8590308370044053	0.7188405797101449	0.8574712643678161	0.8092643051771117	0.8401937046004843	0.8025974025974026	0.9090909090909091	0.7525252525252525	0.9221556886227545	0.828009828009828	0.863013698630137	0.9181286549707602	0.8177570093457944	0.9052044609665427	0.8937875751503006	0.8442437923250564	0.9123505976095617	0.7975	0.8181818181818182	0.8755656108597285	0.7908847184986595	0.8589473684210527	0.8533653846153846	0.9126637554585153	0.8475991649269311	0.797752808988764	0.8080808080808081	0.9230769230769231	0.8195121951219512	0.845360824742268	0.8507853403141361	0.8355437665782494	0.7444444444444445	0.893223819301848	0.917184265010352	0.8489208633093526	0.8571428571428571	0.9016393442622951	0.8626126126126126	0.810880829015544	0.8480725623582767	0.8026666666666666	0.7885572139303483
	0.86875	0.8824786324786325	0.8210023866348448	0.9105504587155964	0.9092872570194385	0.8444924406047516	0.8617710583153347	0.7252124645892352	0.8597285067873304	0.8074866310160428	0.8423529411764706	0.8056265984654731	0.904950495049505	0.7512315270935961	0.9215686274509803	0.8269230769230769	0.8654708520179372	0.9127134724857685	0.8211009174311926	0.9057301293900185	0.8954635108481263	0.8337028824833703	0.9137254901960784	0.8019559902200489	0.8214285714285714	0.8775055679287305	0.7881136950904393	0.8565488565488566	0.8477751756440282	0.9168399168399168	0.847870182555781	0.7933333333333333	0.8074074074074075	0.9205298013245033	0.8138424821002387	0.849624060150376	0.8484848484848485	0.8286445012787724	0.7431693989071039	0.893574297188755	0.9085365853658537	0.8490566037735849	0.8574660633484162	0.9012096774193549	0.8622222222222222	0.8170426065162907	0.8501118568232662	0.8077922077922078	0.7926829268292683
	0.86652977412731	0.8747390396659708	0.8137931034482758	0.9100877192982456	0.9071729957805907	0.8434237995824635	0.8610526315789474	0.7327823691460055	0.8628318584070797	0.8005115089514067	0.8484162895927602	0.803921568627451	0.9048543689320389	0.7481662591687042	0.9230769230769231	0.8285714285714286	0.8704103671706264	0.9133709981167608	0.8208616780045351	0.907103825136612	0.8817829457364341	0.8347826086956521	0.9085714285714286	0.7956730769230769	0.8229426433915212	0.8733905579399142	0.7904040404040404	0.8568548387096774	0.847926267281106	0.9120654396728016	0.8483033932135728	0.7978494623655914	0.8097560975609757	0.9215686274509803	0.8107476635514018	0.8514851485148515	0.8501228501228502	0.8148148148148148	0.7446808510638298	0.8930693069306931	0.9132947976878613	0.8486238532110092	0.8581081081081081	0.9021526418786693	0.8599137931034483	0.8034398034398035	0.8456521739130435	0.8062015503875969	0.7995337995337995
	0.8658536585365854	0.8724279835390947	0.8117913832199547	0.9073275862068966	0.9004065040650406	0.8401639344262295	0.8609958506224067	0.7226666666666667	0.8593073593073594	0.8005050505050505	0.8478747203579419	0.8043478260869565	0.9073724007561437	0.7469586374695864	0.9206049149338374	0.8290398126463701	0.8718487394957983	0.9146567717996289	0.8203991130820399	0.9102112676056338	0.8857677902621723	0.8362068965517241	0.8990825688073395	0.7962529274004684	0.8280871670702179	0.8672199170124482	0.7857142857142857	0.8610567514677103	0.8443935926773455	0.9138276553106213	0.8500986193293886	0.7895833333333333	0.8091787439613527	0.9222689075630253	0.8032036613272311	0.8504901960784313	0.84688995215311	0.8067632850241546	0.7436548223350253	0.8932038834951457	0.9142857142857143	0.8452914798206278	0.8603104212860311	0.9005736137667304	0.8598726114649682	0.8080568720379147	0.8395833333333333	0.8045685279187818	0.7986577181208053
	0.8703339882121808	0.8722109533468559	0.8039647577092511	0.9081419624217119	0.898406374501992	0.842741935483871	0.8635437881873728	0.7217847769028871	0.8586497890295358	0.8048780487804879	0.8468271334792122	0.8111888111888111	0.9105839416058394	0.750599520383693	0.9182156133828996	0.8302752293577982	0.8744855967078189	0.9090909090909091	0.824295010845987	0.9078498293515358	0.8856088560885609	0.837953091684435	0.8976660682226212	0.7910112359550562	0.8306264501160093	0.8621399176954733	0.7908653846153846	0.865530303030303	0.8416289592760181	0.9151873767258383	0.8477842003853564	0.7889344262295082	0.8070588235294117	0.9249492900608519	0.8040089086859689	0.8467153284671532	0.8482758620689655	0.8080568720379147	0.743142144638404	0.8954372623574145	0.9147727272727273	0.8480176211453745	0.8590021691973969	0.9020715630885122	0.8604651162790697	0.8079625292740047	0.8401639344262295	0.7980049875311721	0.8004385964912281
	0.8740458015267175	0.8759842519685039	0.8042553191489362	0.9098196392785571	0.9015444015444015	0.8392857142857143	0.8620689655172413	0.7291139240506329	0.8615071283095723	0.8080568720379147	0.8464818763326226	0.8089887640449438	0.9123434704830053	0.7540983606557377	0.9201451905626135	0.8306997742663657	0.8714859437751004	0.9102333931777379	0.8215767634854771	0.90625	0.8866906474820144	0.8404907975460123	0.8982142857142857	0.7930283224400871	0.8212669683257918	0.8615071283095723	0.7929411764705883	0.8670411985018727	0.8424507658643327	0.916988416988417	0.8495238095238096	0.7884231536926147	0.8055555555555556	0.926	0.806941431670282	0.85	0.8452914798206278	0.8083140877598153	0.7438423645320197	0.8966165413533834	0.9149722735674677	0.8473118279569892	0.8631578947368421	0.9047619047619048	0.8613445378151261	0.8069767441860465	0.8424242424242424	0.7995049504950495	0.8029350104821803
	0.8745318352059925	0.8793103448275862	0.8020833333333334	0.9083820662768031	0.903041825095057	0.8424124513618677	0.8537549407114624	0.7277227722772277	0.8634538152610441	0.8120649651972158	0.847457627118644	0.816414686825054	0.9134275618374559	0.7488584474885844	0.9229422066549913	0.8227571115973742	0.8735177865612648	0.9133448873483535	0.8262626262626263	0.9085072231139647	0.8842105263157894	0.83984375	0.8992932862190812	0.7944325481798715	0.8195991091314031	0.8582834331337326	0.7880184331797235	0.8658088235294118	0.8454935622317596	0.9136960600375235	0.8452830188679246	0.7865612648221344	0.8059360730593608	0.920388349514563	0.8138075313807531	0.8450704225352113	0.8424507658643327	0.8113636363636364	0.7415458937198067	0.8996350364963503	0.9127272727272727	0.8530020703933747	0.8618556701030928	0.9078014184397163	0.860655737704918	0.7972972972972973	0.8485436893203884	0.8	0.8033126293995859
	0.8738404452690167	0.8754716981132076	0.805668016194332	0.9070208728652751	0.902803738317757	0.8435114503816794	0.85546875	0.7331730769230769	0.8644400785854617	0.8159090909090909	0.8489795918367347	0.809322033898305	0.9156626506024096	0.746606334841629	0.9201388888888888	0.8228941684665226	0.8766859344894027	0.9145299145299145	0.8265107212475633	0.9075235109717869	0.8826530612244898	0.8423076923076923	0.9015544041450777	0.7924528301886793	0.8165938864628821	0.8560311284046692	0.7828054298642534	0.866785079928952	0.8463157894736842	0.9152854511970534	0.8445692883895131	0.7906976744186046	0.8026905829596412	0.9161904761904762	0.8164948453608247	0.8489702517162472	0.8401727861771058	0.8147321428571429	0.7326968973747017	0.899641577060932	0.9110320284697508	0.8484848484848485	0.8611670020120724	0.9073426573426573	0.8551587301587301	0.799554565701559	0.8495412844036697	0.8056872037914692	0.8076923076923077
	0.875	0.8773234200743495	0.8007968127490039	0.9094269870609981	0.9020332717190388	0.8431001890359168	0.8565891472868217	0.735224586288416	0.8671726755218216	0.814317673378076	0.848	0.8151950718685832	0.9176470588235294	0.7494456762749445	0.9208754208754208	0.8288100208768268	0.8693181818181818	0.9155405405405406	0.8285714285714286	0.9054263565891473	0.88	0.8431001890359168	0.9035532994923858	0.7904564315352697	0.8175965665236051	0.8544061302681992	0.7876106194690266	0.8679245283018868	0.84375	0.9148550724637681	0.8394833948339483	0.7907869481765835	0.8022222222222222	0.911487758945386	0.812	0.8478747203579419	0.8315789473684211	0.8152173913043478	0.7331786542923434	0.8992932862190812	0.908289241622575	0.846307385229541	0.8608349900596421	0.9056603773584906	0.8576923076923076	0.7982456140350878	0.8538324420677362	0.8087557603686636	0.8056112224448898
	0.8765652951699463	0.8797127468581688	0.7961165048543689	0.9074410163339383	0.8967391304347826	0.844731977818854	0.8546845124282982	0.7325581395348837	0.8677839851024208	0.8179824561403509	0.8506876227897839	0.8161616161616162	0.9187396351575456	0.7462039045553145	0.9214402618657938	0.8282208588957055	0.8710280373831776	0.9183006535947712	0.8308270676691729	0.9071537290715372	0.8811881188118812	0.845437616387337	0.905	0.7892561983471075	0.8183760683760684	0.8579439252336448	0.7830802603036876	0.8701517706576728	0.8466257668711656	0.9148936170212766	0.841726618705036	0.7867924528301887	0.8035320088300221	0.912568306010929	0.8137254901960784	0.8434782608695652	0.8322981366459627	0.8172043010752689	0.7322654462242563	0.9003496503496503	0.9101899827288429	0.8490196078431372	0.8635477582846004	0.9042735042735043	0.8574108818011257	0.8017057569296375	0.8543859649122807	0.8117913832199547	0.8074656188605108
	0.8741258741258742	0.8812056737588653	0.7992424242424242	0.9050966608084359	0.8987566607460036	0.8440366972477065	0.8515037593984962	0.7340909090909091	0.8671586715867159	0.8199566160520607	0.8504854368932039	0.8215686274509804	0.9195402298850575	0.7505330490405118	0.9213483146067416	0.8313253012048193	0.8719851576994434	0.9174757281553398	0.8330275229357799	0.9074626865671642	0.8813008130081301	0.8468634686346863	0.9067524115755627	0.7980198019801981	0.8202959830866807	0.8521256931608133	0.7851063829787234	0.8704318936877077	0.844	0.9155172413793103	0.8393782383419689	0.7865168539325843	0.8048245614035088	0.9128113879003559	0.8122605363984674	0.8400852878464818	0.8353658536585366	0.8210526315789474	0.7340909090909091	0.8967297762478486	0.912751677852349	0.8516377649325626	0.8626692456479691	0.9060402684563759	0.8584558823529411	0.7949790794979079	0.8539130434782609	0.8048780487804879	0.8092485549132948
	0.8733108108108109	0.8784722222222222	0.8	0.9039451114922813	0.8968531468531469	0.8431372549019608	0.8481481481481481	0.7367256637168141	0.8666666666666667	0.81875	0.8505747126436781	0.823076923076923	0.9203252032520325	0.7542016806722689	0.9158730158730158	0.8303747534516766	0.8695652173913043	0.9157392686804452	0.8306306306306306	0.9078947368421053	0.8812199036918138	0.8507194244604317	0.9077901430842608	0.7961165048543689	0.819672131147541	0.855595667870036	0.7873684210526316	0.8657937806873978	0.8464566929133859	0.9169491525423729	0.8429054054054054	0.7882136279926335	0.8051391862955032	0.9150779896013865	0.8139097744360902	0.8368200836820083	0.8363636363636363	0.8178053830227743	0.7232142857142857	0.8944723618090452	0.9139072847682119	0.8506616257088847	0.8665413533834586	0.9066666666666666	0.8597449908925319	0.7946611909650924	0.8551724137931035	0.8081896551724138	0.8109640831758034
	0.8737541528239202	0.8809523809523809	0.7970749542961609	0.8955223880597015	0.8982758620689655	0.8426573426573427	0.8504504504504504	0.7286324786324786	0.8609154929577465	0.8220858895705522	0.8533834586466166	0.821969696969697	0.9182692307692307	0.75	0.9126365054602185	0.8326848249027238	0.872791519434629	0.9169278996865203	0.8324420677361853	0.9094827586206896	0.8819776714513556	0.8400702987697716	0.90625	0.7958015267175572	0.8165322580645161	0.852112676056338	0.7863070539419087	0.8656957928802589	0.8473581213307241	0.9154228855721394	0.8427152317880795	0.7916666666666666	0.801255230125523	0.9135593220338983	0.8152985074626866	0.839835728952772	0.8353174603174603	0.820040899795501	0.7205240174672489	0.8970588235294118	0.9138211382113821	0.849721706864564	0.8692449355432781	0.9053833605220228	0.8586956521739131	0.7967479674796748	0.8554421768707483	0.8063829787234043	0.8058608058608059
	0.8733766233766234	0.8760469011725294	0.7996422182468694	0.8985507246376812	0.8986486486486487	0.8438030560271647	0.8495575221238938	0.7309322033898306	0.8625429553264605	0.82	0.8529411764705882	0.8203703703703704	0.9165354330708662	0.7530120481927711	0.9081163859111792	0.8346007604562737	0.87215411558669	0.9182098765432098	0.8318739054290718	0.9105113636363636	0.8837209302325582	0.8411867364746946	0.9058641975308642	0.7914338919925512	0.8183632734530938	0.8514680483592401	0.782258064516129	0.8652931854199684	0.8494208494208494	0.9136807817589576	0.8457792207792207	0.7910714285714285	0.8024439918533605	0.9163934426229509	0.8154981549815498	0.8376753507014028	0.8359073359073359	0.8141414141414142	0.7247311827956989	0.8972712680577849	0.9147909967845659	0.8465804066543438	0.8654545454545455	0.9045307443365695	0.8594594594594595	0.7992047713717694	0.8511705685618729	0.8012422360248447	0.8086642599277978
	0.8748019017432647	0.8764607679465777	0.799645390070922	0.8987341772151899	0.8955223880597015	0.8426395939086294	0.8481675392670157	0.7366255144032922	0.8636363636363636	0.8208661417322834	0.8553345388788427	0.8233151183970856	0.917057902973396	0.7549800796812749	0.9084084084084084	0.8271375464684015	0.8676975945017182	0.9171686746987951	0.8296041308089501	0.9111111111111111	0.8826219512195121	0.843103448275862	0.9059180576631259	0.7937384898710865	0.8176470588235294	0.8530405405405406	0.7810650887573964	0.869431643625192	0.8464491362763915	0.9154704944178629	0.8365079365079365	0.7879858657243817	0.8023952095808383	0.9157212317666127	0.8193202146690519	0.8376237623762376	0.8380414312617702	0.81	0.7161016949152542	0.8980891719745223	0.9149606299212598	0.8372093023255814	0.8664259927797834	0.9039370078740158	0.8599290780141844	0.792156862745098	0.8531810766721044	0.8007968127490039	0.8107142857142857
	0.8711180124223602	0.8741830065359477	0.7982456140350878	0.8975155279503105	0.8949096880131363	0.8452579034941764	0.8477508650519031	0.7414829659318637	0.8635607321131448	0.8197674418604651	0.856637168141593	0.8237410071942446	0.9190839694656489	0.746588693957115	0.9105571847507331	0.8302919708029197	0.8699324324324325	0.9180327868852459	0.8307952622673435	0.9099590723055935	0.8825301204819277	0.8430034129692833	0.9066265060240963	0.7931034482758621	0.8218390804597702	0.8545454545454545	0.77734375	0.8701492537313433	0.849624060150376	0.9116719242902208	0.8354037267080745	0.7818499127399651	0.8003913894324853	0.9169329073482428	0.8237347294938918	0.8410852713178295	0.8357933579335793	0.8087649402390438	0.71875	0.9	0.9167950693374423	0.8383128295254832	0.8658318425760286	0.9023255813953488	0.861646234676007	0.793036750483559	0.8496	0.8050682261208577	0.8091872791519434
	0.8676923076923077	0.8743961352657005	0.8040885860306644	0.8966565349544073	0.8966074313408724	0.8425324675324676	0.8441780821917808	0.7425742574257426	0.8548387096774194	0.8218390804597702	0.8556521739130435	0.830155979202773	0.9104477611940298	0.744721689059501	0.9117221418234442	0.8286219081272085	0.872093023255814	0.9204052098408104	0.8313856427378965	0.9110512129380054	0.8807749627421758	0.8464106844741235	0.9076005961251863	0.7956989247311828	0.8228571428571428	0.8580645161290322	0.7762645914396887	0.8702623906705539	0.849721706864564	0.9083850931677019	0.8348623853211009	0.7863247863247863	0.7992277992277992	0.9169278996865203	0.8245315161839863	0.8390804597701149	0.8387681159420289	0.8050682261208577	0.7198364008179959	0.9003067484662577	0.9187969924812031	0.8424657534246576	0.8660869565217392	0.9038167938931297	0.8603448275862069	0.7943396226415095	0.853125	0.8073217726396917	0.8097731239092496
	0.8693693693693694	0.8755980861244019	0.8037225042301185	0.8973214285714286	0.8966613672496025	0.8452950558213717	0.8440677966101695	0.7441860465116279	0.8517350157728707	0.8223062381852552	0.8583617747440273	0.8242320819112628	0.9118942731277533	0.7433962264150943	0.9110169491525424	0.8216783216783217	0.873581847649919	0.920863309352518	0.8325041459369817	0.9078771695594126	0.8808823529411764	0.8459016393442623	0.9086892488954345	0.7950530035335689	0.8233082706766918	0.8614173228346457	0.7790476190476191	0.8726752503576538	0.8496376811594203	0.9092307692307692	0.8370702541106129	0.7794612794612794	0.8034026465028355	0.9175738724727839	0.826890756302521	0.8421052631578947	0.8421985815602837	0.7961904761904762	0.7128514056224899	0.9028400597907325	0.9176470588235294	0.8456375838926175	0.8640275387263339	0.8986587183308494	0.863406408094435	0.7914338919925512	0.8500772797527048	0.8091603053435115	0.8092783505154639
	0.8714918759231906	0.875	0.8058727569331158	0.8992700729927007	0.8990683229813664	0.8484375	0.8429752066115702	0.740530303030303	0.8533541341653667	0.8215613382899628	0.8595600676818951	0.8223350253807107	0.9089615931721194	0.7444444444444445	0.91268758526603	0.8172413793103448	0.8724082934609251	0.9212376933895922	0.8289473684210527	0.9076517150395779	0.8827785817655571	0.8488745980707395	0.9075144508670521	0.7972027972027972	0.8226691042047533	0.8611111111111112	0.775092936802974	0.8677918424753868	0.851520572450805	0.9101796407185628	0.8379970544918999	0.7788944723618091	0.7952029520295203	0.9199395770392749	0.8286189683860233	0.8379373848987108	0.843585237258348	0.7969639468690702	0.7114624505928854	0.9045521292217328	0.9177489177489178	0.8429752066115702	0.8645484949832776	0.8977777777777778	0.8649093904448105	0.7918968692449355	0.8521341463414634	0.8151571164510166	0.8077571669477235
	0.8713450292397661	0.8730886850152905	0.8038897893030794	0.9004329004329005	0.8981481481481481	0.8489984591679507	0.8413461538461539	0.7338262476894639	0.8551617873651772	0.8216911764705882	0.8611111111111112	0.826797385620915	0.9113573407202216	0.7408759124087592	0.912043301759134	0.8206429780033841	0.8746081504702194	0.9196675900277008	0.8300970873786407	0.9039692701664532	0.882183908045977	0.8481012658227848	0.90625	0.7979274611398963	0.8252252252252252	0.8632218844984803	0.7767527675276753	0.8705234159779615	0.852112676056338	0.9088235294117647	0.8403483309143687	0.7821782178217822	0.7948717948717948	0.917910447761194	0.8297872340425532	0.8363636363636363	0.844559585492228	0.797752808988764	0.7140077821011673	0.9057971014492754	0.9183381088825215	0.8449111470113085	0.8651315789473685	0.8985294117647059	0.8654781199351702	0.7924187725631769	0.8552238805970149	0.8194945848375451	0.8092868988391376
	0.8728323699421965	0.8716417910447761	0.8045234248788369	0.8972895863052782	0.896969696969697	0.8496932515337423	0.8457943925233645	0.7352941176470589	0.8569254185692542	0.8196428571428571	0.8615136876006442	0.826645264847512	0.9128065395095368	0.7372134038800705	0.9123505976095617	0.8210702341137124	0.8763523956723338	0.9205479452054794	0.8296178343949044	0.9018867924528302	0.8824362606232294	0.8500772797527048	0.9062937062937063	0.7951807228915663	0.8226950354609929	0.8607784431137725	0.7741347905282332	0.8692098092643051	0.8494809688581315	0.9059334298118669	0.8424068767908309	0.7811993517017828	0.7974683544303798	0.9165446559297218	0.8295819935691319	0.8318425760286225	0.8421052631578947	0.7918968692449355	0.7129094412331407	0.90625	0.918194640338505	0.8416	0.8648208469055375	0.8985714285714286	0.8678343949044586	0.7911504424778761	0.8567251461988304	0.8201058201058201	0.8119935170178282
	0.873758865248227	0.8746355685131195	0.8054226475279107	0.8966480446927374	0.8962406015037594	0.8528528528528528	0.8417818740399385	0.7386569872958257	0.8562874251497006	0.8148148148148148	0.8619582664526485	0.8261562998405104	0.9089709762532981	0.7355516637478109	0.9117259552042161	0.8214876033057851	0.8776758409785933	0.9211956521739131	0.831230283911672	0.8992537313432836	0.8816901408450705	0.8500749625187406	0.905608755129959	0.797979797979798	0.8234265734265734	0.8624260355029586	0.7730496453900709	0.8707940780619112	0.8530405405405406	0.9072753209700428	0.8379888268156425	0.7844690966719493	0.7978723404255319	0.9172610556348074	0.8240887480190174	0.8327464788732394	0.8431703204047217	0.7941712204007286	0.7080152671755725	0.9056338028169014	0.9194444444444444	0.8433544303797469	0.8663446054750402	0.8967921896792189	0.8699059561128527	0.797945205479452	0.8567293777134588	0.818815331010453	0.8128
	0.8716875871687587	0.8741058655221745	0.8066037735849056	0.896551724137931	0.896551724137931	0.8548148148148148	0.838855421686747	0.7423971377459749	0.856093979441997	0.8173913043478261	0.8643533123028391	0.8278560250391236	0.9064935064935065	0.7374784110535406	0.912987012987013	0.8231511254019293	0.8765243902439024	0.9208053691275168	0.827426810477658	0.9007352941176471	0.8789986091794159	0.8520710059171598	0.9063772048846676	0.7996688741721855	0.8232235701906413	0.8615160349854227	0.7723292469352014	0.8727034120734908	0.8521594684385382	0.900976290097629	0.8353909465020576	0.7848101265822784	0.7996515679442509	0.9153737658674189	0.8260869565217391	0.8362068965517241	0.8447412353923205	0.7939068100358423	0.702803738317757	0.907967032967033	0.9208731241473397	0.8435054773082942	0.8625592417061612	0.8986301369863013	0.8709175738724728	0.7946127946127947	0.8585714285714285	0.8206429780033841	0.8088467614533965
	0.871191135734072	0.8744710860366713	0.8074534161490683	0.894808743169399	0.896602658788774	0.8534107402031931	0.8377581120943953	0.7425044091710759	0.8544395924308588	0.8174061433447098	0.8634222919937206	0.8284389489953632	0.9076923076923077	0.7392795883361921	0.9150823827629911	0.8253968253968254	0.8796433878157504	0.9207397622192867	0.8275340393343419	0.8985680190930787	0.8804945054945055	0.8508771929824561	0.9052069425901201	0.8029315960912052	0.8192771084337349	0.8653576437587658	0.7717206132879046	0.8724226804123711	0.8506493506493507	0.9012178619756428	0.8378378378378378	0.7856025039123631	0.7989690721649485	0.9166666666666666	0.8293051359516617	0.8391959798994975	0.8452579034941764	0.7982608695652174	0.7087912087912088	0.9079837618403248	0.9210174029451138	0.8463901689708141	0.8615863141524106	0.9001349527665317	0.8728943338437979	0.7944078947368421	0.8605633802816901	0.8190954773869347	0.8069073783359497
	0.8720770288858322	0.8762169680111266	0.8079877112135176	0.8966442953020134	0.8942028985507247	0.8548850574712644	0.8398835516739447	0.7504273504273504	0.8571428571428571	0.8151260504201681	0.8626543209876543	0.8259541984732824	0.91	0.7432432432432432	0.9147869674185464	0.82574568288854	0.8806404657933042	0.9221789883268483	0.8275862068965517	0.9	0.878213802435724	0.8538681948424068	0.9085051546391752	0.7993527508090615	0.8141891891891891	0.8608815426997245	0.7732656514382402	0.8738853503184714	0.8482428115015974	0.9006711409395973	0.8393094289508632	0.7822085889570553	0.7972972972972973	0.9113233287858117	0.8340675477239354	0.8396694214876033	0.8428805237315876	0.7887563884156729	0.7106690777576854	0.9053333333333333	0.9198423127463863	0.8462709284627092	0.852359208523592	0.9009247027741083	0.8742424242424243	0.7950819672131147	0.862116991643454	0.813953488372093	0.8068006182380216
	0.8738127544097694	0.8767123287671232	0.8096676737160121	0.8945981554677207	0.8904694167852063	0.8561253561253561	0.836940836940837	0.7554438860971524	0.8585572842998586	0.8165289256198347	0.8603945371775418	0.8285714285714286	0.9115479115479116	0.7429048414023373	0.9171741778319124	0.8173374613003096	0.8802308802308803	0.922882427307206	0.8308823529411765	0.9011494252873563	0.8811096433289299	0.8508522727272727	0.9081632653061225	0.8009554140127388	0.8157453936348409	0.864247311827957	0.7735537190082644	0.8743781094527363	0.8511627906976744	0.9025032938076416	0.8394736842105263	0.7823439878234398	0.7983333333333333	0.9131016042780749	0.8350217076700435	0.8415032679738562	0.8434504792332268	0.7887788778877888	0.7158081705150977	0.9063719115734721	0.9196891191709845	0.8483483483483484	0.8556547619047619	0.9012987012987013	0.8740740740740741	0.7961165048543689	0.8618331053351573	0.815359477124183	0.806015037593985
	0.8746666666666667	0.8755074424898511	0.8098068350668648	0.8950777202072538	0.8913649025069638	0.8539325842696629	0.836676217765043	0.7545605306799337	0.8565459610027855	0.8163934426229508	0.8584202682563339	0.8251851851851851	0.9128329297820823	0.739344262295082	0.9179734620024126	0.8136363636363636	0.8815977175463623	0.9235588972431078	0.8316546762589928	0.9	0.8735483870967742	0.8487394957983193	0.9097744360902256	0.7987421383647799	0.8145695364238411	0.8579017264276229	0.7737704918032787	0.871007371007371	0.8512269938650306	0.9043367346938775	0.8421052631578947	0.7849624060150376	0.8003300330033003	0.9142480211081794	0.8276353276353277	0.8373590982286635	0.8466353677621283	0.7902439024390244	0.7195121951219512	0.9075738125802311	0.9201520912547528	0.8501483679525222	0.8544395924308588	0.8988476312419974	0.8726207906295754	0.7926634768740032	0.864247311827957	0.8133116883116883	0.8127721335268505
	0.877444589308996	0.8761651131824234	0.8070692194403535	0.8946015424164524	0.8941655359565808	0.8557692307692307	0.8387553041018387	0.7561374795417348	0.8571428571428571	0.8168557536466775	0.8596750369276218	0.8279883381924198	0.9136094674556213	0.7414634146341463	0.9191438763376932	0.8125937031484258	0.8829337094499294	0.9222222222222223	0.8326241134751773	0.9014557670772676	0.8656527249683144	0.850828729281768	0.9119804400977995	0.7975270479134466	0.8140293637846656	0.8595800524934383	0.7738287560581584	0.8705738705738706	0.851963746223565	0.9036755386565273	0.8425096030729834	0.7841409691629956	0.7990353697749196	0.9115734720416124	0.8284106891701828	0.8370253164556962	0.8436532507739938	0.7932692307692307	0.718213058419244	0.9093198992443325	0.9190535491905355	0.8483965014577259	0.8546762589928057	0.9008782936010038	0.8733624454148472	0.7898894154818326	0.8660477453580901	0.8102893890675241	0.8158640226628895
	0.8787096774193548	0.8768020969855832	0.808199121522694	0.8960709759188846	0.894878706199461	0.8529014844804319	0.8403361344537815	0.7564516129032258	0.858887381275441	0.8212025316455697	0.8608695652173913	0.8294797687861272	0.9138134592680047	0.7399678972712681	0.9188235294117647	0.8067846607669616	0.8836565096952909	0.9215686274509803	0.8335664335664336	0.898566703417861	0.8675	0.8540540540540541	0.9111922141119222	0.799079754601227	0.8130990415335463	0.8608582574772432	0.7696	0.8706586826347306	0.8526785714285714	0.9052369077306733	0.842964824120603	0.7793904208998549	0.7971473851030111	0.9128205128205128	0.8284923928077456	0.8356589147286821	0.8469696969696969	0.7918622848200313	0.7234401349072512	0.907292954264524	0.9204406364749081	0.8503597122302158	0.8561354019746121	0.9014962593516209	0.8757142857142857	0.7908805031446541	0.8622047244094488	0.810126582278481	0.8194444444444444
	0.8797953964194374	0.8785529715762274	0.8077474892395983	0.89125	0.8946666666666667	0.8518024032042724	0.8386648122392212	0.7535545023696683	0.8590604026845637	0.8237129485179407	0.86	0.8302687411598303	0.9158016147635525	0.7428571428571429	0.9203233256351039	0.8075801749271136	0.8829931972789116	0.9201934703748489	0.8321870701513068	0.8976034858387799	0.8700980392156863	0.8535286284953395	0.9086538461538461	0.8021148036253777	0.8163265306122449	0.8615782664941786	0.7708006279434851	0.8706998813760379	0.8548387096774194	0.903822441430333	0.8432835820895522	0.7787234042553192	0.7981366459627329	0.915	0.8283378746594006	0.8384146341463414	0.8503703703703703	0.7931570762052877	0.7209302325581395	0.9084249084249084	0.9218934911242603	0.8482269503546099	0.8575418994413407	0.900990099009901	0.8732193732193733	0.7893915756630265	0.8621586475942783	0.8130841121495327	0.8155737704918032
	0.8803526448362721	0.8792884371029225	0.8076923076923077	0.8906633906633906	0.8965968586387435	0.8520475561426685	0.837874659400545	0.750392464678179	0.8596256684491979	0.8185975609756098	0.8609550561797753	0.8282122905027933	0.9156214367160775	0.7417322834645669	0.9211428571428572	0.8084179970972424	0.8838451268357811	0.9167657550535078	0.8333333333333334	0.8978494623655914	0.8713592233009708	0.8543307086614174	0.9067296340023613	0.8033033033033034	0.8171875	0.8629961587708067	0.772093023255814	0.8720657276995305	0.8575539568345324	0.9048780487804878	0.8435960591133005	0.7799717912552891	0.799079754601227	0.916256157635468	0.8286099865047234	0.8398791540785498	0.8498542274052479	0.7910216718266254	0.7189014539579968	0.9101796407185628	0.9233449477351916	0.850974930362117	0.8569463548830811	0.898428053204353	0.8746478873239436	0.7908396946564885	0.8624678663239075	0.8159509202453987	0.8163265306122449
	0.8813982521847691	0.8815461346633416	0.8073654390934845	0.8910411622276029	0.8975672215108835	0.8506493506493507	0.8367071524966262	0.7507739938080495	0.8597883597883598	0.8195488721804511	0.8603351955307262	0.8271092669432918	0.916289592760181	0.7421875	0.9181614349775785	0.8082386363636364	0.8839634941329857	0.9141176470588235	0.8344640434192673	0.8987341772151899	0.8705035971223022	0.8576923076923076	0.9080325960419092	0.797317436661699	0.8198473282442749	0.8645569620253165	0.7707692307692308	0.8736964078794901	0.8514851485148515	0.9036144578313253	0.8433734939759037	0.7815126050420168	0.7975646879756468	0.9142156862745098	0.8286852589641435	0.8417910447761194	0.8512160228898427	0.7910906298003072	0.7177033492822966	0.9086595492289442	0.9247434435575826	0.8524590163934426	0.8571428571428571	0.8976190476190476	0.8767313019390581	0.793984962406015	0.8647281921618205	0.8109756097560976	0.8173207036535859
	0.8823529411764706	0.8831488314883149	0.8081232492997199	0.8902147971360382	0.8982412060301508	0.8514724711907811	0.8381962864721485	0.7541478129713424	0.85546875	0.8214285714285714	0.8605299860529986	0.8274456521739131	0.9131403118040089	0.7423312883435583	0.9196035242290749	0.8048090523338048	0.88296488946684	0.9108796296296297	0.8351206434316354	0.8989583333333333	0.867699642431466	0.8537200504413619	0.9090909090909091	0.7920937042459737	0.8196969696969697	0.8639200998751561	0.770392749244713	0.8741418764302059	0.8524137931034482	0.90311004784689	0.842925659472422	0.7824267782426778	0.7937219730941704	0.9139393939393939	0.8309305373525557	0.8389458272327965	0.8452883263009845	0.7946026986506747	0.7176656151419558	0.9091967403958091	0.9236812570145904	0.8517520215633423	0.8579088471849866	0.8979118329466357	0.8744884038199181	0.7919762258543833	0.8628428927680798	0.8124054462934948	0.8169582772543742
	0.882640586797066	0.8847087378640777	0.8130968622100955	0.8915094339622641	0.8983890954151177	0.851010101010101	0.8401048492791612	0.7574404761904762	0.8536585365853658	0.8188512518409425	0.8616874135546335	0.8273092369477911	0.912472647702407	0.7389984825493171	0.9205658324265505	0.8047752808988764	0.8835705045278137	0.9117647058823529	0.8351063829787234	0.9005128205128206	0.866902237926973	0.855	0.9100227790432802	0.7922077922077922	0.819672131147541	0.8613861386138614	0.7647058823529411	0.8718820861678005	0.8546195652173914	0.9004739336492891	0.8434163701067615	0.7839335180055401	0.7917888563049853	0.9154761904761904	0.8286082474226805	0.8393632416787264	0.8461538461538461	0.7923976608187134	0.7183098591549296	0.9106529209621993	0.9218921892189219	0.8495339547270306	0.8599735799207398	0.8976109215017065	0.8761776581426649	0.7914831130690162	0.8651960784313726	0.8114630467571644	0.8103448275862069
	0.8844765342960289	0.8867699642431466	0.8097165991902834	0.8900462962962963	0.8970588235294118	0.8509852216748769	0.8414948453608248	0.7602941176470588	0.8544061302681992	0.8206599713055954	0.8635743519781719	0.8264900662251655	0.9111592632719393	0.7369207772795217	0.9212513484358145	0.8016528925619835	0.8853503184713376	0.9122609673790776	0.8361290322580646	0.8997975708502024	0.8648018648018648	0.8532338308457711	0.9083710407239819	0.793400286944046	0.8223201174743024	0.8585247883917775	0.7646198830409356	0.8710762331838565	0.8557951482479784	0.9015240328253223	0.8429752066115702	0.7837465564738292	0.7927007299270074	0.9133489461358314	0.8261421319796954	0.839541547277937	0.8443526170798898	0.7869565217391304	0.7202472952086554	0.9112627986348123	0.9205658324265505	0.8503311258278146	0.8580729166666666	0.8954393770856507	0.8754966887417218	0.7920937042459737	0.8663426488456865	0.8110944527736131	0.8115942028985508
	0.8846611177170036	0.8877068557919622	0.8083109919571045	0.8903002309468823	0.8987951807228916	0.8514492753623188	0.843710292249047	0.7630813953488372	0.8544542032622334	0.8198581560283688	0.8652291105121294	0.8226018396846255	0.910752688172043	0.7388724035608308	0.9220085470085471	0.8032786885245902	0.8838383838383839	0.9124168514412417	0.8354591836734694	0.901296111665005	0.8649885583524027	0.8538083538083538	0.9097995545657016	0.7925608011444921	0.8183139534883721	0.8610129564193169	0.7655571635311144	0.8710033076074972	0.8548601864181092	0.9015063731170336	0.844988344988345	0.7875507442489851	0.7930535455861071	0.9115250291036089	0.8253768844221105	0.8415841584158416	0.8454172366621067	0.7888730385164051	0.7214611872146118	0.9081746920492721	0.921505376344086	0.8496732026143791	0.860613810741688	0.8978260869565218	0.8751625487646294	0.7916666666666666	0.8588374851720048	0.8132352941176471	0.8120104438642297
	0.8836662749706228	0.889018691588785	0.8100929614873837	0.8917995444191344	0.899880810488677	0.8533969010727056	0.8423707440100883	0.7650429799426934	0.8551810237203495	0.8179271708683473	0.8670212765957447	0.8246753246753247	0.9117959617428267	0.7426900584795322	0.9229144667370645	0.8051420838971584	0.8825	0.913232104121475	0.833756345177665	0.901980198019802	0.8658399098083427	0.8536585365853658	0.9087912087912088	0.7951977401129944	0.8209169054441261	0.8616279069767442	0.7662337662337663	0.8726877040261154	0.8565789473684211	0.9024110218140069	0.846242774566474	0.7816245006657789	0.7913669064748201	0.9119351100811124	0.8273291925465839	0.8375350140056023	0.845945945945946	0.7950138504155124	0.7252252252252253	0.9087912087912088	0.9187763713080169	0.8464516129032258	0.8591370558375635	0.8986125933831377	0.8762886597938144	0.7951977401129944	0.8589894242068156	0.8138528138528138	0.8087855297157622
	0.8850174216027874	0.8882488479262672	0.8123359580052494	0.8925339366515838	0.8982248520710059	0.856140350877193	0.8372670807453416	0.7638691322901849	0.8576642335766423	0.8183079056865464	0.8646517739816032	0.8239074550128535	0.9114857744994731	0.7413294797687862	0.9232365145228216	0.8024032042723631	0.8838071693448702	0.9131832797427653	0.8301886792452831	0.9005847953216374	0.8661417322834646	0.8524788391777509	0.906318082788671	0.7919556171983356	0.8227848101265823	0.8617886178861789	0.765867418899859	0.8740581270182992	0.8536269430051814	0.9021615472127418	0.8450057405281286	0.7812911725955204	0.7900709219858156	0.9103448275862069	0.828009828009828	0.8388429752066116	0.8459495351925631	0.7991858887381276	0.7267355982274741	0.9106566200215285	0.9190871369294605	0.8476312419974392	0.8607277289836889	0.8992576882290562	0.8770595690747782	0.793584379358438	0.8598130841121495	0.8144475920679887	0.8109137055837563
	0.8837744533947065	0.8877551020408163	0.8121761658031088	0.8936170212765957	0.8991793669402111	0.8574739281575898	0.8367844092570037	0.761570827489481	0.857487922705314	0.8136054421768707	0.8657105606258149	0.8240506329113924	0.9116424116424117	0.7410586552217453	0.9198355601233299	0.8044914134742405	0.8849449204406364	0.913135593220339	0.8285356695869838	0.8978805394990366	0.8666666666666667	0.8526946107784431	0.9041980624327234	0.7978436657681941	0.8200836820083682	0.8605714285714285	0.7649513212795549	0.8759278897136797	0.8529411764705882	0.9035874439461884	0.8455467869222097	0.7802340702210663	0.7893258426966292	0.9074285714285715	0.8300970873786407	0.8421052631578947	0.843421052631579	0.8029294274300932	0.7285921625544267	0.9094781682641108	0.9202453987730062	0.8451776649746193	0.8627935723114957	0.9002100840336135	0.875784190715182	0.7931034482758621	0.8625429553264605	0.814866760168303	0.8138957816377171
	0.8815489749430524	0.8878923766816144	0.8148148148148148	0.8945615982241953	0.9002320185614849	0.8546910755148741	0.8365384615384616	0.761049723756906	0.858682634730539	0.8156498673740054	0.8639896373056994	0.8271144278606966	0.9129989764585466	0.7407932011331445	0.9194699286442406	0.8064935064935065	0.8847087378640777	0.9127234490010515	0.8308641975308642	0.8987701040681173	0.8655737704918033	0.8533969010727056	0.9044117647058824	0.7989276139410187	0.8195592286501377	0.8626126126126126	0.7645429362880887	0.8756530825496343	0.8520859671302149	0.9041850220264317	0.8446927374301676	0.7833333333333333	0.7888888888888889	0.9054054054054054	0.8303249097472925	0.844	0.8436268068331143	0.8044914134742405	0.7302725968436155	0.9113660062565172	0.9208121827411168	0.842964824120603	0.8639705882352942	0.9010416666666666	0.8764044943820225	0.7954239569313594	0.8642533936651584	0.8141470180305131	0.813953488372093
	0.8808988764044944	0.8881506090808416	0.8162230671736375	0.8904709748083242	0.8996579247434435	0.8566591422121896	0.8331360946745562	0.7616438356164383	0.8579881656804734	0.8157894736842105	0.8659147869674185	0.8275862068965517	0.9144869215291751	0.7405329593267882	0.9208416833667334	0.808974358974359	0.8855421686746988	0.9136316337148803	0.8282582216808769	0.8962616822429906	0.8669527896995708	0.8546099290780141	0.9052083333333333	0.7997329773030708	0.8189189189189189	0.8626799557032115	0.7640603566529492	0.8768115942028986	0.850187265917603	0.9049180327868852	0.8453837597330367	0.783989834815756	0.7870879120879121	0.90625	0.8297872340425532	0.8460526315789474	0.8468468468468469	0.803129074315515	0.730225988700565	0.9112244897959184	0.9200799200799201	0.8452970297029703	0.8602673147023087	0.901656314699793	0.8779284833538841	0.796	0.8654708520179372	0.8130968622100955	0.8155339805825242
	0.8818283166109253	0.8894967177242888	0.8163522012578617	0.8916576381365113	0.9007891770011274	0.8577777777777778	0.8341121495327103	0.7648648648648648	0.857981220657277	0.8177083333333334	0.8654320987654321	0.8288834951456311	0.9153386454183267	0.7409972299168975	0.9213930348258706	0.8104325699745547	0.8862275449101796	0.9148717948717948	0.8271308523409364	0.8969359331476323	0.86892177589852	0.8520231213872832	0.9052523171987642	0.797886393659181	0.8213333333333334	0.8621064060803475	0.7619047619047619	0.8776978417266187	0.8504901960784313	0.9050701186623517	0.8475877192982456	0.7821158690176322	0.7927807486631016	0.9069767441860465	0.8284714119019837	0.8455497382198953	0.8451776649746193	0.8	0.7313642756680732	0.9125628140703518	0.9207135777998018	0.8458692971639951	0.8615751789976134	0.9007164790174002	0.87409200968523	0.7989487516425755	0.8663697104677061	0.8140161725067385	0.8151260504201681
	0.8805309734513275	0.889967637540453	0.8085889570552147	0.8915145005370569	0.9011111111111111	0.8510405257393209	0.8365937859608745	0.7685185185185185	0.8569767441860465	0.821882951653944	0.8639705882352942	0.8303249097472925	0.9119683481701286	0.7411444141689373	0.9212598425196851	0.8055555555555556	0.8853801169590644	0.915650406504065	0.8296122209165687	0.8971533516988063	0.8701570680628272	0.8540478905359179	0.9065040650406504	0.7948051948051948	0.8202099737532809	0.8632938643702907	0.7627345844504021	0.8760162601626016	0.8537170263788969	0.9057815845824411	0.8492407809110629	0.78375	0.7936507936507936	0.907103825136612	0.8281430219146482	0.847741935483871	0.8393977415307403	0.7997432605905006	0.7325905292479109	0.9123505976095617	0.9182083739045764	0.8473748473748474	0.8628841607565012	0.9019211324570273	0.8721624850657109	0.7987096774193548	0.8670329670329671	0.8160315374507228	0.8118343195266272
	0.881578947368421	0.8884165781083954	0.8050847457627118	0.8940188877229801	0.9001085776330076	0.8508108108108108	0.8390022675736961	0.7647058823529411	0.8573059360730594	0.8241206030150754	0.8643031784841075	0.8329383886255924	0.912573673870334	0.7449933244325768	0.920666013712047	0.8064918851435705	0.887115165336374	0.9167502507522568	0.8317865429234339	0.8979033728350045	0.8704663212435233	0.8498871331828443	0.9084577114427861	0.7940797940797941	0.8220779220779221	0.8640256959314775	0.7619047619047619	0.877139979859013	0.8539192399049881	0.9064824654622742	0.8505376344086022	0.7775030902348579	0.7934640522875817	0.908207343412527	0.8291284403669725	0.8484076433121019	0.8425584255842559	0.7984790874524715	0.7307692307692307	0.9137254901960784	0.9193857965451055	0.8483754512635379	0.8596491228070176	0.9024144869215291	0.8626760563380281	0.7969543147208121	0.8600867678958786	0.8159268929503917	0.8127208480565371
	0.8838709677419355	0.8890052356020942	0.8028673835125448	0.894901144640999	0.9003181336161188	0.8514957264957265	0.8391451068616423	0.7661498708010336	0.8542372881355932	0.8251833740831296	0.8599033816425121	0.8290094339622641	0.9111111111111111	0.746031746031746	0.9209756097560976	0.8071693448702101	0.8878822197055493	0.9183874139626352	0.8308400460299195	0.8986425339366516	0.8717948717948718	0.8505617977528089	0.906679764243615	0.7933673469387755	0.8235294117647058	0.8639744952178533	0.7624671916010499	0.8771060455896927	0.856140350877193	0.9063157894736842	0.8505869797225186	0.7723378212974297	0.7912371134020618	0.9087048832271762	0.8299086757990868	0.8486759142496847	0.8411552346570397	0.7987421383647799	0.7307171853856563	0.9137931034482759	0.9198113207547169	0.8498817966903073	0.8606271777003485	0.9022931206380858	0.8641114982578397	0.7974842767295598	0.8623265741728922	0.8185328185328186	0.8104651162790698
	0.8848996832101372	0.890495867768595	0.7976331360946746	0.8916155419222904	0.9015706806282723	0.8500527983104541	0.8387096774193549	0.7653061224489796	0.8534675615212528	0.8252427184466019	0.8625592417061612	0.8300578034682081	0.9122137404580153	0.745740498034076	0.9218900675024108	0.8085889570552147	0.888268156424581	0.9175557710960233	0.8299086757990868	0.8992869875222816	0.8708036622583927	0.8523862375138734	0.90625	0.7964824120603015	0.8257575757575758	0.8644957983193278	0.7633289986996099	0.876953125	0.8571428571428571	0.9057591623036649	0.8512658227848101	0.7683956574185766	0.7876106194690266	0.9107883817427386	0.829185520361991	0.8486759142496847	0.8412887828162291	0.7990012484394506	0.7312834224598931	0.9137440758293839	0.9169776119402985	0.8509389671361502	0.8548571428571429	0.9004926108374385	0.8655172413793103	0.8	0.8609341825902336	0.8140127388535032	0.8102857142857143
	0.8870466321243523	0.8922764227642277	0.7981220657276995	0.893574297188755	0.9017580144777663	0.8513513513513513	0.8338833883388339	0.7670886075949367	0.8532008830022075	0.8229665071770335	0.8640093786635404	0.8308571428571428	0.9125939849624061	0.7487046632124352	0.920952380952381	0.8077388149939541	0.8892580287929125	0.9146692233940557	0.8305274971941639	0.899736147757256	0.8708375378405651	0.8511576626240352	0.9075144508670521	0.7982565379825654	0.825653798256538	0.8653444676409185	0.7612323491655969	0.8777885548011639	0.8574712643678161	0.9047619047619048	0.8478488982161595	0.7694145758661888	0.7886792452830189	0.9125127161749745	0.8270089285714286	0.85	0.8437132784958872	0.8007425742574258	0.7275132275132276	0.9130841121495327	0.9178208679593721	0.8490127758420442	0.8558456299659478	0.9015594541910331	0.8670454545454546	0.7977941176470589	0.8604407135362014	0.8179551122194514	0.8118701007838746
	0.8844580777096115	0.8895582329317269	0.7995337995337995	0.8921078921078921	0.9011328527291452	0.8527291452111225	0.8318777292576419	0.7670025188916877	0.8516902944383861	0.8220640569395018	0.8648018648018648	0.8306997742663657	0.9133640552995391	0.7420178799489144	0.9206798866855525	0.80622009569378	0.88998899889989	0.9142040038131554	0.8320441988950277	0.8982608695652174	0.8720238095238095	0.851409978308026	0.9073543457497613	0.8007334963325183	0.8273736128236745	0.8615384615384616	0.7623888182973316	0.8740458015267175	0.8587699316628702	0.9045685279187817	0.8494288681204569	0.7662337662337663	0.7885572139303483	0.9134808853118712	0.8283499446290143	0.8500619578686494	0.8469505178365938	0.796092796092796	0.725130890052356	0.913968547641073	0.9181073703366697	0.8484500574052812	0.8585746102449888	0.9021317829457365	0.8662921348314607	0.7970838396111786	0.8583333333333333	0.8151774785801713	0.813953488372093
	0.8855116514690983	0.8905472636815921	0.8004613610149942	0.893491124260355	0.8998978549540347	0.854526958290946	0.8327939590075513	0.7655086848635235	0.8502155172413793	0.8212616822429907	0.8665132336018412	0.8294051627384961	0.9137931034482759	0.7395171537484116	0.9212007504690432	0.8071428571428572	0.8910675381263616	0.9141509433962264	0.834061135371179	0.9003407155025553	0.8710629921259843	0.851931330472103	0.9081439393939394	0.8014354066985646	0.8270401948842875	0.8630831643002028	0.7653701380175659	0.8701787394167451	0.8558558558558559	0.9047141424272819	0.8503611971104231	0.7649122807017544	0.7857142857142857	0.9126984126984127	0.828039430449069	0.8509852216748769	0.8473804100227791	0.7956469165659008	0.7224383916990921	0.91324200913242	0.918991899189919	0.8468571428571429	0.8579295154185022	0.9027911453320501	0.8674033149171271	0.7942238267148014	0.8613659531090724	0.8166465621230398	0.816793893129771
	0.8864541832669323	0.8887795275590551	0.7990867579908676	0.8934506353861192	0.8987854251012146	0.8559919436052367	0.8329764453961456	0.7626076260762608	0.8530655391120507	0.8218859138533178	0.8667425968109339	0.8287292817679558	0.914568345323741	0.7380352644836272	0.9217148182665424	0.8059171597633136	0.8922413793103449	0.914577530176416	0.8349514563106796	0.9015151515151515	0.872444011684518	0.852910052910053	0.9070422535211268	0.8056206088992974	0.8287092882991556	0.8633165829145729	0.7660891089108911	0.8703358208955224	0.8558659217877095	0.9025844930417495	0.8527918781725888	0.765661252900232	0.7828220858895706	0.9110459433040078	0.8258977149075082	0.8454987834549879	0.8467561521252797	0.7956730769230769	0.722860791826309	0.9124548736462094	0.9186773905272565	0.8487584650112867	0.8596300326441785	0.9000951474785919	0.8685651697699891	0.7935174069627852	0.8624497991967871	0.8162291169451074	0.8169014084507042
	0.8877952755905512	0.8869565217391304	0.7995495495495496	0.8941747572815534	0.900497512437811	0.8567134268537074	0.8326226012793176	0.7654921020656136	0.8547544409613375	0.8211009174311926	0.8652321630804077	0.8264642082429501	0.9128888888888889	0.7382133995037221	0.922365988909427	0.8065650644783119	0.8924387646432375	0.9134790528233151	0.8344017094017094	0.9013377926421404	0.8725868725868726	0.8534303534303534	0.9052924791086351	0.8057803468208092	0.8297619047619048	0.8649453823237339	0.7624847746650426	0.8680811808118081	0.8558855885588559	0.9014634146341464	0.8493975903614458	0.7635524798154556	0.784503631961259	0.9118217054263565	0.8274002157497303	0.8482676224611708	0.8481152993348116	0.7964071856287425	0.7193426042983565	0.9136242208370436	0.9194690265486726	0.8496071829405163	0.8605150214592274	0.901593252108716	0.8701298701298701	0.7957244655581948	0.8642220019821606	0.8183962264150944	0.815845824411135
	0.8887804878048781	0.884321223709369	0.8002219755826859	0.8946859903381642	0.9011857707509882	0.8545994065281899	0.831413612565445	0.7632211538461539	0.8556701030927835	0.8213879408418657	0.8656215005599104	0.827438370846731	0.9134275618374559	0.7373612823674476	0.9231473010064044	0.8048780487804879	0.8933474128827877	0.9141048824593129	0.8351063829787234	0.902880658436214	0.8686964795432921	0.8548057259713702	0.9048938134810711	0.801377726750861	0.831764705882353	0.8669275929549902	0.7627118644067796	0.8690476190476191	0.8540305010893247	0.9	0.8483033932135728	0.7623421354764638	0.7856287425149701	0.9117082533589251	0.8301486199575372	0.8474178403755869	0.8492849284928493	0.7955082742316785	0.7185554171855542	0.9144620811287478	0.9203152364273205	0.8476084538375973	0.8600212089077413	0.9025974025974026	0.8713826366559485	0.79976717112922	0.8627450980392157	0.8177570093457944	0.8163481953290871
	0.888465204957102	0.8841405508072174	0.7982456140350878	0.8952929875120077	0.9012707722385142	0.8534906588003933	0.8343621399176955	0.7641509433962265	0.8568507157464212	0.8202247191011236	0.8654060066740823	0.8282078472958643	0.9118673647469459	0.7371007371007371	0.9239130434782609	0.8045714285714286	0.8920335429769392	0.9153297682709447	0.8343949044585988	0.9044534412955466	0.8686200378071833	0.8559837728194726	0.9057639524245197	0.8022598870056498	0.8294392523364486	0.8653100775193798	0.7644230769230769	0.868421052631579	0.8537378114842904	0.8988439306358381	0.8479763079960513	0.7615819209039548	0.7869822485207101	0.9122974261201144	0.830168776371308	0.8480278422273781	0.8495092693565977	0.7995391705069125	0.7209876543209877	0.9131944444444444	0.9208006962576153	0.8482834994462901	0.8592436974789915	0.9036363636363637	0.8723404255319149	0.8006912442396313	0.8610301263362488	0.817762399077278	0.8164556962025317
	0.8889934148635936	0.883129123468426	0.7995642701525054	0.8962892483349191	0.9020368574199806	0.8544921875	0.8363821138211383	0.7631887456037515	0.8546747967479674	0.8210290827740492	0.8612334801762115	0.8293193717277487	0.9110535405872193	0.7329268292682927	0.9244604316546763	0.8042986425339367	0.8933747412008282	0.9164467897977133	0.8359621451104101	0.9053728949478749	0.8683473389355743	0.857286432160804	0.9063636363636364	0.8028953229398663	0.830034924330617	0.8646833013435701	0.7663107947805456	0.8671454219030521	0.8569915254237288	0.9	0.8478900883218842	0.7617977528089888	0.7838785046728972	0.912067352666043	0.8321167883211679	0.8440366972477065	0.8512931034482759	0.7954545454545454	0.724390243902439	0.9122203098106713	0.9211438474870017	0.849615806805708	0.8568464730290456	0.9017857142857143	0.8709338929695698	0.8	0.861969111969112	0.8183908045977012	0.818276220145379
	0.8886827458256029	0.8825722273998136	0.7976318622174381	0.8974600188146754	0.9008662175168431	0.8558994197292069	0.8372093023255814	0.7607433217189314	0.8515546639919759	0.8209121245828699	0.8604143947655398	0.8267634854771784	0.9094017094017094	0.7320341047503045	0.9251336898395722	0.8035914702581369	0.8895705521472392	0.9164490861618799	0.8349007314524556	0.9049128367670365	0.8687150837988827	0.8584247258225324	0.9074573225516622	0.802660753880266	0.8296892980437284	0.8648393194706995	0.7674144037780402	0.8665480427046264	0.8575916230366493	0.9005681818181818	0.847953216374269	0.7605790645879733	0.7823050058207218	0.9101851851851852	0.8271221532091098	0.8448471121177803	0.8482905982905983	0.7948139797068771	0.7225572979493365	0.908703071672355	0.9212328767123288	0.8498367791077258	0.8584615384615385	0.9032541776605101	0.8708333333333333	0.797085201793722	0.8640226628895185	0.8187995469988675	0.8176229508196722
	0.889604415823367	0.8807763401109058	0.7991498405951116	0.8958139534883721	0.8977055449330784	0.8570057581573897	0.8373493975903614	0.762945914844649	0.8522167487684729	0.8222958057395143	0.8622174381054898	0.8259526261585994	0.9090909090909091	0.7292418772563177	0.9251101321585903	0.804661487236404	0.888663967611336	0.916955017301038	0.8355739400206825	0.9043478260869565	0.865988909426987	0.8610567514677103	0.9089301503094607	0.8026172300981461	0.8278221208665907	0.8642789820923656	0.7669789227166276	0.866079295154185	0.8599382080329557	0.9004694835680751	0.8477842003853564	0.7637362637362637	0.7818599311136625	0.9114963503649635	0.8288934426229508	0.845464725643897	0.8491561181434599	0.7868303571428571	0.7242206235011991	0.9064869418702611	0.9184367034834324	0.8514957264957265	0.8564154786150713	0.9026086956521739	0.8708677685950413	0.7919911012235817	0.8626168224299066	0.820627802690583	0.8192893401015229
	0.8905109489051095	0.8814949863263446	0.8010526315789473	0.8961397058823529	0.8985781990521327	0.8567362428842504	0.8354806739345887	0.7648401826484018	0.8515625	0.8229508196721311	0.8629550321199143	0.82706002034588	0.9090909090909091	0.730723606168446	0.9261511728931364	0.8061674008810573	0.8895582329317269	0.9173838209982789	0.8350409836065574	0.9051724137931034	0.867579908675799	0.8603082851637764	0.9098073555166375	0.804930332261522	0.8288288288288288	0.861811391223156	0.7688734030197445	0.8646288209606987	0.8587512794268168	0.9010270774976658	0.8478468899521531	0.7606093579978237	0.7802944507361268	0.9129263913824057	0.8304568527918782	0.8435072142064373	0.850418410041841	0.7853982300884956	0.7284533648170012	0.906801007556675	0.9184188393608074	0.8497354497354498	0.8562753036437247	0.9007765314926661	0.872579001019368	0.7940528634361234	0.864516129032258	0.8205980066445183	0.8197381671701913
	0.890892696122633	0.8818755635707844	0.7944214876033058	0.896709323583181	0.8985915492957747	0.856338028169014	0.8361303060217177	0.755056179775281	0.850919651500484	0.8235294117647058	0.864693446088795	0.8277945619335347	0.9102244389027432	0.7256740914419695	0.9274744027303754	0.8063457330415755	0.8888888888888888	0.9185059422750425	0.8362156663275687	0.905645784996133	0.8678733031674208	0.8617731172545281	0.9106678230702515	0.799575821845175	0.8288590604026845	0.8629254829806807	0.7681660899653979	0.8639514731369151	0.8601823708206687	0.9014732965009208	0.8446969696969697	0.7564655172413793	0.77728285077951	0.9120781527531083	0.8284561049445005	0.8437158469945355	0.8491735537190083	0.7868131868131868	0.7298245614035088	0.9076539101497504	0.9188069594034797	0.8519290928050052	0.8540218470705064	0.902376910016978	0.8723618090452261	0.7936681222707423	0.8659981768459435	0.8172866520787746	0.8193612774451098
	0.8910714285714286	0.8799283154121864	0.7948979591836735	0.8973660308810173	0.8981308411214953	0.8552875695732839	0.8362745098039216	0.7569676700111483	0.8520992366412213	0.8202368137782562	0.8647798742138365	0.8250497017892644	0.9111111111111111	0.7228637413394919	0.928087986463621	0.8019375672766416	0.8899803536345776	0.9172932330827067	0.8346774193548387	0.9071537290715372	0.8661275831087152	0.8620037807183365	0.910267471958585	0.8006295907660022	0.8226164079822617	0.86	0.7691428571428571	0.8643776824034335	0.8598790322580645	0.9016544117647058	0.8460093896713615	0.7566702241195304	0.7772877618522602	0.9120492524186455	0.8278606965174129	0.8435814455231931	0.8505629477993859	0.7886710239651417	0.7308584686774942	0.9087171052631579	0.919869174161897	0.8497942386831275	0.8532019704433498	0.9031986531986532	0.873253493013972	0.7917570498915402	0.864986498649865	0.8172972972972973	0.819623389494549
[truncated: 451 more columns]
