# Supplementary material for: Computational Simulation of Team Creativity: The Benefit of Member Flow
Source: Front Psychol. 2019 Feb 7;10:188. doi: 10.3389/fpsyg.2019.00188 (PMC6374635; doi:10.3389/fpsyg.2019.00188)
Supplement: Supplementary file 2 [file Data_Sheet_2.CSV]

BehaviorSpace results (NetLogo 6.0.2)
new-TCM-1.0.nlogo
a
12/19/2018 19:28:38:579 +0800
min-pxcor	max-pxcor	min-pycor	max-pycor
-1	23	-1	23
[run number]	1	2	3	4	5	6	7	8	9	10	11	12	13	14	15	16	17	18	19	20	21	22	23	24	25	26	27	28	29	30	31	32	33	34	35	36	37	38	39	40	41	42	43	44	45	46	47	48	49
numDiverShareKnow	2	2	2	2	2	2	2	2	2	2	2	2	2	2	2	2	2	2	2	2	2	2	2	2	2	2	2	2	2	2	2	2	2	2	2	2	2	2	2	2	2	2	2	2	2	2	2	2	2
numOutsidersShareKnow	10	10	10	10	10	10	10	10	10	10	10	10	10	10	10	10	10	10	10	10	10	10	10	10	10	10	10	10	10	10	10	10	10	10	10	10	10	10	10	10	10	10	10	10	10	10	10	10	10
numNormalSuperKnowPool	8	8	8	8	8	8	8	8	8	8	8	8	8	8	8	8	8	8	8	8	8	8	8	8	8	8	8	8	8	8	8	8	8	8	8	8	8	8	8	8	8	8	8	8	8	8	8	8	8
evaluNumber	3	3	3	3	3	3	3	3	3	3	3	3	3	3	3	3	3	3	3	3	3	3	3	3	3	3	3	3	3	3	3	3	3	3	3	3	3	3	3	3	3	3	3	3	3	3	3	3	3
numCreativeSuperKnowPool	2	2	2	2	2	2	2	2	2	2	2	2	2	2	2	2	2	2	2	2	2	2	2	2	2	2	2	2	2	2	2	2	2	2	2	2	2	2	2	2	2	2	2	2	2	2	2	2	2
numDiverEfficiency	10	10	10	10	10	10	10	10	10	10	10	10	10	10	10	10	10	10	10	10	10	10	10	10	10	10	10	10	10	10	10	10	10	10	10	10	10	10	10	10	10	10	10	10	10	10	10	10	10
numSuperShareKnow	10	10	10	10	10	10	10	10	10	10	10	10	10	10	10	10	10	10	10	10	10	10	10	10	10	10	10	10	10	10	10	10	10	10	10	10	10	10	10	10	10	10	10	10	10	10	10	10	10
numEvaluShareKnow	5	5	5	5	5	5	5	5	5	5	5	5	5	5	5	5	5	5	5	5	5	5	5	5	5	5	5	5	5	5	5	5	5	5	5	5	5	5	5	5	5	5	5	5	5	5	5	5	5
rabbitsNormalNum	80	80	80	80	80	80	80	80	80	80	80	80	80	80	80	80	80	80	80	80	80	80	80	80	80	80	80	80	80	80	80	80	80	80	80	80	80	80	80	80	80	80	80	80	80	80	80	80	80
creativeMin	11	11	11	11	11	11	11	11	11	11	11	11	11	11	11	11	11	11	11	11	11	11	11	11	11	11	11	11	11	11	11	11	11	11	11	11	11	11	11	11	11	11	11	11	11	11	11	11	11
numNormalDiverKnowPool	2	2	2	2	2	2	2	2	2	2	2	2	2	2	2	2	2	2	2	2	2	2	2	2	2	2	2	2	2	2	2	2	2	2	2	2	2	2	2	2	2	2	2	2	2	2	2	2	2
memberFlowSwitch?	false	false	false	false	false	false	false	false	false	false	false	false	false	false	false	false	false	false	false	false	false	false	false	false	false	false	false	false	false	false	false	false	false	false	false	false	false	false	false	false	false	false	false	false	false	false	false	false	false
numNormalEvaluKnowPool	5	5	5	5	5	5	5	5	5	5	5	5	5	5	5	5	5	5	5	5	5	5	5	5	5	5	5	5	5	5	5	5	5	5	5	5	5	5	5	5	5	5	5	5	5	5	5	5	5
numCreativeDiverKnowPool	8	8	8	8	8	8	8	8	8	8	8	8	8	8	8	8	8	8	8	8	8	8	8	8	8	8	8	8	8	8	8	8	8	8	8	8	8	8	8	8	8	8	8	8	8	8	8	8	8
creativeMax	20	20	20	20	20	20	20	20	20	20	20	20	20	20	20	20	20	20	20	20	20	20	20	20	20	20	20	20	20	20	20	20	20	20	20	20	20	20	20	20	20	20	20	20	20	20	20	20	20
numCreativeEvaluKnowPool	5	5	5	5	5	5	5	5	5	5	5	5	5	5	5	5	5	5	5	5	5	5	5	5	5	5	5	5	5	5	5	5	5	5	5	5	5	5	5	5	5	5	5	5	5	5	5	5	5
numSuperEfficiency	10	10	10	10	10	10	10	10	10	10	10	10	10	10	10	10	10	10	10	10	10	10	10	10	10	10	10	10	10	10	10	10	10	10	10	10	10	10	10	10	10	10	10	10	10	10	10	10	10
diverNumber	3	3	3	3	3	3	3	3	3	3	3	3	3	3	3	3	3	3	3	3	3	3	3	3	3	3	3	3	3	3	3	3	3	3	3	3	3	3	3	3	3	3	3	3	3	3	3	3	3
superNumber	3	3	3	3	3	3	3	3	3	3	3	3	3	3	3	3	3	3	3	3	3	3	3	3	3	3	3	3	3	3	3	3	3	3	3	3	3	3	3	3	3	3	3	3	3	3	3	3	3
normalMin	0	0	0	0	0	0	0	0	0	0	0	0	0	0	0	0	0	0	0	0	0	0	0	0	0	0	0	0	0	0	0	0	0	0	0	0	0	0	0	0	0	0	0	0	0	0	0	0	0
rabbitsCreativeNum	80	80	80	80	80	80	80	80	80	80	80	80	80	80	80	80	80	80	80	80	80	80	80	80	80	80	80	80	80	80	80	80	80	80	80	80	80	80	80	80	80	80	80	80	80	80	80	80	80
[reporter]	teamCreativity	teamCreativity	teamCreativity	teamCreativity	teamCreativity	teamCreativity	teamCreativity	teamCreativity	teamCreativity	teamCreativity	teamCreativity	teamCreativity	teamCreativity	teamCreativity	teamCreativity	teamCreativity	teamCreativity	teamCreativity	teamCreativity	teamCreativity	teamCreativity	teamCreativity	teamCreativity	teamCreativity	teamCreativity	teamCreativity	teamCreativity	teamCreativity	teamCreativity	teamCreativity	teamCreativity	teamCreativity	teamCreativity	teamCreativity	teamCreativity	teamCreativity	teamCreativity	teamCreativity	teamCreativity	teamCreativity	teamCreativity	teamCreativity	teamCreativity	teamCreativity	teamCreativity	teamCreativity	teamCreativity	teamCreativity	teamCreativity
[final]	0.7970401691331924	0.9137489325362937	0.8807947019867549	0.7748049052396878	0.7632794457274826	0.7659574468085106	0.9029209621993127	0.7658371040723982	0.8428974600188147	0.788826815642458	0.7366548042704626	0.771047227926078	0.7366120218579235	0.8126272912423625	0.7277657266811279	0.8992740471869328	0.77007700770077	0.7944621938232161	0.7456709956709957	0.8269617706237424	0.7757847533632287	0.7865168539325843	0.7831603229527105	0.7872983870967742	0.7774261603375527	0.953579858379229	0.7544052863436124	0.6495263870094723	0.8675564681724846	0.907243816254417	0.8589398023360287	0.7793478260869565	0.726643598615917	0.6825028968713789	0.868421052631579	0.9114035087719298	0.7337883959044369	0.8484848484848485	0.8507604562737643	0.7908163265306123	0.8398398398398398	0.830102622576967	0.7855648535564853	0.8178178178178178	0.8219461697722568	0.7613636363636364	0.8255360623781677	0.8632478632478633	0.8876611418047882
[min]	0	0	0	0	0	0	0	0	0	0	0	0	0	0	0	0	0	0	0	0	0	0	0	0	0	0	0	0	0	0	0	0	0	0	0	0	0	0	0	0	0	0	0	0	0	0	0	0	0
[max]	0.8823529411764706	1	0.9117647058823529	0.8	0.9285714285714286	0.8273972602739726	1	1	0.875	0.9285714285714286	0.8307692307692308	0.813953488372093	0.782608695652174	1	0.9285714285714286	0.9040590405904059	0.9655172413793104	1	0.7466367713004485	0.8344827586206897	0.9043478260869565	0.9090909090909091	0.9166666666666666	0.8183673469387756	0.7888283378746594	1	0.8181818181818182	1	1	0.9146968139773896	0.8622754491017964	0.9333333333333333	0.8846153846153846	0.7073170731707317	1	0.9471698113207547	0.8888888888888888	1	0.9023255813953488	0.90625	0.8461538461538461	0.8636363636363636	0.8391608391608392	0.8404255319148937	0.8541666666666666	0.7899543378995434	0.9714285714285714	1	1
[mean]	0.7890945414364964	0.9010494569059523	0.8610396245544637	0.743749996997396	0.7488203622117015	0.7706518155133242	0.8786171726269204	0.7768612228104879	0.8175738112053594	0.7691931818869598	0.7661348267198743	0.7528051882478264	0.6984085420185704	0.8146060634736852	0.7430628802699528	0.8694593934272176	0.7887539703082705	0.8198246323931584	0.7090248530232588	0.7933539879312483	0.8092205310261755	0.794799940627022	0.7718562585874897	0.7795264219833633	0.7528202474267198	0.9362128900269272	0.7421857676813307	0.6640001372702424	0.8654407704453925	0.8678897521842274	0.8263116869009325	0.7886080951325228	0.7486264242280677	0.6746064059680509	0.8673888415831652	0.9029830020984352	0.7587022045412686	0.8071676661601116	0.8444641305212347	0.7881593697138997	0.805117255997744	0.8171327589254733	0.7730685679348299	0.809932073639834	0.8125409850514151	0.7402545605317908	0.8322100209612936	0.8659493189327349	0.8942648225084211
[steps]	100	100	100	100	100	100	100	100	100	100	100	100	100	100	100	100	100	100	100	100	100	100	100	100	100	100	100	100	100	100	100	100	100	100	100	100	100	100	100	100	100	100	100	100	100	100	100	100	100
[all run data]	teamCreativity	teamCreativity	teamCreativity	teamCreativity	teamCreativity	teamCreativity	teamCreativity	teamCreativity	teamCreativity	teamCreativity	teamCreativity	teamCreativity	teamCreativity	teamCreativity	teamCreativity	teamCreativity	teamCreativity	teamCreativity	teamCreativity	teamCreativity	teamCreativity	teamCreativity	teamCreativity	teamCreativity	teamCreativity	teamCreativity	teamCreativity	teamCreativity	teamCreativity	teamCreativity	teamCreativity	teamCreativity	teamCreativity	teamCreativity	teamCreativity	teamCreativity	teamCreativity	teamCreativity	teamCreativity	teamCreativity	teamCreativity	teamCreativity	teamCreativity	teamCreativity	teamCreativity	teamCreativity	teamCreativity	teamCreativity	teamCreativity
	0	0	0	0	0	0	0	0	0	0	0	0	0	0	0	0	0	0	0	0	0	0	0	0	0	0	0	0	0	0	0	0	0	0	0	0	0	0	0	0	0	0	0	0	0	0	0	0	0
	0.7142857142857143	1	0.7857142857142857	0.8	0	0.4166666666666667	1	1	0.625	0.75	0.7272727272727273	0.75	0.625	1	0.9285714285714286	0.8461538461538461	0.8	1	0.6	0.4444444444444444	0.5	0.9090909090909091	0.8333333333333334	0.3333333333333333	0.5555555555555556	1	0.6666666666666666	1	1	0.6666666666666666	0.5	0.8333333333333334	0.8571428571428571	0.5	1	0.5	0.6666666666666666	1	0.42857142857142855	0.8	0.7333333333333333	0.5714285714285714	0.5555555555555556	0.4	0.7777777777777778	0.2	0.875	1	1
	0.8823529411764706	1	0.9117647058823529	0.75	0.9166666666666666	0.5217391304347826	0.9615384615384616	1	0.875	0.9285714285714286	0.8235294117647058	0.75	0.7058823529411765	0.9444444444444444	0.8709677419354839	0.7222222222222222	0.9230769230769231	0.8	0.68	0.5294117647058824	0.8095238095238095	0.9	0.9166666666666666	0.6	0.6428571428571429	1	0.7368421052631579	0.6363636363636364	0.9	0.6	0.7272727272727273	0.9230769230769231	0.875	0.5294117647058824	1	0.9333333333333333	0.8888888888888888	0.9090909090909091	0.6428571428571429	0.90625	0.8461538461538461	0.8235294117647058	0.6666666666666666	0.7	0.7333333333333333	0.3076923076923077	0.9444444444444444	1	0.9393939393939394
	0.875	0.9473684210526315	0.8125	0.5	0.8333333333333334	0.5555555555555556	0.8974358974358975	1	0.8	0.8	0.7666666666666667	0.7037037037037037	0.782608695652174	0.9130434782608695	0.8571428571428571	0.782608695652174	0.9444444444444444	0.85	0.6111111111111112	0.6206896551724138	0.8333333333333334	0.875	0.7777777777777778	0.7058823529411765	0.6666666666666666	1	0.7692307692307693	0.6875	0.9032258064516129	0.6956521739130435	0.8260869565217391	0.9090909090909091	0.8846153846153846	0.7	0.9473684210526315	0.8260869565217391	0.7647058823529411	0.7619047619047619	0.6666666666666666	0.868421052631579	0.75	0.8636363636363636	0.6923076923076923	0.8205128205128205	0.7619047619047619	0.5833333333333334	0.9629629629629629	0.8846153846153846	0.9583333333333334
	0.71875	0.9230769230769231	0.7704918032786885	0.64	0.918918918918919	0.5609756097560976	0.9090909090909091	0.9705882352941176	0.775	0.8055555555555556	0.7560975609756098	0.7333333333333333	0.6875	0.9	0.8301886792452831	0.7931034482758621	0.9655172413793104	0.8846153846153846	0.6153846153846154	0.75	0.8709677419354839	0.8529411764705882	0.8181818181818182	0.7872340425531915	0.7	1	0.8181818181818182	0.6842105263157895	0.9210526315789473	0.7878787878787878	0.8484848484848485	0.9333333333333333	0.8235294117647058	0.6857142857142857	0.9111111111111111	0.8571428571428571	0.8461538461538461	0.7941176470588235	0.775	0.8541666666666666	0.7446808510638298	0.7666666666666667	0.75	0.803921568627451	0.8125	0.6944444444444444	0.9714285714285714	0.8648648648648649	0.9433962264150944
	0.775	0.9302325581395349	0.782608695652174	0.6071428571428571	0.9285714285714286	0.6	0.8653846153846154	0.9230769230769231	0.82	0.7560975609756098	0.803921568627451	0.813953488372093	0.7435897435897436	0.7674418604651163	0.8714285714285714	0.775	0.9655172413793104	0.8888888888888888	0.6875	0.7368421052631579	0.8157894736842105	0.8780487804878049	0.8620689655172413	0.7818181818181819	0.7567567567567568	1	0.8181818181818182	0.6521739130434783	0.9302325581395349	0.7777777777777778	0.8260869565217391	0.9230769230769231	0.7446808510638298	0.6956521739130435	0.9056603773584906	0.8809523809523809	0.8	0.8095238095238095	0.7843137254901961	0.86	0.7543859649122807	0.7567567567567568	0.7096774193548387	0.8387096774193549	0.8181818181818182	0.7380952380952381	0.88	0.8913043478260869	0.9365079365079365
	0.7391304347826086	0.8846153846153846	0.8148148148148148	0.717948717948718	0.8541666666666666	0.6212121212121212	0.8813559322033898	0.9245283018867925	0.8115942028985508	0.75	0.8	0.8035714285714286	0.66	0.8333333333333334	0.8607594936708861	0.8235294117647058	0.9142857142857143	0.868421052631579	0.7288135593220338	0.75	0.8297872340425532	0.8867924528301887	0.8611111111111112	0.734375	0.75	0.9818181818181818	0.75	0.6666666666666666	0.9375	0.8070175438596491	0.8360655737704918	0.8837209302325582	0.7931034482758621	0.6129032258064516	0.8333333333333334	0.8813559322033898	0.8125	0.803921568627451	0.8055555555555556	0.847457627118644	0.7580645161290323	0.7857142857142857	0.7368421052631579	0.8088235294117647	0.8181818181818182	0.76	0.8363636363636363	0.8076923076923077	0.9436619718309859
	0.7586206896551724	0.8805970149253731	0.8241758241758241	0.6444444444444445	0.8275862068965517	0.6621621621621622	0.8974358974358975	0.9107142857142857	0.7472527472527473	0.7419354838709677	0.8307692307692308	0.7746478873239436	0.6923076923076923	0.8266666666666667	0.8369565217391305	0.7936507936507936	0.8604651162790697	0.8863636363636364	0.6619718309859155	0.7571428571428571	0.8518518518518519	0.8787878787878788	0.8333333333333334	0.7428571428571429	0.7313432835820896	0.9868421052631579	0.7450980392156863	0.6585365853658537	0.9090909090909091	0.7666666666666667	0.8028169014084507	0.9038461538461539	0.8064516129032258	0.6923076923076923	0.8493150684931506	0.9054054054054054	0.8305084745762712	0.7966101694915254	0.8255813953488372	0.835820895522388	0.7714285714285715	0.8421052631578947	0.7407407407407407	0.825	0.8059701492537313	0.7547169811320755	0.85	0.8	0.9523809523809523
	0.7887323943661971	0.88	0.8349514563106796	0.6458333333333334	0.8225806451612904	0.7045454545454546	0.8817204301075269	0.9117647058823529	0.75	0.7866666666666666	0.8194444444444444	0.788235294117647	0.6625	0.8241758241758241	0.8383838383838383	0.8333333333333334	0.8571428571428571	0.9019607843137255	0.6666666666666666	0.782051282051282	0.8548387096774194	0.8611111111111112	0.8421052631578947	0.7349397590361446	0.7307692307692307	0.9512195121951219	0.6721311475409836	0.6511627906976745	0.8857142857142857	0.8	0.7790697674418605	0.8852459016393442	0.7837837837837838	0.7073170731707317	0.872093023255814	0.9166666666666666	0.78125	0.7887323943661971	0.8421052631578947	0.8441558441558441	0.8072289156626506	0.84375	0.8108108108108109	0.8404255319148937	0.8452380952380952	0.7321428571428571	0.8387096774193549	0.8082191780821918	0.9587628865979382
	0.7875	0.8823529411764706	0.8559322033898306	0.6538461538461539	0.8142857142857143	0.7244897959183674	0.8585858585858586	0.9117647058823529	0.7747747747747747	0.7241379310344828	0.8170731707317073	0.8125	0.651685393258427	0.8252427184466019	0.8446601941747572	0.8488372093023255	0.8275862068965517	0.9047619047619048	0.6702127659574468	0.7790697674418605	0.875	0.7931034482758621	0.84375	0.7368421052631579	0.7142857142857143	0.945054945054945	0.676923076923077	0.6851851851851852	0.8933333333333333	0.7752808988764045	0.7272727272727273	0.8076923076923077	0.7888888888888889	0.6904761904761905	0.8571428571428571	0.9263157894736842	0.8051948051948052	0.782051282051282	0.8557692307692307	0.8604651162790697	0.8316831683168316	0.8243243243243243	0.8160919540229885	0.808695652173913	0.8279569892473119	0.7575757575757576	0.875	0.8351648351648352	0.9519230769230769
	0.8	0.8936170212765957	0.8661417322834646	0.6491228070175439	0.8024691358024691	0.7307692307692307	0.8727272727272727	0.8947368421052632	0.7868852459016393	0.7368421052631579	0.8229166666666666	0.7870370370370371	0.6382978723404256	0.8378378378378378	0.8070175438596491	0.8367346938775511	0.84375	0.9117647058823529	0.696078431372549	0.8061224489795918	0.8571428571428571	0.7980769230769231	0.8666666666666667	0.7475728155339806	0.7326732673267327	0.9134615384615384	0.7162162162162162	0.671875	0.8351648351648352	0.7684210526315789	0.7368421052631579	0.7840909090909091	0.8080808080808081	0.6813186813186813	0.8529411764705882	0.9339622641509434	0.8214285714285714	0.7764705882352941	0.8660714285714286	0.8152173913043478	0.8018018018018018	0.7901234567901234	0.8241758241758241	0.7967479674796748	0.8446601941747572	0.7088607594936709	0.8888888888888888	0.8543689320388349	0.9473684210526315
	0.8105263157894737	0.8888888888888888	0.8518518518518519	0.6349206349206349	0.8152173913043478	0.7435897435897436	0.8870967741935484	0.8241758241758241	0.7906976744186046	0.7549019607843137	0.8148148148148148	0.7863247863247863	0.6442307692307693	0.8434782608695652	0.7894736842105263	0.8518518518518519	0.8513513513513513	0.92	0.7181818181818181	0.819047619047619	0.8641975308641975	0.7899159663865546	0.8481012658227848	0.7657657657657657	0.7410714285714286	0.8991596638655462	0.7469879518072289	0.6567164179104478	0.8269230769230769	0.7850467289719626	0.7338709677419355	0.7956989247311828	0.8058252427184466	0.6938775510204082	0.8660714285714286	0.9369369369369369	0.8314606741573034	0.7659574468085106	0.8846153846153846	0.7884615384615384	0.7863247863247863	0.788235294117647	0.8210526315789474	0.8046875	0.8392857142857143	0.6931818181818182	0.8947368421052632	0.8611111111111112	0.9534883720930233
	0.8333333333333334	0.8938053097345132	0.8344827586206897	0.6575342465753424	0.8349514563106796	0.7596899224806202	0.8962962962962963	0.8229166666666666	0.8068965517241379	0.7410714285714286	0.816	0.75	0.6513761467889908	0.816	0.7867647058823529	0.8688524590163934	0.8588235294117647	0.9125	0.717948717948718	0.8157894736842105	0.8804347826086957	0.7709923664122137	0.8314606741573034	0.7868852459016393	0.7398373983739838	0.9104477611940298	0.7473684210526316	0.6527777777777778	0.8165137614678899	0.7946428571428571	0.7555555555555555	0.7777777777777778	0.8275862068965517	0.6857142857142857	0.872	0.9212598425196851	0.8431372549019608	0.7722772277227723	0.8913043478260869	0.7964601769911505	0.765625	0.7906976744186046	0.8076923076923077	0.8129496402877698	0.8536585365853658	0.7157894736842105	0.8909090909090909	0.8780487804878049	0.9568345323741008
	0.8095238095238095	0.8739495798319328	0.8410596026490066	0.6823529411764706	0.8181818181818182	0.7703703703703704	0.9041095890410958	0.839622641509434	0.8012820512820513	0.7416666666666667	0.8098591549295775	0.7692307692307693	0.6581196581196581	0.8248175182481752	0.7972027972027972	0.8769230769230769	0.8604651162790697	0.9120879120879121	0.7404580152671756	0.8095238095238095	0.9	0.7647058823529411	0.8172043010752689	0.7803030303030303	0.7410071942446043	0.9172413793103448	0.7714285714285715	0.6447368421052632	0.8260869565217391	0.8217054263565892	0.7712418300653595	0.7857142857142857	0.8130081300813008	0.6880733944954128	0.8848920863309353	0.9242424242424242	0.8347826086956521	0.7745098039215687	0.8819444444444444	0.8048780487804879	0.762589928057554	0.7872340425531915	0.8148148148148148	0.8026315789473685	0.8527131782945736	0.6952380952380952	0.8813559322033898	0.8778625954198473	0.954248366013072
	0.8102189781021898	0.8828125	0.84472049689441	0.7021276595744681	0.8290598290598291	0.7857142857142857	0.901840490797546	0.8454545454545455	0.8012048192771084	0.75	0.8175675675675675	0.7682119205298014	0.6370967741935484	0.8285714285714286	0.7891156462585034	0.8661971830985915	0.8723404255319149	0.9081632653061225	0.7318840579710145	0.8248175182481752	0.9043478260869565	0.7482014388489209	0.77	0.7753623188405797	0.743421052631579	0.9240506329113924	0.7727272727272727	0.686046511627907	0.825	0.8345323741007195	0.78125	0.7559055118110236	0.8217054263565892	0.7008547008547008	0.8838709677419355	0.9319727891156463	0.824	0.7699115044247787	0.8903225806451613	0.8120300751879699	0.7671232876712328	0.7981651376146789	0.8151260504201681	0.8176470588235294	0.85	0.6949152542372882	0.888	0.8785714285714286	0.9397590361445783
	0.7972972972972973	0.8928571428571429	0.8520710059171598	0.7211538461538461	0.8264462809917356	0.7987804878048781	0.8953488372093024	0.8583333333333333	0.8	0.753731343283582	0.8258064516129032	0.7771084337349398	0.6287878787878788	0.8356164383561644	0.7654320987654321	0.864516129032258	0.8846153846153846	0.918918918918919	0.7152317880794702	0.8344827586206897	0.904	0.74	0.7652173913043478	0.777027027027027	0.7468354430379747	0.9222222222222223	0.7540983606557377	0.6703296703296703	0.8320610687022901	0.8378378378378378	0.7988505747126436	0.7686567164179104	0.8014184397163121	0.6885245901639344	0.8895705521472392	0.937888198757764	0.8201438848920863	0.7886178861788617	0.8875739644970414	0.8188405797101449	0.75	0.8114754098360656	0.8253968253968254	0.8021978021978022	0.8541666666666666	0.7196969696969697	0.8865248226950354	0.8590604026845637	0.936046511627907
	0.8181818181818182	0.8972602739726028	0.8522727272727273	0.7297297297297297	0.8306451612903226	0.8044692737430168	0.8743169398907104	0.8387096774193549	0.7777777777777778	0.7655172413793103	0.8074534161490683	0.7777777777777778	0.65	0.8300653594771242	0.7602339181286549	0.85625	0.8596491228070176	0.888	0.7133757961783439	0.8227848101265823	0.8936170212765957	0.7484662576687117	0.7768595041322314	0.7950310559006211	0.7454545454545455	0.9197860962566845	0.7720588235294118	0.6875	0.8405797101449275	0.8353658536585366	0.7978142076502732	0.7862068965517242	0.8027210884353742	0.6923076923076923	0.893491124260355	0.9404761904761905	0.8266666666666667	0.7928571428571428	0.8967391304347826	0.8287671232876712	0.7745664739884393	0.8153846153846154	0.823076923076923	0.8144329896907216	0.8410596026490066	0.7279411764705882	0.8775510204081632	0.847682119205298	0.9337016574585635
	0.8324022346368715	0.8987341772151899	0.8586956521739131	0.7327586206896551	0.8396946564885496	0.8076923076923077	0.8622448979591837	0.8106060606060606	0.7788944723618091	0.7926829268292683	0.8083832335329342	0.7722222222222223	0.6643835616438356	0.8375	0.7303370786516854	0.8628571428571429	0.873015873015873	0.8848920863309353	0.7177914110429447	0.8170731707317073	0.8627450980392157	0.7515151515151515	0.7874015748031497	0.7904191616766467	0.7430167597765364	0.9223300970873787	0.7785714285714286	0.7155963302752294	0.8424657534246576	0.8390804597701149	0.7936507936507936	0.7973856209150327	0.8116883116883117	0.6715328467153284	0.898876404494382	0.9438202247191011	0.8280254777070064	0.7862068965517242	0.8917525773195877	0.8311688311688312	0.7653631284916201	0.8248175182481752	0.8391608391608392	0.8226600985221675	0.8343558282208589	0.7285714285714285	0.8742138364779874	0.863905325443787	0.9267015706806283
	0.8263157894736842	0.896969696969697	0.8624338624338624	0.7443609022556391	0.8201438848920863	0.8082901554404145	0.8682926829268293	0.8098591549295775	0.7733990147783252	0.8	0.8092485549132948	0.7606382978723404	0.65625	0.8402366863905325	0.7210526315789474	0.8702702702702703	0.8802816901408451	0.8859060402684564	0.7209302325581395	0.8224852071005917	0.8597560975609756	0.7471910112359551	0.7898550724637681	0.8076923076923077	0.7616580310880829	0.9269406392694064	0.777027027027027	0.7043478260869566	0.8490566037735849	0.844559585492228	0.8020304568527918	0.7975460122699386	0.8011363636363636	0.6845637583892618	0.8941798941798942	0.9430051813471503	0.8333333333333334	0.7763157894736842	0.8960396039603961	0.8238993710691824	0.7717391304347826	0.8356164383561644	0.8211920529801324	0.8288288288288288	0.8295454545454546	0.7361111111111112	0.8795180722891566	0.8715083798882681	0.9203980099502488
	0.8028846153846154	0.9065934065934066	0.8640776699029126	0.7553956834532374	0.8082191780821918	0.7941176470588235	0.852017937219731	0.8095238095238095	0.7824074074074074	0.7759562841530054	0.8076923076923077	0.7668393782383419	0.6467065868263473	0.8304093567251462	0.7236180904522613	0.8736842105263158	0.8766233766233766	0.8860759493670886	0.7055555555555556	0.8228571428571428	0.8654970760233918	0.75	0.7972027972027972	0.8157894736842105	0.7563451776649747	0.9279279279279279	0.7564102564102564	0.7107438016528925	0.8620689655172413	0.8514851485148515	0.805	0.7965116279069767	0.8097826086956522	0.660377358490566	0.8979591836734694	0.9439252336448598	0.8238636363636364	0.7735849056603774	0.9009433962264151	0.8323353293413174	0.776595744680851	0.8375	0.8113207547169812	0.8354978354978355	0.8216216216216217	0.7162162162162162	0.8777777777777778	0.8736842105263158	0.9198113207547169
	0.7971698113207547	0.8817733990147784	0.8716814159292036	0.7702702702702703	0.810126582278481	0.794392523364486	0.8361344537815126	0.7987012987012987	0.7965367965367965	0.78125	0.8031914893617021	0.77	0.6497175141242938	0.8295454545454546	0.7342995169082126	0.8695652173913043	0.8695652173913043	0.8959537572254336	0.7180851063829787	0.8095238095238095	0.8722222222222222	0.765625	0.7947019867549668	0.8109452736318408	0.7488372093023256	0.9273504273504274	0.7380952380952381	0.7164179104477612	0.8611111111111112	0.8564814814814815	0.8169014084507042	0.8021978021978022	0.8092783505154639	0.6646341463414634	0.880184331797235	0.9464285714285714	0.8222222222222222	0.7831325301204819	0.9023255813953488	0.8352272727272727	0.77	0.8362573099415205	0.8208092485549133	0.8247011952191236	0.8274111675126904	0.7341772151898734	0.8835978835978836	0.8780487804878049	0.9251101321585903
	0.7981651376146789	0.8878504672897196	0.8739495798319328	0.7631578947368421	0.7988165680473372	0.7981651376146789	0.8414634146341463	0.7839506172839507	0.7958333333333333	0.7889447236180904	0.8010471204188482	0.7783018867924528	0.6170212765957447	0.8324607329842932	0.7453703703703703	0.8789237668161435	0.861271676300578	0.8663101604278075	0.7128205128205128	0.8131313131313131	0.8481675392670157	0.7647058823529411	0.7901234567901234	0.8067632850241546	0.7554585152838428	0.9193548387096774	0.7696335078534031	0.6971830985915493	0.8693467336683417	0.8646288209606987	0.8230088495575221	0.8085106382978723	0.81	0.6568047337278107	0.874439461883408	0.9435483870967742	0.8225806451612904	0.791907514450867	0.9013452914798207	0.8010471204188482	0.7729468599033816	0.8315217391304348	0.8064516129032258	0.8345864661654135	0.8254716981132075	0.7543859649122807	0.8811881188118812	0.8820754716981132	0.9201680672268907
	0.8	0.8914027149321267	0.8653061224489796	0.7672955974842768	0.8074866310160428	0.7982456140350878	0.8365758754863813	0.7660818713450293	0.796812749003984	0.7941176470588235	0.803030303030303	0.7777777777777778	0.6237623762376238	0.83	0.751131221719457	0.8733624454148472	0.861878453038674	0.8711340206185567	0.7178217821782178	0.8038277511961722	0.8383838383838383	0.7660550458715596	0.7771084337349398	0.8101851851851852	0.7656903765690377	0.9201520912547528	0.7715736040609137	0.6891891891891891	0.8689320388349514	0.8744939271255061	0.8290598290598291	0.8031088082901554	0.8101851851851852	0.6740331491712708	0.868995633187773	0.9455252918287937	0.8247422680412371	0.8	0.9017094017094017	0.7918781725888325	0.7783018867924528	0.8341968911917098	0.7918781725888325	0.837037037037037	0.8243243243243243	0.76	0.8691588785046729	0.8761467889908257	0.9218106995884774
	0.8095238095238095	0.8956521739130435	0.8543307086614174	0.7604790419161677	0.8092783505154639	0.8075313807531381	0.8426966292134831	0.7569060773480663	0.8060836501901141	0.7746478873239436	0.8194444444444444	0.7725321888412017	0.6195121951219512	0.8365384615384616	0.7543859649122807	0.8771186440677966	0.859375	0.8761904761904762	0.7264150943396226	0.8055555555555556	0.8431372549019608	0.7733333333333333	0.7897727272727273	0.8088888888888889	0.7603305785123967	0.9191176470588235	0.775609756097561	0.6838709677419355	0.8738317757009346	0.8604651162790697	0.8347107438016529	0.805	0.801762114537445	0.6772486772486772	0.8717948717948718	0.9471698113207547	0.8159203980099502	0.7741935483870968	0.897119341563786	0.7874396135265701	0.771689497716895	0.8454106280193237	0.784688995215311	0.8280701754385965	0.8312236286919831	0.7692307692307693	0.8755555555555555	0.8728070175438597	0.8932806324110671
	0.7966804979253111	0.8987341772151899	0.8634686346863468	0.764367816091954	0.7951219512195122	0.8104838709677419	0.8450704225352113	0.7447916666666666	0.8	0.7614678899082569	0.8080357142857143	0.7768595041322314	0.6226415094339622	0.8317757009345794	0.75	0.8825910931174089	0.8507462686567164	0.8705357142857143	0.7168141592920354	0.7972972972972973	0.8468468468468469	0.7866108786610879	0.7789473684210526	0.7923728813559322	0.749003984063745	0.916955017301038	0.7757009345794392	0.6706586826347305	0.8721461187214612	0.8690909090909091	0.8326848249027238	0.8038277511961722	0.7901234567901234	0.6699029126213593	0.8693877551020408	0.9345454545454546	0.8146341463414634	0.7727272727272727	0.87890625	0.7870370370370371	0.7844827586206896	0.8525345622119815	0.7830188679245284	0.8263888888888888	0.8333333333333334	0.7743589743589744	0.8782608695652174	0.8706896551724138	0.8846153846153846
	0.804	0.904	0.8613138686131386	0.7611111111111111	0.8	0.7984496124031008	0.8538205980066446	0.7414634146341463	0.802158273381295	0.7695652173913043	0.8059071729957806	0.7607843137254902	0.6284403669724771	0.8294930875576036	0.7530364372469636	0.8837209302325582	0.8516746411483254	0.8577405857740585	0.7167381974248928	0.7872340425531915	0.8326180257510729	0.7918367346938775	0.79	0.796	0.7519685039370079	0.9186440677966101	0.7835497835497836	0.6781609195402298	0.8744588744588745	0.8706293706293706	0.8381294964028777	0.8119266055045872	0.7905138339920948	0.6698113207547169	0.8669201520912547	0.9370629370629371	0.8009478672985783	0.7777777777777778	0.8669201520912547	0.7927927927927928	0.7918367346938775	0.8491379310344828	0.78125	0.8327759197324415	0.828125	0.7832512315270936	0.8833333333333333	0.8685258964143426	0.8880597014925373
	0.80859375	0.9076923076923077	0.8586572438162544	0.7553191489361702	0.7972350230414746	0.803030303030303	0.8584905660377359	0.7276995305164319	0.8035087719298246	0.7689075630252101	0.8065843621399177	0.7715355805243446	0.6431718061674009	0.8283261802575107	0.7644787644787645	0.8703703703703703	0.8443396226415094	0.8483606557377049	0.7056451612903226	0.782258064516129	0.8326359832635983	0.80078125	0.7793427230046949	0.7824427480916031	0.7547892720306514	0.9183006535947712	0.7711864406779662	0.6833333333333333	0.8811475409836066	0.8720538720538721	0.8458904109589042	0.7913043478260869	0.7876447876447876	0.668141592920354	0.8659420289855072	0.9261744966442953	0.8046511627906977	0.784037558685446	0.8467153284671532	0.7956521739130434	0.7911646586345381	0.8451882845188284	0.7811158798283262	0.8173076923076923	0.8333333333333334	0.7850467289719626	0.8816793893129771	0.8735632183908046	0.8920863309352518
	0.8	0.9057971014492754	0.8547297297297297	0.7512437810945274	0.7882882882882883	0.8044280442804428	0.8632218844984803	0.7342342342342343	0.8060200668896321	0.7745901639344263	0.8024193548387096	0.76	0.6523605150214592	0.8373983739837398	0.7677902621722846	0.8731884057971014	0.8387096774193549	0.8508064516129032	0.69921875	0.7730769230769231	0.8353909465020576	0.8015267175572519	0.7792792792792793	0.7867647058823529	0.7545787545787546	0.9184952978056427	0.7622950819672131	0.6844919786096256	0.88	0.8737864077669902	0.8516129032258064	0.8016528925619835	0.7700729927007299	0.6779661016949152	0.8666666666666667	0.9292604501607717	0.8036529680365296	0.7973568281938326	0.8571428571428571	0.7949790794979079	0.7890625	0.8458498023715415	0.7791666666666667	0.8198757763975155	0.8345323741007195	0.7899543378995434	0.8796992481203008	0.8782287822878229	0.8969072164948454
	0.7859778597785978	0.9037800687285223	0.8599348534201955	0.7571428571428571	0.7743362831858407	0.8093525179856115	0.8643067846607669	0.7339055793991416	0.8084415584415584	0.7647058823529411	0.8046875	0.7657342657342657	0.6652892561983471	0.8352941176470589	0.7636363636363637	0.8767605633802817	0.8146551724137931	0.8521400778210116	0.7034220532319392	0.7744360902255639	0.8286852589641435	0.8109090909090909	0.7692307692307693	0.7877697841726619	0.7581227436823105	0.9219219219219219	0.75	0.6907216494845361	0.8674242424242424	0.8664596273291926	0.8566978193146417	0.8064516129032258	0.7686832740213523	0.6653061224489796	0.8711864406779661	0.9283489096573209	0.808695652173913	0.8065843621399177	0.8562091503267973	0.80078125	0.7938931297709924	0.8383458646616542	0.7817460317460317	0.8226299694189603	0.833922261484099	0.7797356828193832	0.8808664259927798	0.8798586572438163	0.898360655737705
	0.7741935483870968	0.9090909090909091	0.8680981595092024	0.7568807339449541	0.7763157894736842	0.8178694158075601	0.8696883852691218	0.7394957983193278	0.807570977917981	0.7519083969465649	0.8045112781954887	0.7755775577557755	0.659919028340081	0.8383458646616542	0.7649122807017544	0.8694158075601375	0.810126582278481	0.8452830188679246	0.7047970479704797	0.7728937728937729	0.833976833976834	0.8028169014084507	0.7714285714285715	0.7965517241379311	0.7597173144876325	0.9250720461095101	0.75	0.7	0.8703703703703703	0.8712574850299402	0.8622754491017964	0.7807692307692308	0.7735191637630662	0.6706349206349206	0.8766233766233766	0.9244712990936556	0.8068669527896996	0.8110236220472441	0.8629283489096573	0.8038461538461539	0.7992700729927007	0.8308823529411765	0.7916666666666666	0.8258258258258259	0.8367346938775511	0.7792207792207793	0.8805460750853242	0.8758620689655172	0.8913738019169329
	0.7773851590106007	0.913312693498452	0.8686567164179104	0.7654867256637168	0.7763157894736842	0.8250825082508251	0.861878453038674	0.7298387096774194	0.8100890207715133	0.758364312267658	0.8007380073800738	0.7687296416938111	0.669260700389105	0.8315018315018315	0.7601351351351351	0.8720538720538721	0.8073770491803278	0.8411552346570397	0.6933797909407665	0.7793594306049823	0.8333333333333334	0.8127090301003345	0.7832699619771863	0.797979797979798	0.7636986301369864	0.9291553133514986	0.7463235294117647	0.6893203883495146	0.8642857142857143	0.8688046647230321	0.8592375366568915	0.7757352941176471	0.7781569965870307	0.6743295019157088	0.88125	0.9186046511627907	0.7854251012145749	0.7857142857142857	0.8619631901840491	0.8044280442804428	0.8035714285714286	0.8339350180505415	0.7862318840579711	0.8284023668639053	0.8361204013377926	0.7824267782426778	0.869281045751634	0.8741496598639455	0.8858024691358025
	0.785234899328859	0.9156626506024096	0.8753541076487252	0.7489177489177489	0.7615062761506276	0.8258064516129032	0.8609625668449198	0.7272727272727273	0.8057142857142857	0.7636363636363637	0.8028673835125448	0.7619047619047619	0.6704545454545454	0.8303886925795053	0.76	0.8737541528239202	0.8	0.8298611111111112	0.6996587030716723	0.7905405405405406	0.8314606741573034	0.8205128205128205	0.781021897810219	0.7973421926910299	0.7609427609427609	0.9315789473684211	0.7422680412371134	0.6933962264150944	0.8664383561643836	0.8763736263736264	0.8575581395348837	0.7773722627737226	0.7722772277227723	0.6776556776556777	0.8837920489296636	0.9226519337016574	0.792156862745098	0.7838827838827839	0.863905325443787	0.8029197080291971	0.8006872852233677	0.833922261484099	0.7827586206896552	0.8289855072463768	0.834983498349835	0.7786885245901639	0.8606811145510835	0.8770764119601329	0.8862275449101796
	0.7896440129449838	0.9180790960451978	0.876750700280112	0.75	0.7620967741935484	0.8215384615384616	0.8619791666666666	0.7307692307692307	0.8093922651933702	0.7651245551601423	0.8006993006993007	0.754601226993865	0.6777777777777778	0.8316151202749141	0.7605177993527508	0.8823529411764706	0.7984790874524715	0.8327759197324415	0.6918032786885245	0.7954545454545454	0.8303249097472925	0.8164556962025317	0.7793594306049823	0.7953795379537953	0.7724358974358975	0.9343434343434344	0.7416107382550335	0.6912442396313364	0.8737864077669902	0.8803191489361702	0.8571428571428571	0.7801418439716312	0.7823343848580442	0.6654804270462633	0.8809523809523809	0.9151193633952255	0.7873134328358209	0.7785467128027682	0.8658892128279884	0.7992957746478874	0.7987012987012987	0.8373702422145328	0.7814569536423841	0.8337950138504155	0.8365384615384616	0.7835820895522388	0.851063829787234	0.8766233766233766	0.8857142857142857
	0.7938461538461539	0.9108108108108108	0.8756906077348067	0.7540983606557377	0.7354085603112841	0.8238805970149253	0.8634020618556701	0.7191011235955056	0.8119891008174387	0.7620689655172413	0.8047138047138047	0.7552870090634441	0.6824817518248175	0.8284789644012945	0.7561728395061729	0.8716417910447761	0.7963636363636364	0.8322368421052632	0.6915584415584416	0.7968253968253968	0.8291814946619217	0.8109756097560976	0.7820069204152249	0.7980456026058632	0.7485029940119761	0.9379474940334129	0.7408637873754153	0.695067264573991	0.8647798742138365	0.8825065274151436	0.8571428571428571	0.7758620689655172	0.7774390243902439	0.6597222222222222	0.8788732394366198	0.915	0.7921146953405018	0.7880794701986755	0.8645533141210374	0.7959866220735786	0.80625	0.8378378378378378	0.7766990291262136	0.8346666666666667	0.8338557993730408	0.7883211678832117	0.844574780058651	0.8773584905660378	0.8904109589041096
	0.7927927927927928	0.9138381201044387	0.8806366047745358	0.7569721115537849	0.7571428571428571	0.8245614035087719	0.8673218673218673	0.7266187050359713	0.8169761273209549	0.7737704918032787	0.8110749185667753	0.7543859649122807	0.6678445229681979	0.828125	0.7492354740061162	0.8735632183908046	0.7849829351535836	0.8306709265175719	0.6959247648902821	0.8006230529595015	0.8310344827586207	0.8096676737160121	0.7871621621621622	0.8	0.7421203438395415	0.9389671361502347	0.7318611987381703	0.6949152542372882	0.8708708708708709	0.8863636363636364	0.8556149732620321	0.7807308970099668	0.7781065088757396	0.6588628762541806	0.8781163434903048	0.9184652278177458	0.794425087108014	0.7931034482758621	0.8636363636363636	0.7929936305732485	0.8126888217522659	0.8415841584158416	0.7854984894259819	0.8380462724935732	0.8353658536585366	0.7832167832167832	0.8455056179775281	0.8828828828828829	0.8921832884097035
	0.7947976878612717	0.9153846153846154	0.8775510204081632	0.749034749034749	0.7357859531772575	0.8248587570621468	0.8647342995169082	0.7335640138408305	0.8149100257069408	0.7728706624605678	0.8130841121495327	0.7606837606837606	0.6655405405405406	0.8297213622291022	0.7440476190476191	0.8760330578512396	0.7871621621621622	0.8348623853211009	0.6978193146417445	0.7975460122699386	0.8376623376623377	0.8119402985074626	0.7788778877887789	0.7914110429447853	0.7451523545706371	0.9382151029748284	0.7393939393939394	0.6932270916334662	0.8731563421828908	0.8897058823529411	0.8541666666666666	0.7763578274760383	0.7768115942028986	0.6688102893890675	0.8733153638814016	0.9209302325581395	0.7993197278911565	0.7951807228915663	0.8633879781420765	0.7889908256880734	0.8176470588235294	0.8359621451104101	0.7865497076023392	0.8361445783132531	0.8396501457725948	0.7876712328767124	0.8421052631578947	0.8862973760932945	0.8888888888888888
	0.7909604519774012	0.9152119700748129	0.8802992518703242	0.7490774907749077	0.7202572347266881	0.8273972602739726	0.8660508083140878	0.7392739273927392	0.817258883248731	0.7636363636363637	0.8011869436201781	0.7630853994490359	0.6688524590163935	0.8214285714285714	0.7390029325513197	0.8717277486910995	0.79	0.8397626112759644	0.7033639143730887	0.8023598820058997	0.8402555910543131	0.8117647058823529	0.7702265372168284	0.7976539589442815	0.7445054945054945	0.9403973509933775	0.7507246376811594	0.6850393700787402	0.873900293255132	0.891566265060241	0.8531645569620253	0.778125	0.7727272727272727	0.6707692307692308	0.8759894459102903	0.9164785553047404	0.7906976744186046	0.7813411078717201	0.8613333333333333	0.771513353115727	0.8179190751445087	0.8375	0.78	0.8368298368298368	0.8248587570621468	0.7811447811447811	0.8377659574468085	0.8910614525139665	0.8869346733668342
	0.7900552486187845	0.9160493827160494	0.8811881188118812	0.7491039426523297	0.721875	0.824607329842932	0.8642533936651584	0.7428571428571429	0.8175	0.7653958944281525	0.8057971014492754	0.7635869565217391	0.6751592356687898	0.815028901734104	0.7421203438395415	0.8727735368956743	0.7916666666666666	0.8461538461538461	0.6938775510204082	0.8063583815028902	0.8422712933753943	0.7994269340974212	0.7626582278481012	0.8083333333333333	0.7432432432432432	0.9353448275862069	0.7492957746478873	0.6833976833976834	0.8746438746438746	0.8852459016393442	0.8452088452088452	0.7811550151975684	0.7617728531855956	0.6696969696969697	0.8756476683937824	0.912751677852349	0.7836065573770492	0.7837078651685393	0.8656330749354005	0.7761627906976745	0.8179271708683473	0.8403614457831325	0.7855153203342619	0.836405529953917	0.8241758241758241	0.7833333333333333	0.8350785340314136	0.8877005347593583	0.8888888888888888
	0.7945945945945946	0.9160671462829736	0.8762135922330098	0.75	0.7264437689969605	0.8188775510204082	0.869281045751634	0.7445482866043613	0.8193069306930693	0.7655367231638418	0.8050847457627118	0.7692307692307693	0.6801242236024845	0.817174515235457	0.7402234636871509	0.8681592039800995	0.7767857142857143	0.8455056179775281	0.6861111111111111	0.8095238095238095	0.8470948012232415	0.8044692737430168	0.7554179566563467	0.8054794520547945	0.7375328083989501	0.9364406779661016	0.7520891364902507	0.6902985074626866	0.8715083798882681	0.8870967741935484	0.8457831325301205	0.7852941176470588	0.7574931880108992	0.6735294117647059	0.8766066838046273	0.9116997792494481	0.7824675324675324	0.7890410958904109	0.8678304239401496	0.7724719101123596	0.8108108108108109	0.8425655976676385	0.784741144414169	0.8299319727891157	0.820855614973262	0.7817589576547231	0.8341836734693877	0.8825065274151436	0.8891625615763546
	0.7962962962962963	0.9186046511627907	0.8785714285714286	0.762214983713355	0.7305389221556886	0.8197530864197531	0.8736842105263158	0.7423312883435583	0.821256038647343	0.7671232876712328	0.7994428969359332	0.7609254498714653	0.6925373134328359	0.8221024258760108	0.7410468319559229	0.8694581280788177	0.7787356321839081	0.8351648351648352	0.6885245901639344	0.8126721763085399	0.8466076696165191	0.8082191780821918	0.7469512195121951	0.8070652173913043	0.7430025445292621	0.9375	0.7486187845303868	0.6847826086956522	0.8746594005449592	0.8898876404494382	0.8384074941451991	0.7780979827089337	0.7626666666666667	0.6827195467422096	0.8675	0.9114470842332614	0.7830188679245284	0.7893333333333333	0.8695652173913043	0.7715877437325905	0.8098958333333334	0.8409090909090909	0.7851458885941645	0.8307349665924276	0.8195876288659794	0.7699680511182109	0.8345864661654135	0.8823529411764706	0.8926014319809069
	0.8015463917525774	0.9206349206349206	0.8813953488372093	0.7587301587301587	0.7352941176470589	0.8201438848920863	0.8785425101214575	0.7455089820359282	0.8246445497630331	0.767379679144385	0.8038147138964578	0.7556109725685786	0.6923076923076923	0.8248730964467005	0.7352941176470589	0.8711217183770883	0.7726027397260274	0.8373983739837398	0.6898395721925134	0.8123324396782842	0.8470254957507082	0.8102981029810298	0.7404129793510325	0.8067885117493473	0.7352941176470589	0.9366053169734151	0.7513368983957219	0.6853146853146853	0.8766756032171582	0.8903508771929824	0.8378995433789954	0.7774647887323943	0.7585301837270341	0.6827956989247311	0.8674698795180723	0.9090909090909091	0.7795031055900621	0.7862796833773087	0.8601398601398601	0.7717391304347826	0.8128205128205128	0.8431372549019608	0.7866323907455013	0.8285714285714286	0.8236775818639799	0.7697160883280757	0.8374384236453202	0.885286783042394	0.8953488372093024
	0.8020050125313283	0.9142857142857143	0.8795454545454545	0.7647058823529411	0.7191977077363897	0.819672131147541	0.8742632612966601	0.7463126843657817	0.8232558139534883	0.7671957671957672	0.7978723404255319	0.7481662591687042	0.695906432748538	0.8275	0.7240506329113924	0.8758620689655172	0.7780748663101604	0.8221649484536082	0.6919060052219321	0.8136482939632546	0.8480662983425414	0.8116710875331565	0.7391304347826086	0.8121827411167513	0.7410071942446043	0.9373737373737374	0.7433862433862434	0.6810631229235881	0.8779220779220779	0.8917748917748918	0.8429203539823009	0.7734806629834254	0.7558441558441559	0.6850393700787402	0.8711943793911007	0.9106029106029107	0.7753846153846153	0.7828282828282829	0.8657718120805369	0.7706666666666667	0.8145363408521303	0.8428184281842819	0.7842639593908629	0.8244111349036403	0.8226600985221675	0.7764350453172205	0.8349282296650717	0.8883495145631068	0.8876404494382022
	0.8049382716049382	0.9133192389006343	0.8820960698689956	0.7662721893491125	0.7068493150684931	0.8221709006928406	0.8762088974854932	0.7471910112359551	0.8284424379232506	0.7670886075949367	0.7780612244897959	0.7464114832535885	0.6914285714285714	0.829683698296837	0.7303921568627451	0.8755656108597285	0.7821522309711286	0.8214285714285714	0.6923076923076923	0.8193384223918575	0.8490566037735849	0.8051948051948052	0.7435897435897436	0.8108108108108109	0.7458823529411764	0.9387351778656127	0.7416020671834626	0.6830065359477124	0.8737373737373737	0.8898128898128899	0.8461538461538461	0.7780748663101604	0.7577319587628866	0.6873385012919897	0.8744292237442922	0.9111111111111111	0.7740963855421686	0.7886977886977887	0.8606194690265486	0.7723785166240409	0.8188405797101449	0.843501326259947	0.7780487804878049	0.8189473684210526	0.8225419664268585	0.7645348837209303	0.8298850574712644	0.8860465116279069	0.8847826086956522
	0.8033980582524272	0.9158110882956879	0.8798283261802575	0.7528409090909091	0.7112299465240641	0.8211009174311926	0.8785578747628083	0.7444444444444445	0.8311111111111111	0.7686567164179104	0.7788944723618091	0.7476635514018691	0.6940509915014165	0.831353919239905	0.7261904761904762	0.8791208791208791	0.7780678851174935	0.818639798488665	0.7012345679012346	0.8088235294117647	0.8311688311688312	0.8025641025641026	0.7506925207756233	0.8140096618357487	0.7465437788018433	0.9408396946564885	0.7437185929648241	0.6838709677419355	0.8737864077669902	0.8916155419222904	0.8451882845188284	0.7783641160949868	0.760705289672544	0.6868686868686869	0.87248322147651	0.9132149901380671	0.7712609970674487	0.7917675544794189	0.8568329718004338	0.7780548628428927	0.8175355450236966	0.8455497382198953	0.7666666666666667	0.8204592901878914	0.8162790697674419	0.7652173913043478	0.828125	0.8856502242152466	0.8886554621848739
	0.8052256532066508	0.9186507936507936	0.8794178794178794	0.7583333333333333	0.7102564102564103	0.820627802690583	0.8801498127340824	0.7520215633423181	0.8318777292576419	0.7720588235294118	0.7772277227722773	0.7494407158836689	0.699724517906336	0.8290398126463701	0.7218390804597701	0.8817204301075269	0.7766233766233767	0.818407960199005	0.7009569377990431	0.8129496402877698	0.8295739348370927	0.8050632911392405	0.7560321715817694	0.8149882903981265	0.746031746031746	0.9418386491557224	0.744578313253012	0.6835443037974683	0.8761904761904762	0.8922764227642277	0.8481781376518218	0.7662337662337663	0.7599009900990099	0.6865671641791045	0.8646288209606987	0.914396887159533	0.7679083094555874	0.7948113207547169	0.8598726114649682	0.7890995260663507	0.8177570093457944	0.8380462724935732	0.7741935483870968	0.8202479338842975	0.816933638443936	0.7698863636363636	0.8300220750551877	0.886021505376344	0.890495867768595
	0.8032786885245902	0.914396887159533	0.8799171842650103	0.7642276422764228	0.7107231920199502	0.8197802197802198	0.8823529411764706	0.7473404255319149	0.834051724137931	0.7721822541966427	0.7681159420289855	0.7429193899782135	0.6906666666666667	0.8246013667425968	0.7192982456140351	0.8849372384937239	0.7763819095477387	0.8121951219512196	0.7018779342723005	0.8206896551724138	0.8304668304668305	0.8045112781954887	0.7610389610389611	0.8114942528735632	0.7516629711751663	0.9420289855072463	0.7546296296296297	0.6802507836990596	0.8799076212471132	0.8948412698412699	0.8500986193293886	0.7721518987341772	0.7622549019607843	0.683698296836983	0.8631578947368421	0.9169811320754717	0.7694444444444445	0.8	0.8586278586278586	0.7847222222222222	0.8215102974828375	0.8387909319899244	0.7775280898876404	0.8209255533199196	0.8130630630630631	0.7688022284122563	0.8297413793103449	0.8858350951374208	0.8846153846153846
	0.8045454545454546	0.9142857142857143	0.8832997987927566	0.7613941018766756	0.7135922330097088	0.8150537634408602	0.8871252204585538	0.7480719794344473	0.8347280334728033	0.7759433962264151	0.7637231503579952	0.7447257383966245	0.7010309278350515	0.8243243243243243	0.7161290322580646	0.8815261044176707	0.7733990147783252	0.8144578313253013	0.7013574660633484	0.8204545454545454	0.829736211031175	0.7995049504950495	0.7619047619047619	0.8112359550561797	0.7565217391304347	0.9419014084507042	0.7579908675799086	0.6878787878787879	0.8814317673378076	0.8955512572533849	0.8494208494208494	0.7745098039215687	0.7632850241545893	0.6875	0.8640167364016736	0.9189686924493554	0.7453083109919572	0.796875	0.8642714570858283	0.7835990888382688	0.8239277652370203	0.8292682926829268	0.7821350762527233	0.8205128205128205	0.8155555555555556	0.7741935483870968	0.824634655532359	0.8783505154639175	0.8864541832669323
	0.8066666666666666	0.9106145251396648	0.8804780876494024	0.7682291666666666	0.711217183770883	0.8097251585623678	0.8900343642611683	0.7543859649122807	0.8357588357588358	0.7777777777777778	0.7623529411764706	0.7406639004149378	0.7012658227848101	0.8225108225108225	0.7196652719665272	0.884313725490196	0.7788461538461539	0.8141176470588235	0.6981981981981982	0.8175675675675675	0.8325471698113207	0.7951219512195122	0.7664233576642335	0.811529933481153	0.7569892473118279	0.9427083333333334	0.7633928571428571	0.6846846846846847	0.881578947368421	0.8960302457466919	0.8519924098671727	0.7759036144578313	0.7541766109785203	0.6888361045130641	0.8669354838709677	0.9204339963833634	0.7513089005235603	0.8017429193899782	0.8610567514677103	0.7842696629213484	0.8289473684210527	0.831353919239905	0.788135593220339	0.8223938223938224	0.816414686825054	0.7688311688311689	0.8217213114754098	0.8782961460446247	0.888671875
	0.8086021505376344	0.9114391143911439	0.8822393822393823	0.7672634271099744	0.7122641509433962	0.8136645962732919	0.8900169204737732	0.7555012224938875	0.8384458077709611	0.7780320366132724	0.7626728110599078	0.7402862985685071	0.7017543859649122	0.814498933901919	0.7231404958677686	0.8846153846153846	0.777262180974478	0.8100686498855835	0.7065217391304348	0.8223684210526315	0.8298850574712644	0.8	0.7681159420289855	0.8061674008810573	0.76	0.9436860068259386	0.7662337662337663	0.6804733727810651	0.8820960698689956	0.8979591836734694	0.850187265917603	0.7783018867924528	0.7529691211401425	0.6853146853146853	0.862475442043222	0.9222614840989399	0.7435897435897436	0.7949260042283298	0.861271676300578	0.7849223946784922	0.8329764453961456	0.8337236533957846	0.790356394129979	0.8235294117647058	0.8170212765957446	0.7732997481108312	0.8211382113821138	0.8764940239043825	0.8916349809885932
	0.8071278825995807	0.912568306010929	0.8811320754716981	0.7713567839195979	0.7116279069767442	0.8159509202453987	0.8903436988543372	0.7529976019184652	0.8413654618473896	0.7787810383747178	0.7619047619047619	0.744466800804829	0.7038834951456311	0.8130081300813008	0.7230142566191446	0.8868274582560297	0.7737556561085973	0.8080357142857143	0.7044967880085653	0.8175965665236051	0.8261851015801355	0.7990762124711316	0.76	0.8073593073593074	0.762396694214876	0.9449081803005008	0.7627118644067796	0.6676056338028169	0.8793103448275862	0.8996350364963503	0.8453038674033149	0.7844036697247706	0.7564402810304449	0.6883408071748879	0.8624031007751938	0.9230769230769231	0.7417721518987341	0.7979166666666667	0.862708719851577	0.7891304347826087	0.8350730688935282	0.8310502283105022	0.7879417879417879	0.8258426966292135	0.8176100628930818	0.7742718446601942	0.8188976377952756	0.8706563706563707	0.8923933209647495
	0.8061855670103093	0.9145907473309609	0.8789571694599627	0.7665847665847666	0.7146118721461188	0.8118811881188119	0.8922829581993569	0.7505938242280285	0.8411764705882353	0.7804878048780488	0.7676991150442478	0.7455621301775148	0.7095238095238096	0.8142292490118577	0.7206477732793523	0.8848263254113345	0.7768052516411379	0.8101545253863135	0.7100840336134454	0.8172268907563025	0.8240534521158129	0.8022727272727272	0.7633410672853829	0.8110403397027601	0.7596741344195519	0.9466019417475728	0.7547169811320755	0.6676056338028169	0.8776824034334764	0.8960573476702509	0.8467023172905526	0.7879464285714286	0.7563218390804598	0.6857142857142857	0.8615384615384616	0.9179229480737019	0.7475247524752475	0.802020202020202	0.8636363636363636	0.7883369330453563	0.837782340862423	0.8325892857142857	0.7885010266940452	0.8265682656826568	0.8209876543209876	0.7729468599033816	0.8178294573643411	0.8735849056603774	0.8927272727272727
	0.8065173116089613	0.9133448873483535	0.8756855575868373	0.7672209026128266	0.7171945701357466	0.8109161793372319	0.8929712460063898	0.7505827505827506	0.8448275862068966	0.7857142857142857	0.7660044150110376	0.7417475728155339	0.7086247086247086	0.806640625	0.7168316831683168	0.8830935251798561	0.7670940170940171	0.8114035087719298	0.7139917695473251	0.8105906313645621	0.82560706401766	0.8053691275167785	0.7697516930022573	0.8183673469387756	0.764	0.9478672985781991	0.7510373443983402	0.6694214876033058	0.875	0.8931034482758621	0.849912739965096	0.7908496732026143	0.7563218390804598	0.6889848812095032	0.8590225563909775	0.9183006535947712	0.7493975903614458	0.807843137254902	0.866785079928952	0.7901498929336188	0.8404040404040404	0.829004329004329	0.7887323943661971	0.8236363636363636	0.821501014198783	0.7738927738927739	0.821969696969697	0.8677839851024208	0.8867256637168142
	0.805940594059406	0.9146757679180887	0.8756855575868373	0.76905311778291	0.7202643171806168	0.803030303030303	0.8925750394944708	0.7511415525114156	0.8386491557223265	0.7854077253218884	0.7608695652173914	0.7395437262357415	0.7181208053691275	0.8045977011494253	0.7190569744597249	0.8859649122807017	0.7674418604651163	0.8050847457627118	0.7131147540983607	0.8101010101010101	0.8246753246753247	0.8103448275862069	0.7690582959641256	0.8147410358565738	0.7655038759689923	0.9488372093023256	0.7494908350305499	0.6693989071038251	0.8706365503080082	0.8945578231292517	0.852233676975945	0.7922912205567452	0.7505668934240363	0.6900212314225053	0.8621323529411765	0.9197431781701445	0.7470449172576832	0.8076923076923077	0.8671328671328671	0.7919320594479831	0.8409542743538767	0.8319148936170213	0.782608695652174	0.8209764918625678	0.824	0.7772727272727272	0.8181818181818182	0.8681318681318682	0.8881118881118881
	0.8070175438596491	0.9126050420168067	0.8758992805755396	0.7742663656884876	0.7239130434782609	0.7933579335793358	0.8940809968847352	0.7545045045045045	0.8407407407407408	0.7860169491525424	0.7627118644067796	0.7429643527204502	0.7142857142857143	0.8052434456928839	0.7217898832684825	0.8871794871794871	0.7741273100616016	0.8095238095238095	0.7207920792079208	0.8086785009861933	0.8199152542372882	0.8105263157894737	0.7571115973741794	0.8137254901960784	0.7660377358490567	0.9491525423728814	0.7454545454545455	0.6737400530503979	0.8764705882352941	0.8972267536704731	0.847972972972973	0.7940552016985138	0.7362637362637363	0.6903765690376569	0.8637992831541219	0.9199372056514914	0.7470997679814385	0.8130841121495327	0.8644939965694682	0.7907949790794979	0.8446601941747572	0.8329809725158562	0.7842003853564548	0.8120567375886525	0.8197674418604651	0.7721238938053098	0.8204667863554758	0.8695652173913043	0.8881239242685026
	0.8053435114503816	0.9105960264900662	0.8769771528998243	0.7758241758241758	0.7274678111587983	0.7952898550724637	0.8941717791411042	0.7619047619047619	0.8410351201478743	0.7823408624229979	0.7655601659751037	0.7458563535911602	0.7186147186147186	0.8036697247706422	0.7260536398467433	0.8838383838383839	0.7710843373493976	0.8093306288032455	0.7253384912959381	0.8121442125237192	0.8179916317991632	0.8128898128898129	0.7537154989384289	0.813953488372093	0.7679558011049724	0.95	0.7435897435897436	0.6666666666666666	0.8766859344894027	0.8992	0.842809364548495	0.7966457023060797	0.7342047930283224	0.6851851851851852	0.8659611992945326	0.9182098765432098	0.7482837528604119	0.8131868131868132	0.8656462585034014	0.7830578512396694	0.8403846153846154	0.83125	0.7800751879699248	0.8156521739130435	0.8195777351247601	0.7687224669603524	0.8220640569395018	0.8716577540106952	0.889267461669506
	0.8041431261770244	0.9087947882736156	0.8762886597938144	0.7746781115879828	0.7264957264957265	0.7963963963963964	0.8959276018099548	0.7643312101910829	0.8394160583941606	0.7845528455284553	0.7672064777327935	0.7382671480144405	0.7228144989339019	0.8089285714285714	0.7327102803738318	0.8857615894039735	0.7588235294117647	0.8023483365949119	0.7211538461538461	0.813780260707635	0.8106995884773662	0.81	0.7577639751552795	0.8162878787878788	0.7681159420289855	0.9508928571428571	0.7470817120622568	0.672544080604534	0.879245283018868	0.9012539184952978	0.8421926910299004	0.8	0.7387580299785867	0.6893787575150301	0.8700854700854701	0.9198184568835098	0.7483296213808464	0.817531305903399	0.8677685950413223	0.7784552845528455	0.8419047619047619	0.8333333333333334	0.7732342007434945	0.8126064735945485	0.8212927756653993	0.7703862660944206	0.8173913043478261	0.8739054290718039	0.8881469115191987
	0.8022388059701493	0.9096671949286846	0.8756302521008403	0.7761194029850746	0.7193347193347194	0.7886323268206039	0.8976261127596439	0.7615062761506276	0.8450704225352113	0.785140562248996	0.7656565656565657	0.7375	0.7255717255717256	0.8056537102473498	0.7367458866544789	0.8881685575364667	0.758095238095238	0.8038834951456311	0.7222222222222222	0.8163636363636364	0.8089430894308943	0.8102766798418972	0.7641129032258065	0.8166666666666667	0.7722419928825622	0.9508670520231214	0.7452107279693486	0.6699751861042184	0.8817005545286506	0.9023255813953488	0.8447712418300654	0.8	0.7295597484276729	0.6893203883495146	0.8733333333333333	0.9204204204204204	0.7456140350877193	0.8197879858657244	0.8687196110210696	0.7797619047619048	0.8330241187384044	0.8333333333333334	0.7767695099818511	0.8154362416107382	0.8227611940298507	0.7658227848101266	0.8144329896907216	0.8745704467353952	0.8894389438943895
	0.801094890510949	0.9109062980030722	0.8774834437086093	0.7766179540709812	0.7209775967413442	0.7893805309734513	0.8992700729927007	0.7644628099173554	0.8477508650519031	0.7893700787401575	0.7693836978131213	0.7417677642980935	0.7233606557377049	0.804159445407279	0.7310469314079422	0.8887096774193548	0.7527881040892194	0.7984790874524715	0.7231638418079096	0.8150807899461401	0.806841046277666	0.8128654970760234	0.7664670658682635	0.8125	0.7758318739054291	0.9519094766619519	0.743879472693032	0.6674757281553398	0.8818181818181818	0.901689708141321	0.8477564102564102	0.7991967871485943	0.7300613496932515	0.6923076923076923	0.8741721854304636	0.9217134416543574	0.7435897435897436	0.8177083333333334	0.8690095846645367	0.7790697674418605	0.8321167883211679	0.8306772908366534	0.7764084507042254	0.819078947368421	0.8227848101265823	0.7692307692307693	0.8109028960817717	0.8758503401360545	0.8894308943089431
	0.8	0.9100609756097561	0.8786407766990292	0.7716049382716049	0.719758064516129	0.7912280701754386	0.9001447178002895	0.7675350701402806	0.8470790378006873	0.7876447876447876	0.7634615384615384	0.7448630136986302	0.7258064516129032	0.8051282051282052	0.7290552584670231	0.8904761904761904	0.7472924187725631	0.7862453531598513	0.7269372693726938	0.8151408450704225	0.8051181102362205	0.8148854961832062	0.76953125	0.8076256499133448	0.7785467128027682	0.953103448275862	0.7422867513611615	0.6595238095238095	0.8783068783068783	0.9018126888217523	0.847723704866562	0.794921875	0.7333333333333333	0.6975425330812854	0.8723404255319149	0.9209370424597365	0.7416666666666667	0.8220338983050848	0.8634222919937206	0.7792706333973128	0.8324324324324325	0.8294117647058824	0.7793103448275862	0.816260162601626	0.8240574506283662	0.768595041322314	0.8119800332778702	0.8741721854304636	0.8913738019169329
	0.800711743772242	0.9055472263868066	0.8777777777777778	0.7744510978043913	0.7231075697211156	0.7944732297063903	0.9017094017094017	0.7723735408560312	0.8473154362416108	0.7847619047619048	0.7628083491461101	0.747457627118644	0.7270916334661355	0.80623973727422	0.7282229965156795	0.8923556942277691	0.7495559502664298	0.7863720073664825	0.7320143884892086	0.8096885813148789	0.806640625	0.8149532710280374	0.7678916827852998	0.8086206896551724	0.7798634812286689	0.9524456521739131	0.7410714285714286	0.6627358490566038	0.8795180722891566	0.8994082840236687	0.8461538461538461	0.7965451055662188	0.7274549098196392	0.6986817325800376	0.8738019169329073	0.9158200290275762	0.7459016393442623	0.824793388429752	0.8618012422360248	0.7781954887218046	0.8289241622574955	0.8160919540229885	0.782312925170068	0.8186195826645265	0.8242530755711776	0.771255060728745	0.8147540983606557	0.8733552631578947	0.8911671924290221
	0.800705467372134	0.9051094890510949	0.8800623052959502	0.7740667976424361	0.7229862475442044	0.7962328767123288	0.9032258064516129	0.7711538461538462	0.845	0.7850467289719626	0.7603773584905661	0.7466666666666667	0.7286821705426356	0.8051948051948052	0.7329931972789115	0.8943338437978561	0.7534965034965035	0.7883211678832117	0.7332155477031802	0.8078231292517006	0.8	0.8148148148148148	0.7690839694656488	0.8063973063973064	0.7869918699186992	0.9528936742934051	0.7385964912280701	0.6651162790697674	0.8811544991511036	0.9002932551319648	0.8386123680241327	0.7958412098298677	0.7276341948310139	0.6988847583643123	0.8740279937791602	0.9166666666666666	0.751004016064257	0.8252427184466019	0.8560606060606061	0.7796296296296297	0.8289703315881326	0.8188679245283019	0.7796327212020033	0.8214849921011058	0.8269896193771626	0.7715430861723447	0.8152350081037277	0.8729641693811075	0.8931888544891641
	0.7982608695652174	0.9014492753623189	0.8803680981595092	0.7786259541984732	0.7241379310344828	0.79421768707483	0.9002770083102493	0.7729007633587787	0.8444084278768234	0.7837338262476895	0.7565055762081785	0.7467320261437909	0.7298850574712644	0.8031746031746032	0.735	0.8925869894099848	0.753448275862069	0.7863554757630161	0.7342657342657343	0.8057432432432432	0.8	0.8143382352941176	0.7644859813084112	0.8013245033112583	0.784219001610306	0.9538258575197889	0.7386759581881533	0.6599099099099099	0.8805970149253731	0.902158273381295	0.8428781204111601	0.7992633517495396	0.7295719844357976	0.7027522935779816	0.8765060240963856	0.9126760563380282	0.7440944881889764	0.8250401284109149	0.8564954682779456	0.7818181818181819	0.8281786941580757	0.8195488721804511	0.7825370675453048	0.8207547169811321	0.8267581475128645	0.7755905511811023	0.8095238095238095	0.8719611021069692	0.8932926829268293
	0.7972508591065293	0.9042253521126761	0.8823529411764706	0.7752808988764045	0.7226415094339622	0.7969798657718121	0.9	0.7731568998109641	0.842443729903537	0.7854545454545454	0.7590579710144928	0.7459807073954984	0.7354596622889306	0.8059006211180124	0.7364085667215815	0.8923766816143498	0.7592592592592593	0.789103690685413	0.7319587628865979	0.8059701492537313	0.8	0.8083182640144665	0.7619926199261993	0.8032258064516129	0.7830940988835726	0.9545454545454546	0.7387543252595156	0.6584821428571429	0.8802588996763754	0.9025787965616046	0.8420289855072464	0.7989130434782609	0.7348484848484849	0.7009009009009008	0.8779761904761905	0.9122562674094707	0.7445972495088409	0.8278560250391236	0.8571428571428571	0.7843137254901961	0.8271186440677966	0.8190298507462687	0.7792207792207793	0.8251533742331288	0.82793867120954	0.7717601547388782	0.809076682316119	0.8740031897926634	0.8970588235294118
	0.7986463620981388	0.9050279329608939	0.8817365269461078	0.7697974217311234	0.7223264540337712	0.7969798657718121	0.9016172506738545	0.7605893186003683	0.8407643312101911	0.7849462365591398	0.7535971223021583	0.7459807073954984	0.7360594795539034	0.8079877112135176	0.7317073170731707	0.8929618768328446	0.762063227953411	0.7905759162303665	0.7294520547945206	0.8088235294117647	0.8036363636363636	0.8110516934046346	0.7604355716878403	0.8028391167192429	0.7809076682316118	0.9537869062901155	0.7368421052631579	0.6615720524017468	0.8798076923076923	0.9040902679830748	0.8411347517730496	0.7971274685816876	0.7261029411764706	0.7	0.87701317715959	0.9141689373297003	0.7441860465116279	0.8299845440494591	0.8592375366568915	0.784452296819788	0.8282828282828283	0.82	0.7802907915993538	0.8264840182648402	0.8213689482470785	0.7667304015296367	0.8113496932515337	0.8759811616954474	0.8981348637015782
	0.7919463087248322	0.9037138927097662	0.8805309734513275	0.7695099818511797	0.725925925925926	0.7966942148760331	0.9006622516556292	0.7618181818181818	0.8406940063091483	0.7828371278458844	0.7544802867383512	0.7444444444444445	0.7446808510638298	0.8070444104134763	0.732484076433121	0.8954154727793696	0.7615131578947368	0.79073756432247	0.725752508361204	0.8064516129032258	0.8074204946996466	0.8084358523725835	0.7633451957295374	0.8003120124804992	0.7824074074074074	0.9547169811320755	0.738255033557047	0.6630669546436285	0.8820754716981132	0.9048951048951049	0.8440492476060192	0.7993019197207679	0.7233273056057866	0.7008849557522124	0.8789625360230547	0.9137931034482759	0.7404580152671756	0.8300153139356815	0.8594202898550725	0.7857142857142857	0.8302828618968386	0.8207885304659498	0.7772435897435898	0.8288288288288288	0.8175787728026535	0.7666034155597723	0.8125	0.8676923076923077	0.8980169971671388
	0.7903494176372712	0.904054054054054	0.8826086956521739	0.7719928186714542	0.7311827956989247	0.797077922077922	0.9014267185473411	0.7664884135472371	0.8416149068322981	0.7837837837837838	0.7535460992907801	0.7460815047021944	0.7491349480968859	0.8053892215568862	0.7298578199052133	0.8951048951048951	0.7601957585644372	0.7916666666666666	0.7232289950576606	0.8081761006289309	0.8093587521663779	0.8037865748709122	0.7609075043630017	0.8009188361408882	0.7792998477929984	0.9517326732673267	0.7426229508196721	0.653276955602537	0.880690737833595	0.9060773480662984	0.8455284552845529	0.8010204081632653	0.7277580071174378	0.7003484320557491	0.8760683760683761	0.9134993446920052	0.7415730337078652	0.8305597579425114	0.8583569405099151	0.7873070325900514	0.8227642276422764	0.8230088495575221	0.7811023622047244	0.8308605341246291	0.8084415584415584	0.764378478664193	0.8123123123123123	0.8683001531393568	0.899581589958159
	0.7911184210526315	0.9050131926121372	0.8852691218130312	0.7752212389380531	0.7332155477031802	0.7942583732057417	0.9006451612903226	0.7657342657342657	0.8404255319148937	0.7866666666666666	0.756993006993007	0.7468944099378882	0.75	0.8091042584434655	0.730829420970266	0.8978201634877384	0.7609046849757674	0.7964169381107492	0.7241379310344828	0.8065015479876161	0.8085470085470086	0.8037542662116041	0.756896551724138	0.8015037593984963	0.7809239940387481	0.9522058823529411	0.7451612903225806	0.6541666666666667	0.880248833592535	0.9082321187584346	0.8478835978835979	0.802675585284281	0.7248677248677249	0.6982758620689655	0.8757062146892656	0.912987012987013	0.7409420289855072	0.8328358208955224	0.8553370786516854	0.7894736842105263	0.8248407643312102	0.8254799301919721	0.774885145482389	0.8311306901615272	0.810207336523126	0.7619926199261993	0.8098068350668648	0.8687782805429864	0.9004092769440655
	0.7870967741935484	0.9055627425614489	0.8868715083798883	0.7770034843205574	0.7348353552859619	0.7917981072555205	0.8965952080706179	0.7672413793103449	0.8421052631578947	0.7854785478547854	0.7547826086956522	0.751145038167939	0.7525252525252525	0.8078602620087336	0.7318952234206472	0.897986577181208	0.7610759493670886	0.7993579454253612	0.7263843648208469	0.8036529680365296	0.8087248322147651	0.8053691275167785	0.7614213197969543	0.7952522255192879	0.7822222222222223	0.9517490952955368	0.7456279809220986	0.6494845360824743	0.8805513016845329	0.9086021505376344	0.8493506493506493	0.8045977011494253	0.7214532871972318	0.6959459459459459	0.8776077885952712	0.912258064516129	0.7428571428571429	0.8362573099415205	0.8571428571428571	0.7840531561461794	0.8275862068965517	0.8235294117647058	0.7772727272727272	0.8323615160349854	0.8100470957613815	0.7557932263814616	0.8124098124098124	0.8722466960352423	0.901749663526245
	0.7898089171974523	0.9056122448979592	0.8887362637362637	0.7781629116117851	0.7368421052631579	0.7871674491392802	0.8988902589395807	0.764505119453925	0.8455882352941176	0.7868852459016393	0.756896551724138	0.75	0.7520661157024794	0.8095238095238095	0.7325227963525835	0.8951507208387942	0.7601246105919003	0.7974683544303798	0.7290322580645161	0.8074626865671641	0.8104575163398693	0.8059701492537313	0.7604690117252931	0.7932551319648093	0.7826725403817915	0.9489311163895487	0.7468553459119497	0.6448979591836734	0.8825301204819277	0.9092122830440588	0.8509554140127389	0.8051948051948052	0.7220338983050848	0.6832504145936982	0.8791208791208791	0.9132653061224489	0.7482517482517482	0.8364688856729378	0.8586956521739131	0.7847682119205298	0.8310291858678955	0.8242320819112628	0.7802690582959642	0.8306801736613604	0.8098159509202454	0.7547826086956522	0.8114285714285714	0.8719424460431655	0.903183023872679
	0.7899686520376176	0.9060150375939849	0.8867924528301887	0.7756849315068494	0.7327731092436974	0.7895545314900153	0.8973105134474327	0.7672849915682968	0.8482658959537572	0.7867528271405493	0.7538461538461538	0.7518684603886397	0.7540453074433657	0.8105413105413105	0.7325408618127786	0.896774193548387	0.758887171561051	0.79375	0.734375	0.8088888888888889	0.8051529790660226	0.80623973727422	0.7529021558872305	0.7871428571428571	0.7831149927219796	0.9484173505275498	0.749611197511664	0.649402390438247	0.8781575037147102	0.9104084321475626	0.8520859671302149	0.8006430868167203	0.7219430485762144	0.6867862969004894	0.8753351206434317	0.9129886506935687	0.7469670710571924	0.8388017118402282	0.8577181208053691	0.784	0.8305597579425114	0.8243243243243243	0.7838235294117647	0.8273894436519258	0.8114630467571644	0.7521514629948365	0.812760055478502	0.871977240398293	0.900131406044678
	0.7820710973724884	0.9066002490660025	0.8851802403204272	0.7689713322091062	0.7312186978297162	0.7909774436090226	0.8953068592057761	0.7722772277227723	0.8473609129814551	0.7856	0.751269035532995	0.7525925925925926	0.7527910685805422	0.8124118476727785	0.7339181286549707	0.8969465648854962	0.7614678899082569	0.7956656346749226	0.7373271889400922	0.8108504398826979	0.804140127388535	0.8058727569331158	0.7568881685575365	0.7901408450704225	0.7851002865329513	0.9490150637311703	0.7476923076923077	0.6469428007889546	0.8790560471976401	0.9096858638743456	0.8519900497512438	0.7955974842767296	0.7211221122112211	0.6894904458598726	0.8744993324432577	0.9129353233830846	0.7448979591836735	0.8412921348314607	0.8577127659574468	0.7822706065318819	0.8345642540620384	0.8202995008319468	0.7816091954022989	0.8255977496483825	0.8124076809453471	0.7495741056218058	0.8122448979591836	0.8736111111111111	0.8998716302952503
	0.7863636363636364	0.907292954264524	0.8852242744063324	0.7635467980295566	0.7352941176470589	0.7896296296296297	0.8954869358669834	0.7658536585365854	0.847672778561354	0.7883096366508688	0.7516666666666667	0.7544117647058823	0.7531446540880503	0.8151724137931035	0.7358490566037735	0.8926767676767676	0.7632776934749621	0.793939393939394	0.7325227963525835	0.8151862464183381	0.8031496062992126	0.8025682182985554	0.7572347266881029	0.7919556171983356	0.7847025495750708	0.9497142857142857	0.743202416918429	0.6460348162475822	0.872278664731495	0.9117647058823529	0.8523985239852399	0.7932618683001531	0.7172859450726979	0.6871069182389937	0.871222076215506	0.9126691266912669	0.7391304347826086	0.8423236514522822	0.8556430446194225	0.7849462365591398	0.8343108504398827	0.8229508196721311	0.7815602836879433	0.8260869565217391	0.814327485380117	0.754180602006689	0.8106666666666666	0.8753424657534247	0.900126422250316
	0.7856093979441997	0.9086479902557856	0.8865710560625815	0.7636655948553055	0.7416267942583732	0.7956834532374101	0.892018779342723	0.7692307692307693	0.8468965517241379	0.7907692307692308	0.75	0.7543859649122807	0.7476635514018691	0.8158253751705321	0.7364672364672364	0.8941469489414695	0.7570789865871833	0.7922272047832586	0.7311178247734139	0.8157524613220816	0.7993779160186625	0.8044515103338633	0.7606973058637084	0.7959183673469388	0.7856135401974612	0.95	0.7443946188340808	0.6450381679389313	0.8705035971223022	0.9134253450439147	0.8540145985401459	0.7915407854984894	0.7188498402555911	0.6859375	0.8697916666666666	0.9110840438489647	0.7355371900826446	0.8403819918144612	0.8569570871261378	0.7850609756097561	0.8292682926829268	0.8241935483870968	0.7771509167842031	0.8287292817679558	0.8144927536231884	0.7557755775577558	0.8124174372523117	0.8770270270270271	0.8975
	0.7893217893217893	0.9100719424460432	0.8842652795838751	0.7658227848101266	0.7464788732394366	0.7901408450704225	0.8936416184971099	0.7683881064162754	0.8453188602442334	0.7848484848484848	0.7430894308943089	0.7561683599419449	0.7503852080123267	0.8187919463087249	0.7313642756680732	0.892459826946848	0.7584187408491947	0.7937685459940653	0.7318518518518519	0.812760055478502	0.7962962962962963	0.807153965785381	0.7621283255086072	0.7972972972972973	0.7877947295423023	0.9494949494949495	0.7451564828614009	0.6439393939393939	0.8698727015558698	0.9134734239802225	0.8530120481927711	0.7892376681614349	0.7149606299212599	0.687402799377916	0.8703465982028241	0.9127837514934289	0.7336601307189542	0.8411843876177658	0.8562259306803595	0.7800891530460624	0.8267045454545454	0.8272583201267829	0.775766016713092	0.8306233062330624	0.8126801152737753	0.7536704730831973	0.8134034165571616	0.8779840848806366	0.8980099502487562
	0.7914285714285715	0.911452184179457	0.8824289405684754	0.7688751926040062	0.7526717557251908	0.7891061452513967	0.894374282433984	0.7684049079754601	0.848605577689243	0.7849624060150376	0.7439613526570048	0.760342368045649	0.7484756097560976	0.8083989501312336	0.7324929971988795	0.8932515337423312	0.7561327561327561	0.792341678939617	0.7384393063583815	0.8155737704918032	0.7981790591805766	0.8036529680365296	0.765793528505393	0.8007915567282322	0.7888283378746594	0.9478935698447893	0.7459379615952733	0.6443202979515829	0.8669467787114846	0.9145299145299145	0.8515439429928741	0.7897058823529411	0.718944099378882	0.687211093990755	0.8642131979695431	0.9137115839243499	0.7358184764991896	0.8353253652058433	0.8571428571428571	0.7795620437956204	0.8293706293706293	0.8268330733229329	0.7785419532324622	0.8311170212765957	0.8079658605974396	0.7544715447154472	0.8138020833333334	0.8756544502617801	0.8993865030674847
	0.7875354107648725	0.9116279069767442	0.8817480719794345	0.7667682926829268	0.7537537537537538	0.7908587257617729	0.89419795221843	0.7692307692307693	0.8486842105263158	0.7842261904761905	0.7464342313787639	0.7598870056497176	0.7477341389728097	0.8074935400516796	0.7323162274618585	0.8931572629051621	0.7574468085106383	0.7915451895043731	0.74	0.8147138964577657	0.7880597014925373	0.806015037593985	0.7686453576864536	0.7981651376146789	0.7884097035040432	0.9473106476399561	0.7460087082728593	0.6427255985267035	0.8680555555555556	0.9119047619047619	0.8502358490566038	0.7899280575539568	0.7136294027565084	0.6891271056661562	0.8659147869674185	0.9116279069767442	0.7319422150882825	0.8368146214099217	0.8596273291925466	0.7800289435600579	0.8310439560439561	0.8253477588871716	0.7801899592944369	0.8302872062663186	0.8097902097902098	0.7528089887640449	0.8158567774936062	0.8767833981841764	0.8986731001206273
	0.7870239774330042	0.9125431530494822	0.8775510204081632	0.766566265060241	0.7540983606557377	0.7939972714870396	0.8937853107344633	0.7690014903129657	0.851228978007762	0.781524926686217	0.7410296411856474	0.7601115760111576	0.7437037037037038	0.809462915601023	0.7332421340629275	0.8945497630331753	0.7588152327221439	0.7893217893217893	0.7407932011331445	0.8146143437077131	0.7866666666666666	0.8056801195814649	0.770392749244713	0.7937743190661478	0.7875166002656042	0.9481081081081081	0.7445887445887446	0.6423357664233577	0.8689655172413793	0.9130434782608695	0.8509895227008148	0.7884344146685472	0.7121212121212122	0.6863636363636364	0.8687116564417178	0.9125	0.7337559429477021	0.8391248391248392	0.8596059113300493	0.7790530846484935	0.8297297297297297	0.8238897396630934	0.7819650067294751	0.8281653746770026	0.8102493074792244	0.7586206896551724	0.8169191919191919	0.8775773195876289	0.8964285714285715
	0.7896935933147632	0.91324200913242	0.8782936010037641	0.7667161961367014	0.7551319648093842	0.7951153324287653	0.8947368421052632	0.7720588235294118	0.8544303797468354	0.7737752161383286	0.7419847328244275	0.7624309392265194	0.7459618208516887	0.8083756345177665	0.7336956521739131	0.895662368112544	0.755586592178771	0.7923186344238976	0.7401685393258427	0.8144192256341789	0.781021897810219	0.8072992700729927	0.7701492537313432	0.7941176470588235	0.7865612648221344	0.949685534591195	0.7435530085959885	0.6455696202531646	0.8682065217391305	0.9120370370370371	0.8497109826589595	0.7847222222222222	0.7089552238805971	0.6862745098039216	0.8713942307692307	0.909706546275395	0.7246153846153847	0.8401015228426396	0.8613138686131386	0.7818696883852692	0.8251001335113485	0.8252279635258358	0.7807486631016043	0.8275418275418276	0.8118131868131868	0.7612403100775194	0.8175	0.875	0.897887323943662
	0.7934336525307798	0.9138321995464853	0.8785625774473358	0.7687861271676301	0.7536443148688047	0.7924528301886793	0.8962472406181016	0.7725947521865889	0.85625	0.7757142857142857	0.7439393939393939	0.7645466847090663	0.7445255474452555	0.8095838587641866	0.7331536388140162	0.8958333333333334	0.7541436464088398	0.7955182072829131	0.7434119278779473	0.8155467720685112	0.7789017341040463	0.8037518037518038	0.7718518518518519	0.7957124842370744	0.78515625	0.9501557632398754	0.7489481065918654	0.6410714285714286	0.8667563930013459	0.9133409350057012	0.8518099547511312	0.7827868852459017	0.7090103397341211	0.684287812041116	0.8719153936545241	0.910913140311804	0.7301349325337332	0.8411097099621689	0.8612786489746683	0.7831491712707183	0.8256274768824307	0.828101644245142	0.7810026385224275	0.8288633461047255	0.8127544097693351	0.7576687116564417	0.8184049079754602	0.8761061946902655	0.8986013986013986
	0.7967698519515478	0.9145394006659268	0.8799019607843137	0.7680115273775217	0.7525325615050651	0.7906666666666666	0.8971553610503282	0.7676767676767676	0.8569667077681874	0.7763713080168776	0.7443946188340808	0.766042780748663	0.7449567723342939	0.8107769423558897	0.7346666666666667	0.8967889908256881	0.7537414965986394	0.7952973720608575	0.7425068119891008	0.8167539267015707	0.7817403708987162	0.8045649072753209	0.7741935483870968	0.7925	0.7852522639068564	0.9495884773662552	0.7479338842975206	0.6444833625218914	0.8690476190476191	0.9116331096196868	0.8511837655016911	0.782312925170068	0.7094890510948905	0.6853448275862069	0.8735498839907193	0.9080962800875274	0.7345132743362832	0.8403465346534653	0.8557806912991657	0.7859078590785907	0.8279009126466753	0.8296296296296296	0.7806451612903226	0.82375	0.8129205921938089	0.7575757575757576	0.8178484107579462	0.8771712158808933	0.8941311852704258
	0.8	0.9147540983606557	0.8809234507897934	0.7694483734087695	0.7525179856115108	0.7912813738441216	0.8980477223427332	0.768361581920904	0.8588807785888077	0.7782426778242678	0.7448377581120944	0.7688243064729194	0.7428571428571429	0.8128872366790583	0.7347480106100795	0.8976109215017065	0.7540322580645161	0.7967257844474761	0.7436241610738255	0.8193548387096774	0.7849162011173184	0.7985915492957747	0.7758369723435226	0.7842170160295932	0.7841634738186463	0.9501018329938901	0.7493150684931507	0.6412478336221837	0.8709256844850065	0.9124168514412417	0.853496115427303	0.784656796769852	0.7109826589595376	0.6862464183381088	0.8754285714285714	0.9050701186623517	0.7358490566037735	0.8399014778325123	0.8551236749116607	0.7901726427622842	0.8284625158831004	0.8323615160349854	0.7799227799227799	0.8236744759556104	0.8116710875331565	0.757847533632287	0.816969696969697	0.8780788177339901	0.8950338600451467
	0.7976653696498055	0.9139784946236559	0.8795180722891566	0.770098730606488	0.7535612535612536	0.7932816537467701	0.8992497320471597	0.7677329624478443	0.858682634730539	0.7774687065368567	0.7463343108504399	0.7704280155642024	0.7429378531073446	0.8118811881188119	0.7372549019607844	0.8994413407821229	0.7552910052910053	0.7981157469717362	0.7403462050599201	0.8199233716475096	0.7839335180055401	0.7994467496542186	0.7776183644189383	0.7869249394673123	0.7832699619771863	0.9509018036072144	0.7445945945945946	0.6437177280550774	0.8717948717948718	0.9113785557986871	0.8530386740331491	0.7805851063829787	0.7118155619596542	0.6860795454545454	0.8731596828992072	0.9050160085378869	0.7319884726224783	0.8380024360535931	0.8549883990719258	0.7897503285151117	0.8285356695869838	0.8328530259365994	0.7780612244897959	0.8251833740831296	0.8141361256544503	0.7562408223201175	0.8185096153846154	0.8748481166464156	0.8950892857142857
	0.7966751918158568	0.9136460554371002	0.8799048751486326	0.7659279778393352	0.7510548523206751	0.7900128040973111	0.898936170212766	0.7718579234972678	0.8568047337278106	0.7811217510259918	0.7431059506531205	0.7696267696267697	0.75	0.8083028083028083	0.7361647361647362	0.9003285870755751	0.7545691906005222	0.799468791500664	0.7410832232496698	0.8221941992433796	0.7818930041152263	0.8002735978112175	0.7795163584637269	0.7877697841726619	0.7839195979899497	0.9515331355093967	0.7424042272126816	0.6474576271186441	0.8721518987341772	0.9124324324324324	0.8525852585258525	0.7783641160949868	0.7088607594936709	0.6875871687587168	0.870575221238938	0.9054621848739496	0.7307152875175316	0.8405275779376499	0.8576271186440678	0.7881136950904393	0.8319018404907975	0.8363892806770099	0.7787610619469026	0.8262967430639324	0.8127388535031848	0.7550432276657061	0.8174224343675418	0.8763505402160864	0.8953744493392071
	0.7962025316455696	0.9139559286463799	0.8777648428405123	0.766896551724138	0.7513888888888889	0.7868852459016393	0.8976793248945147	0.7734056987788331	0.8576388888888888	0.7795698924731183	0.7446197991391679	0.7680608365019012	0.748993288590604	0.8087167070217918	0.7321428571428571	0.8996763754045307	0.7570332480818415	0.8010403120936281	0.7398160315374507	0.8244084682440846	0.7827260458839406	0.7986486486486486	0.7784011220196353	0.7878426698450537	0.7788819875776397	0.9523346303501945	0.7418086500655308	0.6499162479061976	0.8739076154806492	0.9118279569892473	0.8510869565217392	0.774869109947644	0.7089136490250696	0.6887052341597796	0.8714285714285714	0.9064449064449065	0.7318435754189944	0.8422301304863582	0.8592178770949721	0.7858974358974359	0.8311057108140948	0.8324022346368715	0.7815230961298377	0.8247914183551848	0.8146279949558638	0.7528735632183908	0.8188235294117647	0.8775267538644471	0.8948521358159912
	0.7967377666248432	0.9152892561983471	0.8765714285714286	0.7699594046008119	0.755464480874317	0.7869674185463659	0.896875	0.7737617135207496	0.8495475113122172	0.7816245006657789	0.7464589235127479	0.7688442211055276	0.75	0.8081534772182254	0.7378277153558053	0.8983957219251337	0.7579214195183777	0.7992227979274611	0.7399219765929779	0.8282582216808769	0.7828418230563002	0.7967914438502673	0.7770177838577291	0.7889800703399765	0.7811735941320294	0.9526112185686654	0.7421875	0.6539735099337748	0.87422934648582	0.9135021097046413	0.852529601722282	0.7766233766233767	0.7121212121212122	0.6902173913043478	0.8718783930510315	0.9067357512953368	0.7225274725274725	0.844988344988345	0.8596685082872928	0.7815656565656566	0.8292978208232445	0.8321964529331515	0.782983970406905	0.8244994110718492	0.8139825218476904	0.7538247566063978	0.8205128205128205	0.880093131548312	0.8912579957356077
	0.7948402948402948	0.9155645981688708	0.8782412626832018	0.7742363877822045	0.7540322580645161	0.7798277982779828	0.8954918032786885	0.774108322324967	0.8512304250559284	0.779373368146214	0.7471910112359551	0.770935960591133	0.7526455026455027	0.8106508875739645	0.7382133995037221	0.8965153115100317	0.7605985037406484	0.8005082592121983	0.7393548387096774	0.828125	0.7841059602649006	0.7973509933774835	0.7788331071913162	0.7911832946635731	0.781973203410475	0.9531996179560649	0.7471264367816092	0.6580226904376013	0.8704600484261501	0.9133611691022965	0.8547189819724285	0.7787723785166241	0.7164179104477612	0.6912751677852349	0.8712765957446809	0.9078812691914022	0.7193460490463215	0.8465974625144176	0.8582417582417582	0.781908302354399	0.8309352517985612	0.8281461434370772	0.7796817625458996	0.823803967327888	0.8158220024721878	0.7493150684931507	0.8137931034482758	0.8795871559633027	0.8904109589041096
	0.7936507936507936	0.9150849150849151	0.8776418242491657	0.7735602094240838	0.759526938239159	0.7769607843137255	0.8975903614457831	0.7716535433070866	0.8514851485148515	0.7812097812097812	0.7451523545706371	0.7721212121212121	0.7496757457846952	0.8101415094339622	0.7386503067484662	0.8963730569948186	0.7610837438423645	0.8002496878901373	0.7401273885350318	0.8272189349112427	0.7834645669291339	0.7955439056356488	0.774798927613941	0.7885714285714286	0.7806060606060606	0.9527856468366384	0.7493702770780857	0.6539074960127592	0.8710843373493976	0.9141675284384695	0.8529411764705882	0.7834793491864831	0.7192513368983957	0.6879150066401063	0.8711721224920802	0.9086294416243654	0.7165775401069518	0.8442153493699885	0.8565217391304348	0.7851037851037851	0.8309859154929577	0.8297587131367292	0.779126213592233	0.819954128440367	0.8192771084337349	0.7510204081632653	0.8163265306122449	0.8807649043869517	0.8913270637408568
	0.7956989247311828	0.9164208456243854	0.8759604829857299	0.7734375	0.758043758043758	0.7799274486094316	0.8982035928143712	0.7753530166880617	0.8482905982905983	0.7793367346938775	0.7418032786885246	0.7729468599033816	0.7477477477477478	0.8084112149532711	0.7378640776699029	0.8979591836734694	0.7606837606837606	0.7990135635018496	0.7405541561712846	0.8288707799767171	0.7848761408083442	0.7926988265971316	0.7751322751322751	0.7900113507377979	0.7821901323706378	0.9534883720930233	0.7503121098626716	0.6540880503144654	0.8715814506539834	0.9146968139773896	0.8532778355879292	0.7816377171215881	0.72	0.6885676741130092	0.8731808731808732	0.9098196392785571	0.7188328912466844	0.8434684684684685	0.853448275862069	0.7884615384615384	0.8300578034682081	0.8269484808454426	0.7821428571428571	0.8207762557077626	0.8181818181818182	0.7543624161073825	0.8169642857142857	0.8772123893805309	0.8881987577639752
	0.7957244655581948	0.9174757281553398	0.8737758433079434	0.7760617760617761	0.7604562737642585	0.78031212484994	0.8986083499005965	0.7759493670886076	0.8495762711864406	0.7793190416141236	0.7428958051420839	0.7645659928656362	0.7509529860228716	0.8090277777777778	0.7398081534772182	0.8986828774062816	0.7618469015795869	0.7997572815533981	0.7390761548064919	0.8289017341040462	0.7857142857142857	0.788659793814433	0.7734375	0.7898305084745763	0.7827130852340937	0.9535095715587967	0.750620347394541	0.6538461538461539	0.8714953271028038	0.9124236252545825	0.8551020408163266	0.7835178351783518	0.720626631853786	0.6879063719115734	0.8703703703703703	0.9102564102564102	0.7217847769028871	0.8442714126807565	0.8513368983957219	0.7892857142857143	0.8306451612903226	0.8292046936114733	0.7841981132075472	0.8212669683257918	0.8154761904761905	0.7546174142480211	0.8168859649122807	0.8765027322404372	0.8901322482197355
	0.7924528301886793	0.9180327868852459	0.8712765957446809	0.7774968394437421	0.7604035308953342	0.7788347205707491	0.8984375	0.7766624843161857	0.8519290928050052	0.77875	0.7409395973154362	0.7608440797186401	0.7459727385377943	0.8118586088939567	0.7380952380952381	0.9001996007984032	0.7617896009673518	0.7973621103117506	0.7395061728395061	0.830102622576967	0.7846153846153846	0.7869897959183674	0.7763496143958869	0.7915273132664437	0.7837514934289128	0.9522952295229523	0.7515375153751538	0.6539050535987749	0.8670520231213873	0.9122098890010091	0.8557013118062563	0.7820823244552058	0.7192755498059509	0.690537084398977	0.8716904276985743	0.9100684261974584	0.7191157347204161	0.8449612403100775	0.8522848034006376	0.7894117647058824	0.8299319727891157	0.8277202072538861	0.7813953488372093	0.8211473565804275	0.8130841121495327	0.7578125	0.8162162162162162	0.8779697624190065	0.8906720160481444
	0.793465577596266	0.9176136363636364	0.8736951983298539	0.7775	0.7613065326633166	0.7790834312573442	0.8964181994191674	0.775990099009901	0.8523076923076923	0.7791563275434243	0.7447368421052631	0.7627314814814815	0.7475609756097561	0.8129251700680272	0.7382075471698113	0.9015748031496063	0.7651966626936829	0.7952662721893491	0.7408312958435208	0.831638418079096	0.7862595419847328	0.7894073139974779	0.7755102040816326	0.7929515418502202	0.7779083431257344	0.9529724933451642	0.7518427518427518	0.6550680786686838	0.8687214611872146	0.9103585657370518	0.8560079443892751	0.7809867629362214	0.7232142857142857	0.6908396946564885	0.8703140830800405	0.9076923076923077	0.72	0.8429661941112323	0.8499475341028332	0.7912341407151096	0.8314606741573034	0.8268015170670038	0.7811059907834101	0.8207126948775055	0.8155784650630011	0.7636594663278272	0.8179871520342612	0.8783351120597652	0.8909811694747275
	0.7953757225433526	0.9169776119402985	0.8738366080661841	0.7747524752475248	0.7639751552795031	0.779976717112922	0.8968481375358166	0.7764127764127764	0.8493427704752275	0.7806372549019608	0.7402597402597403	0.7640966628308401	0.7460890493381468	0.8141891891891891	0.7383177570093458	0.9014634146341464	0.7644970414201183	0.7943595769682726	0.7409200968523002	0.8303769401330376	0.7860759493670886	0.7882205513784462	0.7717528373266078	0.7925764192139738	0.7784222737819025	0.9535901926444834	0.751207729468599	0.6526946107784432	0.8687782805429864	0.9112426035502958	0.8568608094768015	0.7825567502986858	0.7224334600760456	0.6935687263556116	0.8697394789579158	0.9092627599243857	0.7233502538071066	0.844994617868676	0.8511966701352758	0.7915717539863326	0.8329621380846325	0.8281829419035847	0.7812142038946163	0.8219026548672567	0.816628701594533	0.7664596273291926	0.8181818181818182	0.8730325288562435	0.8918387413962635
	0.7965714285714286	0.9125230202578268	0.8737270875763747	0.7733333333333333	0.7668711656441718	0.7771362586605081	0.8978240302743614	0.7777777777777778	0.847	0.7806060606060606	0.7426376440460948	0.7651083238312428	0.7434679334916865	0.8127090301003345	0.7366589327146171	0.9022265246853823	0.7649122807017544	0.7927823050058207	0.7406513872135102	0.829295154185022	0.7867001254705144	0.7857142857142857	0.7731829573934837	0.7908992416034669	0.7803203661327232	0.9540727902946274	0.7515078407720145	0.6513353115727003	0.8693693693693694	0.9120234604105572	0.8572825024437928	0.7779083431257344	0.726932668329177	0.6910669975186104	0.8699507389162562	0.9090056285178236	0.7241813602015114	0.8446808510638298	0.8520041109969168	0.7946428571428571	0.8325991189427313	0.8298653610771114	0.7830508474576271	0.8228822882288229	0.8148984198645598	0.7666666666666667	0.8196037539103233	0.8697001034126164	0.8901846452866861
	0.797281993204983	0.9123287671232877	0.8744939271255061	0.7746987951807229	0.7679222357229648	0.7785388127853882	0.8993476234855545	0.7777777777777778	0.8462301587301587	0.7815126050420168	0.7401273885350318	0.7631284916201118	0.7426210153482881	0.8092613009922822	0.7379862700228833	0.9027911453320501	0.7662037037037037	0.7912341407151096	0.7404761904761905	0.8309859154929577	0.7846534653465347	0.7834549878345499	0.7754342431761787	0.7894736842105263	0.7796610169491526	0.9547008547008548	0.7520759193357058	0.6509572901325479	0.8702460850111857	0.9117361784675073	0.8575581395348837	0.7803468208092486	0.724907063197026	0.6905940594059405	0.8702439024390244	0.9086672879776329	0.726027397260274	0.8445378151260504	0.8526422764227642	0.7938257993384785	0.8329718004338394	0.8311057108140948	0.7835400225479143	0.8227712137486574	0.8139013452914798	0.7686658506731946	0.8201663201663202	0.8642350557244174	0.888354186717998
	0.7986501687289089	0.9128065395095368	0.875	0.7743467933491687	0.7666263603385731	0.7748868778280543	0.8976958525345622	0.776173285198556	0.8460019743336624	0.7793594306049823	0.740506329113924	0.7650933040614709	0.7438307873090482	0.8106060606060606	0.7340909090909091	0.9025787965616046	0.7649769585253456	0.7936145952109465	0.743859649122807	0.8279914529914529	0.7818181818181819	0.783816425120773	0.7758620689655172	0.7889125799573561	0.7774049217002237	0.9551986475063398	0.7532163742690059	0.6476608187134503	0.8696132596685083	0.9110898661567878	0.8595988538681948	0.7812142038946163	0.7286063569682152	0.6883435582822086	0.8723809523809524	0.9096774193548387	0.725925925925926	0.8458333333333333	0.851063829787234	0.7941176470588235	0.8336909871244635	0.8287092882991556	0.7857142857142857	0.8210862619808307	0.8159645232815964	0.7696969696969697	0.8223819301848049	0.864185110663984	0.889207258834766
	0.7995570321151716	0.9132007233273056	0.8756169792694966	0.7737397420867527	0.7690476190476191	0.7757847533632287	0.8980891719745223	0.7722419928825622	0.843811394891945	0.7793427230046949	0.7386934673366834	0.7647702407002188	0.7456242707117853	0.8126338329764454	0.7319004524886877	0.9016083254493851	0.7665148063781321	0.7941507311586051	0.7451205510907003	0.8261327713382508	0.7832335329341318	0.7833333333333333	0.7764127764127764	0.7911857292759706	0.7783964365256125	0.9546979865771812	0.7505800464037123	0.6416184971098265	0.8710382513661202	0.9121813031161473	0.8602455146364495	0.7802944507361268	0.7273823884197829	0.6912832929782082	0.8715769593956563	0.9107468123861566	0.7296969696969697	0.8471794871794872	0.8522613065326633	0.7932900432900433	0.8352816153028693	0.82953181272509	0.7845303867403315	0.8208640674394099	0.8154696132596685	0.7667464114832536	0.8231083844580777	0.8651348651348651	0.8879392212725546
	0.7997799779977998	0.9113697403760072	0.8757396449704142	0.7727272727272727	0.7677725118483413	0.7739420935412027	0.8990990990990991	0.7728337236533958	0.8442703232125367	0.7793427230046949	0.7335811648079306	0.7669902912621359	0.7413793103448276	0.8112407211028632	0.7286995515695067	0.9032558139534884	0.7658371040723982	0.796440489432703	0.7446083995459705	0.8258602711157456	0.7820965842167256	0.7815420560747663	0.776829268292683	0.7894190871369294	0.7792494481236203	0.9542809642560266	0.7528604118993135	0.6433666191155493	0.8721560130010835	0.9095149253731343	0.8604651162790697	0.781390134529148	0.7286914765906363	0.6899038461538461	0.8718190386427899	0.9113122171945701	0.7306763285024155	0.8477157360406091	0.8533201189296333	0.7935483870967742	0.8368421052631579	0.8297619047619048	0.7857142857142857	0.8177083333333334	0.8155021834061136	0.7641509433962265	0.8240647118301314	0.863905325443787	0.8877358490566037
	0.7989071038251366	0.9122340425531915	0.8770731707317073	0.7736720554272517	0.7693208430913349	0.7758241758241758	0.900709219858156	0.7731481481481481	0.8431183830606352	0.7798594847775175	0.7339901477832512	0.7670940170940171	0.7394766780432309	0.8132214060860441	0.7279821627647715	0.9040590405904059	0.766029246344207	0.7973568281938326	0.7466367713004485	0.8254132231404959	0.7786790266512167	0.7830626450116009	0.7771084337349398	0.7901234567901234	0.7774158523344191	0.9533169533169533	0.753968253968254	0.6465638148667602	0.8699360341151386	0.9099264705882353	0.8617511520737328	0.7808676307007787	0.7288941736028538	0.6905615292712067	0.8733705772811918	0.9115281501340483	0.7309048178613397	0.8489425981873112	0.8544921875	0.7944621938232161	0.8383419689119171	0.8296122209165687	0.7852494577006508	0.8206967213114754	0.8190578158458244	0.7651869158878505	0.8258258258258259	0.8638132295719845	0.8872180451127819
	0.7954545454545454	0.9114811568799299	0.8780251694094869	0.7743413516609393	0.7675233644859814	0.7763300760043431	0.901840490797546	0.7707373271889401	0.8444656488549618	0.7829099307159353	0.7363304981773997	0.7678571428571429	0.7370786516853932	0.813735691987513	0.7312775330396476	0.9029304029304029	0.767337807606264	0.7945355191256831	0.7455555555555555	0.8256410256410256	0.7814645308924485	0.7853881278538812	0.7819460726846424	0.7875383043922369	0.7787325456498388	0.953808752025932	0.755331088664422	0.6472222222222223	0.8699788583509513	0.9091734786557675	0.8614678899082568	0.7837541163556532	0.7283511269276394	0.6887573964497041	0.8694444444444445	0.9117647058823529	0.7319347319347319	0.8481518481518482	0.8536821705426356	0.7945205479452054	0.8360824742268042	0.8308227114716107	0.7864806866952789	0.8174442190669371	0.8195329087048833	0.7620689655172413	0.8260437375745527	0.861405197305101	0.8872320596458527
	0.7959183673469388	0.9125541125541126	0.8788461538461538	0.7740112994350282	0.7665505226480837	0.7728740581270183	0.9026086956521739	0.7671232876712328	0.8445497630331753	0.7837528604118993	0.7368421052631579	0.76875	0.7378318584070797	0.8145077720207254	0.7302631578947368	0.9033728350045579	0.7675194660734149	0.7952586206896551	0.743421052631579	0.8257345491388045	0.7762711864406779	0.7845804988662132	0.7821552723059096	0.7857868020304568	0.7771855010660981	0.9546899841017488	0.755826859045505	0.6521145975443383	0.8691099476439791	0.9092526690391459	0.8621940163191296	0.7811816192560175	0.7266355140186916	0.6894117647058824	0.8695255474452555	0.910856134157105	0.7327188940092166	0.8493557978196233	0.8518164435946463	0.7914937759336099	0.8377281947261663	0.8291284403669725	0.7883597883597884	0.8177240684793555	0.8198952879581152	0.7617411225658648	0.8238188976377953	0.8618042226487524	0.8881700554528651
	0.7970401691331924	0.9137489325362937	0.8807947019867549	0.7748049052396878	0.7632794457274826	0.7659574468085106	0.9029209621993127	0.7658371040723982	0.8428974600188147	0.788826815642458	0.7366548042704626	0.771047227926078	0.7366120218579235	0.8126272912423625	0.7277657266811279	0.8992740471869328	0.77007700770077	0.7944621938232161	0.7456709956709957	0.8269617706237424	0.7757847533632287	0.7865168539325843	0.7831603229527105	0.7872983870967742	0.7774261603375527	0.953579858379229	0.7544052863436124	0.6495263870094723	0.8675564681724846	0.907243816254417	0.8589398023360287	0.7793478260869565	0.726643598615917	0.6825028968713789	0.868421052631579	0.9114035087719298	0.7337883959044369	0.8484848484848485	0.8507604562737643	0.7908163265306123	0.8398398398398398	0.830102622576967	0.7855648535564853	0.8178178178178178	0.8219461697722568	0.7613636363636364	0.8255360623781677	0.8632478632478633	0.8876611418047882
[truncated: 451 more columns]
