# Supplementary material for: Computational Simulation of Team Creativity: The Benefit of Member Flow
Source: Front Psychol. 2019 Feb 7;10:188. doi: 10.3389/fpsyg.2019.00188 (PMC6374635; doi:10.3389/fpsyg.2019.00188)
Supplement: DATA SHEETS S3, S4 — The outputs of B/b experiments through BehaviorSpace function. [file Data_Sheet_3.csv]

BehaviorSpace results (NetLogo 6.0.2)
new-TCM-1.0.nlogo
B
12/19/2018 22:07:51:866 +0800
min-pxcor	max-pxcor	min-pycor	max-pycor
-1	23	-1	23
[run number]	1	2	3	4	5	6	7	8	9	10	11	12	13	14	15	16	17	18	19	20	21	22	23	24	25	26	27	28	29	30	31	32	33	34	35	36	37	38	39	40	41	42	43	44	45	46	47	48	49
numDiverShareKnow	5	5	5	5	5	5	5	5	5	5	5	5	5	5	5	5	5	5	5	5	5	5	5	5	5	5	5	5	5	5	5	5	5	5	5	5	5	5	5	5	5	5	5	5	5	5	5	5	5
numNormalSuperKnowPool	5	5	5	5	5	5	5	5	5	5	5	5	5	5	5	5	5	5	5	5	5	5	5	5	5	5	5	5	5	5	5	5	5	5	5	5	5	5	5	5	5	5	5	5	5	5	5	5	5
numOutsidersShareKnow	10	10	10	10	10	10	10	10	10	10	10	10	10	10	10	10	10	10	10	10	10	10	10	10	10	10	10	10	10	10	10	10	10	10	10	10	10	10	10	10	10	10	10	10	10	10	10	10	10
evaluNumber	3	3	3	3	3	3	3	3	3	3	3	3	3	3	3	3	3	3	3	3	3	3	3	3	3	3	3	3	3	3	3	3	3	3	3	3	3	3	3	3	3	3	3	3	3	3	3	3	3
numDiverEfficiency	10	10	10	10	10	10	10	10	10	10	10	10	10	10	10	10	10	10	10	10	10	10	10	10	10	10	10	10	10	10	10	10	10	10	10	10	10	10	10	10	10	10	10	10	10	10	10	10	10
numCreativeSuperKnowPool	5	5	5	5	5	5	5	5	5	5	5	5	5	5	5	5	5	5	5	5	5	5	5	5	5	5	5	5	5	5	5	5	5	5	5	5	5	5	5	5	5	5	5	5	5	5	5	5	5
numSuperShareKnow	5	5	5	5	5	5	5	5	5	5	5	5	5	5	5	5	5	5	5	5	5	5	5	5	5	5	5	5	5	5	5	5	5	5	5	5	5	5	5	5	5	5	5	5	5	5	5	5	5
numEvaluShareKnow	5	5	5	5	5	5	5	5	5	5	5	5	5	5	5	5	5	5	5	5	5	5	5	5	5	5	5	5	5	5	5	5	5	5	5	5	5	5	5	5	5	5	5	5	5	5	5	5	5
rabbitsNormalNum	80	80	80	80	80	80	80	80	80	80	80	80	80	80	80	80	80	80	80	80	80	80	80	80	80	80	80	80	80	80	80	80	80	80	80	80	80	80	80	80	80	80	80	80	80	80	80	80	80
numNormalDiverKnowPool	5	5	5	5	5	5	5	5	5	5	5	5	5	5	5	5	5	5	5	5	5	5	5	5	5	5	5	5	5	5	5	5	5	5	5	5	5	5	5	5	5	5	5	5	5	5	5	5	5
creativeMin	11	11	11	11	11	11	11	11	11	11	11	11	11	11	11	11	11	11	11	11	11	11	11	11	11	11	11	11	11	11	11	11	11	11	11	11	11	11	11	11	11	11	11	11	11	11	11	11	11
numNormalEvaluKnowPool	5	5	5	5	5	5	5	5	5	5	5	5	5	5	5	5	5	5	5	5	5	5	5	5	5	5	5	5	5	5	5	5	5	5	5	5	5	5	5	5	5	5	5	5	5	5	5	5	5
memberFlowSwitch?	TRUE	TRUE	TRUE	TRUE	TRUE	TRUE	TRUE	TRUE	TRUE	TRUE	TRUE	TRUE	TRUE	TRUE	TRUE	TRUE	TRUE	TRUE	TRUE	TRUE	TRUE	TRUE	TRUE	TRUE	TRUE	TRUE	TRUE	TRUE	TRUE	TRUE	TRUE	TRUE	TRUE	TRUE	TRUE	TRUE	TRUE	TRUE	TRUE	TRUE	TRUE	TRUE	TRUE	TRUE	TRUE	TRUE	TRUE	TRUE	TRUE
numCreativeDiverKnowPool	5	5	5	5	5	5	5	5	5	5	5	5	5	5	5	5	5	5	5	5	5	5	5	5	5	5	5	5	5	5	5	5	5	5	5	5	5	5	5	5	5	5	5	5	5	5	5	5	5
creativeMax	20	20	20	20	20	20	20	20	20	20	20	20	20	20	20	20	20	20	20	20	20	20	20	20	20	20	20	20	20	20	20	20	20	20	20	20	20	20	20	20	20	20	20	20	20	20	20	20	20
numCreativeEvaluKnowPool	5	5	5	5	5	5	5	5	5	5	5	5	5	5	5	5	5	5	5	5	5	5	5	5	5	5	5	5	5	5	5	5	5	5	5	5	5	5	5	5	5	5	5	5	5	5	5	5	5
numSuperEfficiency	10	10	10	10	10	10	10	10	10	10	10	10	10	10	10	10	10	10	10	10	10	10	10	10	10	10	10	10	10	10	10	10	10	10	10	10	10	10	10	10	10	10	10	10	10	10	10	10	10
superNumber	3	3	3	3	3	3	3	3	3	3	3	3	3	3	3	3	3	3	3	3	3	3	3	3	3	3	3	3	3	3	3	3	3	3	3	3	3	3	3	3	3	3	3	3	3	3	3	3	3
diverNumber	3	3	3	3	3	3	3	3	3	3	3	3	3	3	3	3	3	3	3	3	3	3	3	3	3	3	3	3	3	3	3	3	3	3	3	3	3	3	3	3	3	3	3	3	3	3	3	3	3
normalMin	0	0	0	0	0	0	0	0	0	0	0	0	0	0	0	0	0	0	0	0	0	0	0	0	0	0	0	0	0	0	0	0	0	0	0	0	0	0	0	0	0	0	0	0	0	0	0	0	0
rabbitsCreativeNum	80	80	80	80	80	80	80	80	80	80	80	80	80	80	80	80	80	80	80	80	80	80	80	80	80	80	80	80	80	80	80	80	80	80	80	80	80	80	80	80	80	80	80	80	80	80	80	80	80
[reporter]	teamCreativity	teamCreativity	teamCreativity	teamCreativity	teamCreativity	teamCreativity	teamCreativity	teamCreativity	teamCreativity	teamCreativity	teamCreativity	teamCreativity	teamCreativity	teamCreativity	teamCreativity	teamCreativity	teamCreativity	teamCreativity	teamCreativity	teamCreativity	teamCreativity	teamCreativity	teamCreativity	teamCreativity	teamCreativity	teamCreativity	teamCreativity	teamCreativity	teamCreativity	teamCreativity	teamCreativity	teamCreativity	teamCreativity	teamCreativity	teamCreativity	teamCreativity	teamCreativity	teamCreativity	teamCreativity	teamCreativity	teamCreativity	teamCreativity	teamCreativity	teamCreativity	teamCreativity	teamCreativity	teamCreativity	teamCreativity	teamCreativity
[final]	0.683397683	0.857009346	0.672371638	0.724299065	0.748831776	0.49852071	0.558168317	0.783540023	0.781659389	0.74822695	0.6816609	0.686323714	0.696341463	0.739545998	0.82290562	0.696802646	0.7304038	0.786864932	0.770089286	0.678117048	0.694575472	0.903254973	0.607407407	0.801980198	0.567708333	0.495890411	0.698595147	0.639950678	0.625160462	0.675675676	0.714285714	0.708762887	0.715401786	0.764573991	0.673306773	0.655388471	0.668719212	0.662864385	0.723255814	0.688701923	0.744864865	0.730504587	0.729047072	0.769639066	0.8203125	0.761904762	0.7578125	0.618374558	0.741258741
[min]	0	0	0	0	0	0	0	0	0	0	0	0	0	0	0	0	0	0	0	0	0	0	0	0	0	0	0	0	0	0	0	0	0	0	0	0	0	0	0	0	0	0	0	0	0	0	0	0	0
[max]	0.755102041	0.947368421	0.818181818	0.818181818	0.785714286	0.514563107	0.692307692	0.792973651	1	0.863636364	1	0.705729167	0.777777778	0.9	0.882681564	0.805970149	1	0.90625	0.833333333	0.7	1	0.905660377	0.777777778	0.801980198	0.777777778	0.666666667	1	0.875	0.678571429	0.789473684	1	0.712950601	0.754098361	0.92	0.8	0.875	0.783783784	1	0.769230769	0.848484848	0.768539326	0.888888889	0.785714286	1	0.875	1	1	0.681632653	0.875
[mean]	0.697301076	0.842907621	0.670603273	0.744552862	0.734714991	0.46758169	0.59238241	0.697755121	0.767383529	0.743781847	0.713190105	0.640562401	0.662088025	0.752706416	0.82266382	0.699458277	0.744584978	0.791600634	0.776789868	0.640596002	0.703045136	0.858799134	0.609844141	0.760510334	0.591264113	0.514228864	0.697414879	0.636148097	0.600197137	0.699643583	0.664629088	0.657441369	0.694801667	0.753943808	0.681183634	0.695754178	0.651457555	0.689208507	0.725389545	0.70745208	0.707016594	0.718751708	0.725971675	0.759212994	0.776736737	0.735063412	0.759962976	0.624989548	0.70650354
[steps]	100	100	100	100	100	100	100	100	100	100	100	100	100	100	100	100	100	100	100	100	100	100	100	100	100	100	100	100	100	100	100	100	100	100	100	100	100	100	100	100	100	100	100	100	100	100	100	100	100
[all run data]	teamCreativity	teamCreativity	teamCreativity	teamCreativity	teamCreativity	teamCreativity	teamCreativity	teamCreativity	teamCreativity	teamCreativity	teamCreativity	teamCreativity	teamCreativity	teamCreativity	teamCreativity	teamCreativity	teamCreativity	teamCreativity	teamCreativity	teamCreativity	teamCreativity	teamCreativity	teamCreativity	teamCreativity	teamCreativity	teamCreativity	teamCreativity	teamCreativity	teamCreativity	teamCreativity	teamCreativity	teamCreativity	teamCreativity	teamCreativity	teamCreativity	teamCreativity	teamCreativity	teamCreativity	teamCreativity	teamCreativity	teamCreativity	teamCreativity	teamCreativity	teamCreativity	teamCreativity	teamCreativity	teamCreativity	teamCreativity	teamCreativity
	0	0	0	0	0	0	0	0	0	0	0	0	0	0	0	0	0	0	0	0	0	0	0	0	0	0	0	0	0	0	0	0	0	0	0	0	0	0	0	0	0	0	0	0	0	0	0	0	0
	0.6	0.916666667	0.666666667	0.818181818	0.666666667	0	0.166666667	0.333333333	1	0.636363636	1	0	0.777777778	0.5	0.375	0.764705882	1	0.545454545	0.8	0.5	1	0.4	0.777777778	0.25	0.777777778	0.666666667	1	0.875	0.428571429	0.666666667	1	0.454545455	0.272727273	0.866666667	0.4	0.875	0.571428571	1	0.4	0.666666667	0.714285714	0.888888889	0.555555556	1	0.714285714	1	1	0.5	0.875
	0.611111111	0.947368421	0.722222222	0.8125	0.631578947	0.4	0.545454545	0.214285714	0.8	0.769230769	0.96	0.411764706	0.6	0.8	0.631578947	0.714285714	0.875	0.76	0.777777778	0.7	0.9	0.230769231	0.5	0.4375	0.722222222	0.611111111	0.636363636	0.7	0.5625	0.789473684	0.9	0.357142857	0.608695652	0.92	0.75	0.8125	0.772727273	0.916666667	0.571428571	0.6875	0.25	0.666666667	0.722222222	0.96	0.875	0.625	0.923076923	0.444444444	0.727272727
	0.6	0.884615385	0.774193548	0.625	0.724137931	0.25	0.681818182	0.421052632	0.625	0.8	0.931034483	0.368421053	0.666666667	0.88	0.695652174	0.75	0.769230769	0.777777778	0.806451613	0.65	0.857142857	0.565217391	0.421052632	0.653846154	0.708333333	0.655172414	0.625	0.709677419	0.666666667	0.703703704	0.72	0.35	0.64516129	0.769230769	0.65	0.772727273	0.774193548	0.909090909	0.625	0.821428571	0.375	0.75	0.666666667	0.848484848	0.75	0.357142857	0.814814815	0.571428571	0.578947368
	0.65	0.794871795	0.8	0.677419355	0.783783784	0.272727273	0.666666667	0.37037037	0.76	0.863636364	0.921052632	0.347826087	0.666666667	0.9	0.75	0.717948718	0.739130435	0.833333333	0.833333333	0.541666667	0.882352941	0.722222222	0.48	0.72972973	0.545454545	0.594594595	0.666666667	0.695652174	0.652173913	0.733333333	0.71875	0.4	0.65	0.738095238	0.75	0.703703704	0.783783784	0.862068966	0.638888889	0.848484848	0.413043478	0.743589744	0.689655172	0.829787234	0.75	0.444444444	0.818181818	0.5625	0.64
	0.714285714	0.818181818	0.818181818	0.736842105	0.765957447	0.34375	0.615384615	0.324324324	0.722222222	0.85106383	0.904761905	0.405405405	0.647058824	0.828571429	0.795454545	0.784313725	0.842105263	0.863636364	0.788461538	0.594594595	0.714285714	0.795918367	0.545454545	0.761904762	0.615384615	0.565217391	0.684210526	0.696428571	0.678571429	0.675675676	0.658536585	0.5	0.693877551	0.755102041	0.8	0.714285714	0.777777778	0.777777778	0.680851064	0.844444444	0.462962963	0.703703704	0.714285714	0.775862069	0.769230769	0.555555556	0.769230769	0.611111111	0.710526316
	0.692307692	0.714285714	0.76	0.731707317	0.76	0.333333333	0.692307692	0.358974359	0.756097561	0.857142857	0.833333333	0.416666667	0.642857143	0.833333333	0.803571429	0.796875	0.847826087	0.886792453	0.806451613	0.645833333	0.697674419	0.790322581	0.595238095	0.8	0.577777778	0.538461538	0.625	0.721311475	0.676470588	0.604166667	0.66	0.558139535	0.754098361	0.783333333	0.74	0.804878049	0.769230769	0.704918033	0.75	0.826923077	0.451612903	0.7	0.777777778	0.701492537	0.744186047	0.592592593	0.734693878	0.547619048	0.717391304
	0.682926829	0.694915254	0.727272727	0.738095238	0.781818182	0.37254902	0.634920635	0.446808511	0.745098039	0.838235294	0.836065574	0.474576271	0.551724138	0.836363636	0.808823529	0.805970149	0.763636364	0.898305085	0.787878788	0.629032258	0.745098039	0.811594203	0.574468085	0.738461538	0.607142857	0.55	0.607142857	0.732394366	0.634146341	0.6	0.714285714	0.568627451	0.71641791	0.785714286	0.779661017	0.813953488	0.724137931	0.732394366	0.757142857	0.793103448	0.471428571	0.722222222	0.785714286	0.733333333	0.711538462	0.671641791	0.736842105	0.529411765	0.7
	0.673913043	0.742857143	0.721311475	0.763636364	0.761904762	0.416666667	0.608695652	0.525423729	0.754098361	0.828571429	0.835616438	0.507462687	0.573770492	0.844827586	0.829268293	0.805194805	0.75	0.90625	0.789473684	0.597222222	0.761904762	0.815789474	0.611111111	0.717948718	0.593220339	0.571428571	0.606557377	0.7	0.673913043	0.661538462	0.661971831	0.574074074	0.693333333	0.76	0.75	0.818181818	0.75	0.717948718	0.765432099	0.793650794	0.536585366	0.726190476	0.753846154	0.720430108	0.694915254	0.714285714	0.742424242	0.578947368	0.693548387
	0.710280374	0.775	0.735294118	0.767123288	0.753846154	0.439393939	0.617283951	0.539473684	0.76119403	0.782051282	0.768292683	0.492957746	0.623188406	0.806451613	0.825581395	0.781609195	0.75	0.853333333	0.8	0.580246914	0.675324675	0.833333333	0.661538462	0.706521739	0.637681159	0.571428571	0.647058824	0.698924731	0.653846154	0.644736842	0.677419355	0.593220339	0.7	0.747126437	0.757142857	0.8	0.675675676	0.702380952	0.727272727	0.810810811	0.5625	0.724137931	0.756756757	0.742574257	0.692307692	0.741573034	0.74025974	0.528571429	0.6875
	0.715517241	0.784090909	0.75	0.78313253	0.785714286	0.457142857	0.633333333	0.590909091	0.739726027	0.75	0.75	0.493506494	0.607594937	0.8125	0.831578947	0.757894737	0.753424658	0.835443038	0.802325581	0.604395604	0.662650602	0.81443299	0.671232877	0.705882353	0.627906977	0.569767442	0.643835616	0.683168317	0.620689655	0.678571429	0.683673469	0.603174603	0.717647059	0.770833333	0.779220779	0.794117647	0.674698795	0.722222222	0.730769231	0.741573034	0.617391304	0.727272727	0.777777778	0.756756757	0.716216216	0.757575758	0.726190476	0.535211268	0.698630137
	0.713114754	0.793478261	0.722891566	0.747368421	0.776470588	0.474358974	0.652631579	0.604395604	0.744186047	0.768421053	0.734042553	0.534883721	0.638297872	0.82278481	0.851851852	0.73	0.770114943	0.841463415	0.8125	0.628865979	0.684782609	0.836363636	0.653333333	0.703389831	0.652631579	0.571428571	0.675	0.703703704	0.59375	0.73	0.676767677	0.605633803	0.698924731	0.757281553	0.790697674	0.779220779	0.651162791	0.6875	0.762295082	0.729166667	0.634146341	0.743362832	0.76344086	0.752136752	0.7375	0.771428571	0.730337079	0.597560976	0.7
	0.732824427	0.8	0.705882353	0.764705882	0.76344086	0.445652174	0.633663366	0.6	0.694736842	0.762376238	0.752380952	0.56043956	0.644230769	0.75	0.872	0.723809524	0.789473684	0.85106383	0.808080808	0.634615385	0.670212766	0.827868852	0.670588235	0.7265625	0.646464646	0.575757576	0.682352941	0.698275862	0.630136986	0.726415094	0.669902913	0.602564103	0.68	0.763636364	0.770833333	0.779069767	0.673913043	0.703703704	0.768115942	0.724770642	0.648854962	0.746031746	0.757575758	0.740458015	0.755555556	0.764705882	0.75	0.593406593	0.697674419
	0.733333333	0.808333333	0.681818182	0.754545455	0.773195876	0.464646465	0.643478261	0.63559322	0.683673469	0.765765766	0.741071429	0.558823529	0.641025641	0.719626168	0.860294118	0.736842105	0.787878788	0.855670103	0.771929825	0.627272727	0.693069307	0.844444444	0.618556701	0.724637681	0.654205607	0.59223301	0.701030928	0.677419355	0.617283951	0.722222222	0.660550459	0.643678161	0.700934579	0.775	0.755102041	0.767676768	0.695238095	0.675438596	0.768707483	0.735042735	0.664285714	0.766423358	0.75	0.713286713	0.731958763	0.736434109	0.769230769	0.613861386	0.712765957
	0.755102041	0.816793893	0.697916667	0.756097561	0.772727273	0.466019417	0.652542373	0.64516129	0.68627451	0.73553719	0.726495726	0.537037037	0.631147541	0.733333333	0.859060403	0.737704918	0.783783784	0.86407767	0.777777778	0.618644068	0.682692308	0.849315068	0.631067961	0.7625	0.63559322	0.598214286	0.711538462	0.681818182	0.597701149	0.743589744	0.663793103	0.66	0.719298246	0.763358779	0.745098039	0.740384615	0.646017699	0.685950413	0.769230769	0.74796748	0.662337662	0.75862069	0.758333333	0.707792208	0.723809524	0.75	0.774193548	0.628571429	0.712871287
	0.740506329	0.823529412	0.673076923	0.779411765	0.767241379	0.469026549	0.629032258	0.640625	0.724137931	0.732283465	0.739837398	0.578512397	0.609375	0.744	0.869565217	0.715384615	0.768595041	0.854545455	0.778625954	0.6328125	0.696428571	0.844720497	0.620689655	0.758823529	0.6	0.578512397	0.718181818	0.697841727	0.6	0.743801653	0.672131148	0.678571429	0.703389831	0.758865248	0.724770642	0.738317757	0.64516129	0.694656489	0.768292683	0.744186047	0.664596273	0.743421053	0.778625954	0.7125	0.699186992	0.743055556	0.744360902	0.603448276	0.718181818
	0.74251497	0.821192053	0.623931624	0.768707483	0.752	0.457627119	0.606060606	0.661764706	0.729508197	0.751824818	0.740458015	0.598425197	0.62962963	0.762962963	0.876470588	0.705882353	0.776119403	0.857142857	0.774647887	0.626865672	0.661290323	0.851428571	0.6328125	0.754189944	0.601503759	0.590551181	0.737288136	0.678321678	0.609090909	0.736434109	0.65625	0.663865546	0.720930233	0.758389262	0.734513274	0.738738739	0.648854962	0.696296296	0.755952381	0.727272727	0.674556213	0.757763975	0.753521127	0.730994152	0.6953125	0.75483871	0.76056338	0.634920635	0.737288136
	0.728813559	0.823899371	0.598425197	0.774834437	0.748091603	0.459016393	0.627586207	0.659863946	0.764285714	0.746478873	0.742647059	0.630434783	0.616438356	0.776223776	0.882681564	0.695035461	0.760869565	0.843478261	0.773333333	0.620437956	0.681818182	0.860962567	0.631578947	0.747311828	0.602836879	0.582733813	0.732283465	0.668918919	0.613445378	0.711267606	0.652173913	0.65648855	0.714285714	0.763157895	0.715517241	0.756302521	0.680272109	0.691780822	0.739884393	0.733333333	0.670454545	0.747058824	0.744966443	0.735955056	0.717241379	0.735294118	0.763157895	0.630769231	0.71875
	0.732240437	0.835294118	0.606060606	0.772151899	0.751824818	0.456692913	0.62585034	0.664516129	0.781456954	0.734693878	0.75862069	0.641891892	0.619354839	0.773972603	0.860962567	0.706666667	0.746666667	0.833333333	0.775	0.623287671	0.694444444	0.861244019	0.624113475	0.757575758	0.578947368	0.573333333	0.734848485	0.664473684	0.595238095	0.709459459	0.64	0.654676259	0.705035971	0.75974026	0.719008264	0.755905512	0.687898089	0.713375796	0.752747253	0.74691358	0.682539683	0.752808989	0.730769231	0.742105263	0.739130435	0.732954545	0.774390244	0.62406015	0.705882353
	0.734375	0.842391304	0.631205674	0.763975155	0.718954248	0.466165414	0.647435897	0.645962733	0.78125	0.734177215	0.765822785	0.66025641	0.63803681	0.765100671	0.855670103	0.703703704	0.735849057	0.804511278	0.779761905	0.64516129	0.688741722	0.859090909	0.622377622	0.765550239	0.574074074	0.547169811	0.733333333	0.639751553	0.601503759	0.708609272	0.630573248	0.66	0.697368421	0.761006289	0.712	0.75	0.676829268	0.713414634	0.763157895	0.751515152	0.704433498	0.743315508	0.733333333	0.752525253	0.737142857	0.740540541	0.761627907	0.645833333	0.70212766
	0.741293532	0.84	0.630872483	0.771084337	0.748538012	0.485714286	0.646341463	0.662721893	0.775757576	0.742690058	0.768292683	0.645962733	0.610465116	0.757763975	0.866028708	0.704819277	0.74251497	0.814285714	0.769662921	0.648148148	0.692307692	0.862068966	0.642384106	0.763636364	0.590643275	0.554878049	0.722627737	0.634730539	0.608695652	0.719745223	0.619047619	0.653846154	0.681528662	0.763313609	0.7109375	0.733333333	0.662721893	0.715976331	0.762626263	0.735632184	0.704761905	0.744791667	0.716666667	0.753623188	0.748717949	0.738461538	0.768361582	0.655629139	0.703947368
	0.730769231	0.831775701	0.625	0.786516854	0.754189944	0.503401361	0.627906977	0.662983425	0.789772727	0.742857143	0.760479042	0.65060241	0.635869565	0.754491018	0.869767442	0.699421965	0.759776536	0.812080537	0.779569892	0.652694611	0.695652174	0.860557769	0.62962963	0.765217391	0.595628415	0.550295858	0.730263158	0.643274854	0.632653061	0.71686747	0.615384615	0.64375	0.666666667	0.764044944	0.69924812	0.725490196	0.635869565	0.726775956	0.756218905	0.744565217	0.707762557	0.741293532	0.718232044	0.761682243	0.739336493	0.75	0.761111111	0.670807453	0.715189873
	0.731132075	0.837104072	0.617283951	0.794594595	0.751269036	0.506756757	0.634831461	0.670050761	0.783333333	0.743169399	0.76300578	0.654761905	0.637837838	0.754285714	0.861607143	0.70718232	0.752688172	0.801282051	0.783068783	0.651162791	0.713450292	0.857142857	0.622093023	0.767634855	0.581151832	0.558659218	0.729559748	0.649717514	0.626666667	0.732954545	0.623036649	0.658823529	0.677966102	0.765027322	0.689655172	0.72392638	0.621052632	0.729166667	0.763033175	0.756476684	0.710526316	0.731132075	0.715025907	0.754545455	0.745535714	0.754716981	0.760638298	0.661016949	0.714285714
	0.732394366	0.843478261	0.630952381	0.798969072	0.752475248	0.50955414	0.637362637	0.682464455	0.778378378	0.748717949	0.755555556	0.661016949	0.645833333	0.754098361	0.856521739	0.720207254	0.748743719	0.814371257	0.779487179	0.634831461	0.702247191	0.85971223	0.636871508	0.765625	0.581151832	0.565217391	0.74251497	0.648648649	0.621118012	0.743169399	0.623762376	0.655367232	0.673913043	0.772486772	0.701986755	0.721212121	0.626865672	0.731343284	0.757990868	0.738916256	0.716101695	0.728110599	0.710659898	0.769230769	0.735930736	0.757990868	0.746268657	0.668421053	0.710843373
	0.728888889	0.850622407	0.614942529	0.798029557	0.756097561	0.5	0.631578947	0.686635945	0.784210526	0.733009709	0.760416667	0.652406417	0.646766169	0.754098361	0.846473029	0.720588235	0.757281553	0.802325581	0.781094527	0.64171123	0.710382514	0.858657244	0.631016043	0.770992366	0.590909091	0.558510638	0.730337079	0.638743455	0.636904762	0.741935484	0.611374408	0.647058824	0.686868687	0.768041237	0.696202532	0.715116279	0.636792453	0.733333333	0.753246753	0.739130435	0.72244898	0.726457399	0.712195122	0.76	0.728395062	0.746666667	0.759433962	0.655172414	0.724137931
	0.729257642	0.857142857	0.623595506	0.787037037	0.746411483	0.5	0.634517766	0.691629956	0.778350515	0.740566038	0.730392157	0.674876847	0.649038462	0.736842105	0.850202429	0.731818182	0.763636364	0.817204301	0.777777778	0.651515152	0.708994709	0.866220736	0.62962963	0.77443609	0.586206897	0.566326531	0.740740741	0.62755102	0.637426901	0.748691099	0.615740741	0.651282051	0.698564593	0.776119403	0.674285714	0.718232044	0.641255605	0.745454545	0.754098361	0.731132075	0.71875	0.729613734	0.714953271	0.764478764	0.744274809	0.754310345	0.764705882	0.658986175	0.715846995
	0.715481172	0.858237548	0.635416667	0.784753363	0.748837209	0.5	0.640776699	0.695652174	0.787128713	0.741935484	0.723502304	0.676190476	0.656108597	0.738219895	0.854961832	0.728888889	0.76754386	0.815920398	0.781990521	0.660377358	0.693069307	0.869009585	0.611111111	0.777372263	0.593301435	0.567839196	0.751243781	0.62254902	0.612903226	0.725888325	0.624434389	0.663366337	0.699074074	0.766666667	0.663043478	0.714285714	0.643478261	0.735682819	0.752	0.739726027	0.720306513	0.729166667	0.726086957	0.771535581	0.754512635	0.725806452	0.770562771	0.65625	0.710526316
	0.710204082	0.859778598	0.648241206	0.773504274	0.747747748	0.488636364	0.630841121	0.694560669	0.783653846	0.734513274	0.729613734	0.685185185	0.648888889	0.745	0.851851852	0.733050847	0.758474576	0.817307692	0.777272727	0.665137615	0.692307692	0.872670807	0.63507109	0.775	0.592592593	0.557692308	0.741626794	0.621621622	0.586734694	0.733990148	0.619469027	0.677419355	0.707964602	0.769953052	0.666666667	0.714285714	0.642857143	0.740585774	0.762452107	0.741071429	0.733576642	0.741035857	0.729613734	0.768382353	0.760416667	0.73015873	0.778242678	0.659388646	0.715025907
	0.710843373	0.842657343	0.660287081	0.766666667	0.752212389	0.513368984	0.628959276	0.703252033	0.790909091	0.738589212	0.726141079	0.686363636	0.659663866	0.754807692	0.852517986	0.723140496	0.775590551	0.815165877	0.778280543	0.656521739	0.695852535	0.874233129	0.616438356	0.771626298	0.597285068	0.536036036	0.726851852	0.647058824	0.590909091	0.728971963	0.628691983	0.692982456	0.710638298	0.773333333	0.675126904	0.707317073	0.642570281	0.73553719	0.768382353	0.74025974	0.737410072	0.749034749	0.720164609	0.761732852	0.763934426	0.73046875	0.780487805	0.681632653	0.718592965
	0.71484375	0.844827586	0.669724771	0.763052209	0.724576271	0.512953368	0.64957265	0.694444444	0.791666667	0.745967742	0.714285714	0.679824561	0.653225806	0.744186047	0.851351351	0.725099602	0.776061776	0.815668203	0.776824034	0.652719665	0.705357143	0.875739645	0.613333333	0.783606557	0.61637931	0.528888889	0.733031674	0.648535565	0.578199052	0.726851852	0.614754098	0.696202532	0.706827309	0.768240343	0.673366834	0.71291866	0.639215686	0.724	0.76816609	0.740425532	0.740350877	0.743295019	0.737827715	0.765306122	0.762057878	0.729007634	0.780769231	0.673306773	0.738317757
	0.715384615	0.851485149	0.672727273	0.761538462	0.712598425	0.510204082	0.658436214	0.699619772	0.787148594	0.748	0.705426357	0.68487395	0.669201521	0.752252252	0.846153846	0.72243346	0.753676471	0.814977974	0.777310924	0.651821862	0.697368421	0.879310345	0.6069869	0.790769231	0.617647059	0.526315789	0.736842105	0.638554217	0.589041096	0.737777778	0.62992126	0.68852459	0.699604743	0.768595041	0.669950739	0.726872247	0.639846743	0.718146718	0.759197324	0.731404959	0.74829932	0.723247232	0.747292419	0.772727273	0.76433121	0.729323308	0.774907749	0.673228346	0.733333333
	0.712643678	0.854938272	0.66367713	0.768115942	0.708333333	0.510204082	0.652173913	0.706959707	0.787072243	0.757692308	0.709558824	0.698795181	0.653284672	0.754310345	0.838509317	0.72659176	0.751798561	0.818565401	0.782608696	0.64453125	0.696581197	0.881355932	0.61038961	0.789634146	0.612244898	0.534482759	0.720833333	0.651162791	0.586666667	0.751054852	0.623574144	0.689243028	0.713207547	0.760956175	0.669856459	0.716738197	0.638376384	0.714285714	0.746794872	0.720472441	0.745033113	0.724637681	0.738675958	0.773584906	0.769470405	0.737226277	0.778571429	0.680608365	0.725
	0.724637681	0.855421687	0.653508772	0.769503546	0.707407407	0.514563107	0.661596958	0.704861111	0.782771536	0.757462687	0.705035971	0.683018868	0.664310954	0.754166667	0.835365854	0.725274725	0.75261324	0.788	0.783464567	0.637735849	0.710204082	0.884297521	0.608510638	0.789317507	0.61023622	0.539748954	0.714285714	0.633962264	0.584033613	0.757201646	0.620300752	0.685823755	0.709090909	0.75	0.660550459	0.718487395	0.639285714	0.703296703	0.753894081	0.7	0.735483871	0.72027972	0.737201365	0.771341463	0.774096386	0.741258741	0.777385159	0.67037037	0.724
	0.727915194	0.858789625	0.646586345	0.776632302	0.706959707	0.5	0.664206642	0.706081081	0.782287823	0.76702509	0.701754386	0.694545455	0.655290102	0.747035573	0.835820896	0.712765957	0.752508361	0.78125	0.771863118	0.638059701	0.7	0.884210526	0.616326531	0.782608696	0.617977528	0.532	0.707509881	0.630824373	0.582644628	0.737254902	0.625925926	0.684210526	0.708185053	0.741573034	0.668141593	0.729083665	0.632508834	0.702508961	0.746987952	0.695340502	0.736677116	0.708474576	0.731543624	0.776785714	0.774193548	0.734006734	0.77739726	0.663120567	0.730769231
	0.728222997	0.860335196	0.651162791	0.779264214	0.702508961	0.504545455	0.660583942	0.704761905	0.776595745	0.770034843	0.698305085	0.693950178	0.662379421	0.743396226	0.837209302	0.709897611	0.751633987	0.784090909	0.781818182	0.639405204	0.698039216	0.88688946	0.630350195	0.788300836	0.626373626	0.517509728	0.709302326	0.628975265	0.577689243	0.724528302	0.631768953	0.672661871	0.711805556	0.742647059	0.658333333	0.717054264	0.635087719	0.692307692	0.74702381	0.694158076	0.727828746	0.705298013	0.722222222	0.767647059	0.780626781	0.731391586	0.76744186	0.663157895	0.728624535
	0.725085911	0.860655738	0.638376384	0.778501629	0.707746479	0.506666667	0.665492958	0.702786378	0.773972603	0.775510204	0.691803279	0.692579505	0.664536741	0.738970588	0.830028329	0.702614379	0.738170347	0.779850746	0.783216783	0.635379061	0.699619772	0.882793017	0.62962963	0.785714286	0.626811594	0.517241379	0.69924812	0.631944444	0.574712644	0.730909091	0.637010676	0.676156584	0.71331058	0.737410072	0.660079051	0.706766917	0.630508475	0.693103448	0.742690058	0.695652174	0.735119048	0.703225806	0.723809524	0.771014493	0.781512605	0.728434505	0.762057878	0.674576271	0.72826087
	0.720394737	0.861333333	0.636042403	0.779552716	0.711805556	0.502202643	0.654362416	0.707964602	0.759868421	0.768976898	0.695238095	0.695804196	0.66031746	0.733333333	0.826330532	0.704180064	0.73993808	0.773722628	0.778911565	0.632508834	0.701438849	0.882640587	0.634057971	0.785326087	0.628070175	0.513207547	0.703296703	0.631756757	0.56133829	0.724014337	0.637323944	0.671280277	0.707641196	0.743150685	0.665384615	0.707581227	0.635761589	0.697986577	0.746397695	0.696485623	0.742028986	0.70754717	0.723404255	0.773638968	0.787634409	0.72755418	0.765822785	0.674496644	0.725978648
	0.725806452	0.85974026	0.634146341	0.77675841	0.720538721	0.504273504	0.658940397	0.709677419	0.757861635	0.764516129	0.707317073	0.69023569	0.667701863	0.735395189	0.833333333	0.703470032	0.739393939	0.780918728	0.777027027	0.640677966	0.699300699	0.882211538	0.637992832	0.789893617	0.619047619	0.522058824	0.706521739	0.635761589	0.56	0.728873239	0.649659864	0.668965517	0.705882353	0.743333333	0.65917603	0.703571429	0.642172524	0.691558442	0.747875354	0.697160883	0.743589744	0.707692308	0.72303207	0.765363128	0.791005291	0.720720721	0.760869565	0.661237785	0.726643599
	0.731012658	0.863636364	0.648829431	0.773809524	0.727868852	0.504201681	0.646103896	0.713872832	0.757668712	0.760383387	0.711309524	0.6910299	0.667673716	0.734006734	0.834224599	0.696969697	0.739520958	0.780487805	0.783606557	0.645695364	0.703703704	0.884433962	0.631578947	0.784776903	0.61409396	0.526690391	0.710714286	0.631067961	0.552447552	0.734482759	0.646864686	0.675675676	0.699059561	0.741830065	0.660649819	0.702054795	0.641104294	0.680250784	0.747252747	0.698170732	0.748618785	0.700906344	0.720461095	0.749318801	0.792207792	0.723214286	0.752265861	0.662420382	0.72972973
	0.728395062	0.866995074	0.660194175	0.775510204	0.732258065	0.493877551	0.627760252	0.722689076	0.757575758	0.757009346	0.715116279	0.698717949	0.67251462	0.74025974	0.840206186	0.690962099	0.738235294	0.781569966	0.788643533	0.628571429	0.707641196	0.886414254	0.637931034	0.783163265	0.612582781	0.522648084	0.71331058	0.630573248	0.555932203	0.719063545	0.641935484	0.677740864	0.693009119	0.744479495	0.65248227	0.697674419	0.643292683	0.675925926	0.740540541	0.689552239	0.751336898	0.700598802	0.718662953	0.743315508	0.794936709	0.729651163	0.74852071	0.661490683	0.727574751
	0.728096677	0.868421053	0.661392405	0.773638968	0.735015773	0.476744186	0.628834356	0.723287671	0.758208955	0.759878419	0.712676056	0.700315457	0.676217765	0.733974359	0.837563452	0.690544413	0.734104046	0.784053156	0.786585366	0.628930818	0.705128205	0.888888889	0.632996633	0.778894472	0.615635179	0.515358362	0.718543046	0.622291022	0.5625	0.713815789	0.653125	0.677631579	0.691616766	0.747720365	0.647058824	0.690553746	0.63880597	0.675757576	0.746701847	0.688046647	0.756476684	0.705882353	0.733509235	0.745454545	0.801470588	0.732954545	0.752873563	0.652439024	0.71884984
	0.717261905	0.870588235	0.659442724	0.769014085	0.732087227	0.482889734	0.626911315	0.726287263	0.763848397	0.762762763	0.719008264	0.694444444	0.683473389	0.738317757	0.841975309	0.694677871	0.734463277	0.782894737	0.777448071	0.626911315	0.703703704	0.893081761	0.638436482	0.775862069	0.611987382	0.521885522	0.717041801	0.613772455	0.562300319	0.711038961	0.655279503	0.678571429	0.691394659	0.741071429	0.653198653	0.684375	0.642011834	0.673590504	0.754475703	0.694915254	0.75443038	0.715099715	0.738693467	0.7475	0.794811321	0.732590529	0.760752688	0.644776119	0.711246201
	0.703488372	0.870454545	0.666666667	0.754716981	0.732307692	0.481343284	0.62797619	0.716180371	0.764872521	0.763313609	0.724324324	0.697885196	0.686327078	0.740061162	0.837772397	0.692307692	0.725	0.782747604	0.784090909	0.622754491	0.701807229	0.888429752	0.634615385	0.78177458	0.611801242	0.516339869	0.71835443	0.615384615	0.570987654	0.715625	0.659574468	0.680250784	0.694285714	0.738372093	0.655629139	0.679758308	0.646723647	0.675438596	0.746268657	0.690807799	0.756892231	0.720994475	0.74009901	0.744471744	0.795348837	0.727027027	0.752604167	0.646017699	0.709198813
	0.7	0.875545852	0.666666667	0.751308901	0.739520958	0.48540146	0.62716763	0.720626632	0.770718232	0.751445087	0.717333333	0.692537313	0.677165354	0.747058824	0.84047619	0.683246073	0.72899729	0.79204893	0.786111111	0.626086957	0.703592814	0.890688259	0.625	0.779582367	0.609230769	0.518987342	0.719242902	0.611111111	0.572727273	0.72	0.653846154	0.68902439	0.690140845	0.745042493	0.659016393	0.676557864	0.647058824	0.672364672	0.743276284	0.692520776	0.758024691	0.716621253	0.740740741	0.748184019	0.794520548	0.732984293	0.756410256	0.647230321	0.705539359
	0.708333333	0.875268817	0.673352436	0.748704663	0.747093023	0.483985765	0.622857143	0.719794344	0.776315789	0.74084507	0.707253886	0.697674419	0.675257732	0.753581662	0.844547564	0.687817259	0.730366492	0.797619048	0.788770053	0.629310345	0.700288184	0.890219561	0.62305296	0.782312925	0.615151515	0.51875	0.716510903	0.611428571	0.581120944	0.72238806	0.649275362	0.693215339	0.68956044	0.747222222	0.65483871	0.680232558	0.64902507	0.667605634	0.73253012	0.698113208	0.759803922	0.722666667	0.741463415	0.749403341	0.796839729	0.737373737	0.761904762	0.64	0.699438202
	0.70923913	0.866666667	0.679775281	0.752525253	0.741573034	0.482876712	0.62464986	0.724747475	0.783163265	0.743243243	0.713924051	0.700280112	0.671717172	0.74789916	0.843181818	0.669902913	0.727272727	0.798850575	0.793193717	0.629310345	0.700831025	0.891518738	0.622699387	0.783783784	0.611940299	0.505952381	0.712990937	0.621169916	0.576704545	0.713872832	0.652542373	0.696275072	0.690217391	0.749311295	0.658461538	0.678873239	0.640540541	0.670391061	0.730496454	0.7	0.762352941	0.714285714	0.744630072	0.75	0.799554566	0.743902439	0.758536585	0.642857143	0.705405405
	0.712	0.86746988	0.672131148	0.753694581	0.739726027	0.478405316	0.626038781	0.72195122	0.787654321	0.744791667	0.71679198	0.701369863	0.675675676	0.744505495	0.84494382	0.672985782	0.727959698	0.790502793	0.8	0.636111111	0.701086957	0.888246628	0.626506024	0.779735683	0.609329446	0.483050847	0.712990937	0.621546961	0.571428571	0.71875	0.653739612	0.68627451	0.687165775	0.749326146	0.654761905	0.687671233	0.645333333	0.678378378	0.731481481	0.690537084	0.767816092	0.714652956	0.743589744	0.75177305	0.805194805	0.742924528	0.761229314	0.633952255	0.695767196
	0.70984456	0.868369352	0.681697613	0.758949881	0.744063325	0.487179487	0.622589532	0.727923628	0.792771084	0.737244898	0.717121588	0.70027248	0.674816626	0.746666667	0.840707965	0.678321678	0.726368159	0.792349727	0.79368932	0.644021739	0.701333333	0.889943074	0.625730994	0.772151899	0.61452514	0.476454294	0.710914454	0.630727763	0.567123288	0.718232044	0.651474531	0.682926829	0.692105263	0.752631579	0.653061224	0.685636856	0.638461538	0.670157068	0.734553776	0.68956743	0.768539326	0.7225	0.741935484	0.756944444	0.800856531	0.737931034	0.757437071	0.628272251	0.700258398
	0.706940874	0.869230769	0.692111959	0.754060325	0.749360614	0.484375	0.617486339	0.728337237	0.790804598	0.735660848	0.70263789	0.702412869	0.669064748	0.751308901	0.846153846	0.689038031	0.730392157	0.791891892	0.792771084	0.646276596	0.703896104	0.892393321	0.625730994	0.77755102	0.612188366	0.475675676	0.706896552	0.631578947	0.572580645	0.722070845	0.653333333	0.683377309	0.695876289	0.756410256	0.650429799	0.687165775	0.639386189	0.668393782	0.734234234	0.692118227	0.763274336	0.725490196	0.743707094	0.760089686	0.785416667	0.735426009	0.759009009	0.625322997	0.691919192
	0.709183673	0.873134328	0.685	0.758542141	0.7425	0.486068111	0.610526316	0.732265446	0.794117647	0.736077482	0.692307692	0.704787234	0.666666667	0.75826972	0.846473029	0.688596491	0.725728155	0.799479167	0.789099526	0.642105263	0.705128205	0.889292196	0.617142857	0.77979798	0.601078167	0.482758621	0.695890411	0.640506329	0.578947368	0.718918919	0.646753247	0.683246073	0.700251889	0.76	0.652542373	0.691292876	0.633004926	0.6725	0.738461538	0.69193154	0.75862069	0.724220624	0.742663657	0.757174393	0.785858586	0.736141907	0.755555556	0.630379747	0.693266833
	0.711055276	0.87477314	0.687192118	0.759009009	0.744630072	0.493939394	0.612565445	0.733333333	0.796498906	0.735849057	0.683486239	0.705729167	0.666666667	0.75879397	0.843942505	0.69047619	0.732227488	0.800505051	0.790697674	0.631443299	0.6975	0.893728223	0.616022099	0.779960707	0.603723404	0.480314961	0.687331536	0.631707317	0.580052493	0.726315789	0.650385604	0.686528497	0.699004975	0.763990268	0.660273973	0.691326531	0.637889688	0.676470588	0.744680851	0.691037736	0.760171306	0.731934732	0.744444444	0.75862069	0.787819253	0.734065934	0.756578947	0.629353234	0.699266504
	0.708229426	0.870736086	0.685851319	0.75273523	0.750582751	0.491017964	0.611979167	0.735229759	0.793991416	0.734411085	0.679458239	0.702564103	0.673469388	0.762376238	0.840080972	0.695095949	0.739030023	0.792592593	0.791183295	0.631043257	0.7002457	0.896081772	0.616847826	0.780346821	0.605194805	0.480818414	0.687002653	0.63373494	0.581818182	0.727506427	0.656641604	0.687817259	0.7	0.76498801	0.67191601	0.689223058	0.631455399	0.677884615	0.74789916	0.691780822	0.761099366	0.726436782	0.745689655	0.758474576	0.791505792	0.73580786	0.755939525	0.635696822	0.700712589
	0.700980392	0.865961199	0.679814385	0.751605996	0.74715262	0.505747126	0.605128205	0.736616702	0.793248945	0.734234234	0.680089485	0.70471464	0.671910112	0.766423358	0.842942346	0.691666667	0.741496599	0.788834951	0.788990826	0.634760705	0.699266504	0.898333333	0.621333333	0.781368821	0.607692308	0.485	0.686684073	0.634660422	0.586294416	0.719298246	0.655	0.685	0.699757869	0.755813953	0.675257732	0.685643564	0.637413395	0.680952381	0.743801653	0.690045249	0.763747454	0.729545455	0.744725738	0.7593361	0.790076336	0.741452991	0.756871036	0.621749409	0.695550351
	0.7	0.866319444	0.683371298	0.745762712	0.745535714	0.504249292	0.593137255	0.738396624	0.790123457	0.731707317	0.67826087	0.696172249	0.676211454	0.77014218	0.845703125	0.68852459	0.743820225	0.784688995	0.787472036	0.643734644	0.695652174	0.897689769	0.624020888	0.784644195	0.606965174	0.493857494	0.688946015	0.636155606	0.587341772	0.719602978	0.655172414	0.684729064	0.70263789	0.751708428	0.682619647	0.684466019	0.641552511	0.677647059	0.743380855	0.694013304	0.758483034	0.727678571	0.734989648	0.761710794	0.792134831	0.747916667	0.751012146	0.620930233	0.69212963
	0.702898551	0.865874363	0.678651685	0.743157895	0.742358079	0.505555556	0.590799031	0.742857143	0.789366053	0.729847495	0.678571429	0.694252874	0.676789588	0.763888889	0.844827586	0.691848907	0.744493392	0.788372093	0.789130435	0.648192771	0.703016241	0.893548387	0.616541353	0.782527881	0.602941176	0.487922705	0.6925	0.631818182	0.593052109	0.714634146	0.660240964	0.680387409	0.707259953	0.756637168	0.688118812	0.685851319	0.642857143	0.676674365	0.745490982	0.698481562	0.762278978	0.72489083	0.739307536	0.761133603	0.794444444	0.75	0.752515091	0.621867882	0.694063927
	0.701877934	0.867109635	0.677559913	0.748971193	0.740425532	0.505494505	0.590588235	0.750988142	0.792756539	0.721030043	0.680244399	0.687640449	0.677419355	0.764172336	0.845574388	0.692913386	0.740899358	0.793721973	0.787553648	0.642857143	0.700228833	0.89540412	0.612745098	0.786885246	0.599033816	0.487980769	0.693627451	0.63310962	0.598540146	0.713253012	0.661870504	0.680288462	0.70521542	0.757641921	0.6882494	0.677725118	0.654427646	0.679545455	0.746534653	0.702991453	0.764023211	0.723542117	0.740963855	0.76	0.791970803	0.75204918	0.753968254	0.620224719	0.69058296
	0.701631702	0.869918699	0.67803838	0.751515152	0.742138365	0.497297297	0.578587699	0.754385965	0.797642436	0.722338205	0.681362725	0.691796009	0.674369748	0.763676149	0.842007435	0.693359375	0.743099788	0.786343612	0.789583333	0.652173913	0.701986755	0.897356143	0.609004739	0.788256228	0.593824228	0.491803279	0.694915254	0.631929047	0.601918465	0.716312057	0.656542056	0.681710214	0.714285714	0.757446809	0.68321513	0.681498829	0.658174098	0.68018018	0.748046875	0.705508475	0.761450382	0.723404255	0.741176471	0.75739645	0.789090909	0.748502994	0.761996161	0.621444201	0.691466083
	0.701834862	0.869009585	0.680084746	0.749003984	0.736734694	0.5	0.576923077	0.752380952	0.791907514	0.730223124	0.684824903	0.681127983	0.677754678	0.765726681	0.842300557	0.699233716	0.744186047	0.787746171	0.784836066	0.648106904	0.700218818	0.893939394	0.608490566	0.788359788	0.595294118	0.488479263	0.701421801	0.63238512	0.602836879	0.71728972	0.660550459	0.679245283	0.72008547	0.748971193	0.685314685	0.675925926	0.659137577	0.679372197	0.744186047	0.707112971	0.754221388	0.71875	0.742248062	0.761538462	0.78975265	0.74609375	0.762264151	0.628755365	0.693133047
	0.695067265	0.867716535	0.679089027	0.746615087	0.739393939	0.498714653	0.573660714	0.755140187	0.790654206	0.731854839	0.684615385	0.680170576	0.679671458	0.766454352	0.843243243	0.698863636	0.743215031	0.786637931	0.787018256	0.649006623	0.700214133	0.895209581	0.610599078	0.791738382	0.588100686	0.479638009	0.703016241	0.627155172	0.601851852	0.720823799	0.662131519	0.681192661	0.722689076	0.756	0.688221709	0.68018018	0.658585859	0.681222707	0.747148289	0.70746888	0.752767528	0.720977597	0.741312741	0.761638734	0.791525424	0.752362949	0.760589319	0.623157895	0.694444444
	0.698689956	0.863565891	0.680327869	0.742366412	0.741482966	0.491139241	0.569892473	0.758747698	0.786372007	0.731075697	0.684310019	0.675847458	0.677484787	0.76744186	0.840425532	0.699065421	0.740286299	0.789808917	0.780876494	0.649237473	0.705636743	0.896755162	0.613122172	0.792929293	0.589164786	0.480088496	0.701594533	0.616842105	0.607223476	0.719457014	0.656950673	0.682432432	0.720164609	0.750972763	0.685779817	0.685714286	0.658	0.685897436	0.75	0.706365503	0.751371115	0.718811881	0.740458015	0.759633028	0.791596639	0.752808989	0.759124088	0.624217119	0.695378151
	0.696581197	0.866868381	0.68	0.743925234	0.736111111	0.493765586	0.572340426	0.76007326	0.789090909	0.734774067	0.686090226	0.679166667	0.677290837	0.768595041	0.843373494	0.700182815	0.74497992	0.788259958	0.781925344	0.646420824	0.701219512	0.899280576	0.62173913	0.794361526	0.589010989	0.480263158	0.703370787	0.616666667	0.611111111	0.723830735	0.658482143	0.681318681	0.718875502	0.75	0.686098655	0.6825054	0.660039761	0.686192469	0.744525547	0.708757637	0.755395683	0.72007722	0.739700375	0.762162162	0.793677205	0.754158965	0.760714286	0.629032258	0.700205339
	0.699579832	0.866766467	0.677734375	0.744954128	0.731660232	0.488888889	0.576519916	0.759124088	0.786738351	0.734615385	0.687615527	0.68442623	0.684210526	0.770961145	0.845762712	0.697297297	0.748514851	0.790983607	0.787356322	0.652719665	0.698989899	0.897289586	0.612765957	0.789644013	0.5835141	0.480349345	0.708609272	0.621181263	0.614537445	0.72489083	0.653421634	0.682403433	0.719123506	0.753731343	0.686800895	0.681623932	0.662055336	0.679089027	0.747747748	0.709418838	0.753954306	0.720532319	0.741697417	0.761061947	0.796416938	0.759493671	0.76366843	0.630859375	0.7
	0.694386694	0.863636364	0.67822736	0.741071429	0.737735849	0.489156627	0.577405858	0.759425494	0.786856128	0.737642586	0.689530686	0.689516129	0.686653772	0.768627451	0.848080134	0.699115044	0.751923077	0.795634921	0.784090909	0.652351738	0.700787402	0.89818689	0.622680412	0.788643533	0.588110403	0.479569892	0.709606987	0.61971831	0.610752688	0.721030043	0.656521739	0.682403433	0.722440945	0.749077491	0.688888889	0.677754678	0.659533074	0.681451613	0.743772242	0.705653021	0.749571184	0.717757009	0.745916515	0.763157895	0.789808917	0.762411348	0.761324042	0.639312977	0.703629032
	0.697768763	0.863112392	0.675521822	0.741134752	0.739212008	0.492822967	0.577639752	0.763157895	0.778929188	0.730841121	0.689716312	0.692	0.686311787	0.76744186	0.847933884	0.702797203	0.752851711	0.794174757	0.787709497	0.656565657	0.70212766	0.896978022	0.614141414	0.791021672	0.587136929	0.483122363	0.710638298	0.617933723	0.614893617	0.721868365	0.655172414	0.68907563	0.725680934	0.75	0.694143167	0.679513185	0.66023166	0.685770751	0.744755245	0.698076923	0.748735245	0.718232044	0.743315508	0.761245675	0.79379845	0.766550523	0.762564991	0.641366224	0.705882353
	0.691848907	0.864672365	0.676082863	0.74340949	0.744014733	0.490566038	0.577464789	0.761658031	0.776450512	0.732472325	0.687830688	0.696850394	0.682330827	0.767307692	0.847790507	0.701906412	0.752808989	0.791907514	0.78	0.661354582	0.699432892	0.899328859	0.612774451	0.794832827	0.580777096	0.485355649	0.710084034	0.613636364	0.616326531	0.711297071	0.656652361	0.689440994	0.728301887	0.75045208	0.693133047	0.681362725	0.661596958	0.67961165	0.742160279	0.694656489	0.748743719	0.716117216	0.74738676	0.765598651	0.796946565	0.769363167	0.765306122	0.64738806	0.709615385
	0.701923077	0.86299435	0.678899083	0.743455497	0.747272727	0.486175115	0.56916996	0.766497462	0.773489933	0.734177215	0.692173913	0.695736434	0.682656827	0.770244821	0.846905537	0.702054795	0.753703704	0.79047619	0.784697509	0.656862745	0.695167286	0.901185771	0.622093023	0.797601199	0.574	0.48340249	0.711018711	0.617537313	0.617234469	0.708677686	0.657446809	0.679591837	0.72080292	0.755244755	0.694092827	0.682445759	0.664179104	0.675675676	0.741824441	0.693032015	0.744610282	0.719202899	0.747404844	0.762458472	0.797014925	0.767558528	0.766778523	0.653211009	0.705440901
	0.700381679	0.863823934	0.679856115	0.746551724	0.750896057	0.486363636	0.564705882	0.767710049	0.769736842	0.733928571	0.687821612	0.68952381	0.681735986	0.772222222	0.846774194	0.701342282	0.756805808	0.787593985	0.789655172	0.656920078	0.696043165	0.90052356	0.618147448	0.798232695	0.578947368	0.489795918	0.714579055	0.616087751	0.622309198	0.702040816	0.660377358	0.679435484	0.720430108	0.759036145	0.697722567	0.686538462	0.658040665	0.669201521	0.741056218	0.692449355	0.746732026	0.719642857	0.741116751	0.765957447	0.796486091	0.766942149	0.767827529	0.650362319	0.706542056
	0.700757576	0.859838275	0.677419355	0.746598639	0.741652021	0.485523385	0.568932039	0.769480519	0.766990291	0.732743363	0.689419795	0.691729323	0.68157424	0.773550725	0.844936709	0.699013158	0.754954955	0.791208791	0.787521079	0.658959538	0.69858156	0.898195876	0.614814815	0.797671033	0.580952381	0.492957746	0.711422846	0.618018018	0.625954198	0.702811245	0.66185567	0.682	0.722319859	0.759259259	0.698770492	0.678707224	0.653916211	0.666666667	0.739565943	0.693989071	0.752396166	0.719858156	0.740432612	0.768488746	0.798850575	0.766339869	0.767710049	0.65008881	0.709259259
	0.696461825	0.861702128	0.675	0.747491639	0.742608696	0.486666667	0.565384615	0.768488746	0.769968051	0.733913043	0.6875	0.68852459	0.682060391	0.773214286	0.845553822	0.69218241	0.755834829	0.789855072	0.791190865	0.659695817	0.696335079	0.899234694	0.616363636	0.799132948	0.574626866	0.491967871	0.708333333	0.617021277	0.625468165	0.695049505	0.662626263	0.685770751	0.722222222	0.760797342	0.69416499	0.68401487	0.655234657	0.670979667	0.735880399	0.696588869	0.75	0.717813051	0.737623762	0.771428571	0.802521008	0.769230769	0.757673667	0.653778559	0.714025501
	0.699082569	0.860709593	0.674216028	0.746268657	0.744827586	0.486899563	0.564885496	0.771065183	0.772511848	0.734835355	0.687707641	0.686594203	0.68006993	0.771528998	0.841221374	0.693290735	0.752669039	0.792857143	0.789049919	0.658627087	0.69550173	0.900126422	0.618962433	0.796852647	0.578558226	0.486166008	0.706563707	0.612565445	0.61878453	0.689922481	0.663346614	0.684418146	0.720812183	0.76461039	0.702544031	0.686131387	0.648409894	0.672131148	0.737190083	0.693950178	0.746500778	0.718038529	0.736245955	0.771028037	0.806584362	0.766091052	0.75955414	0.65323993	0.717857143
	0.700544465	0.860495437	0.675814751	0.747954173	0.740677966	0.484978541	0.571161049	0.773940345	0.775351014	0.741989882	0.690437601	0.677996422	0.679376083	0.774305556	0.84186747	0.691455696	0.753521127	0.796491228	0.791469194	0.659380692	0.699145299	0.90125	0.617957746	0.789106145	0.582417582	0.481624758	0.708571429	0.617996604	0.619744059	0.692160612	0.66927593	0.690978887	0.718076285	0.765751212	0.705996132	0.678571429	0.645614035	0.672661871	0.736065574	0.696491228	0.745788668	0.720613288	0.737942122	0.774193548	0.807848444	0.770061728	0.760497667	0.653979239	0.715034965
	0.701785714	0.857509628	0.678991597	0.7472	0.736666667	0.48427673	0.572744015	0.773993808	0.776595745	0.742622951	0.691437803	0.675958188	0.679245283	0.769230769	0.842496285	0.695652174	0.756944444	0.794782609	0.794793262	0.66061706	0.699831366	0.902589396	0.619130435	0.790858726	0.585585586	0.482625483	0.711397059	0.618243243	0.622302158	0.69793621	0.667938931	0.693609023	0.724025974	0.761075949	0.704761905	0.679577465	0.648695652	0.673835125	0.737785016	0.698440208	0.748493976	0.722408027	0.740916272	0.776595745	0.808255659	0.772171254	0.764525994	0.650684932	0.714285714
	0.706086957	0.859137056	0.681135225	0.742543171	0.735197368	0.478350515	0.571428571	0.775038521	0.775964392	0.74512987	0.692675159	0.678141136	0.674536256	0.768189509	0.835294118	0.690769231	0.756896552	0.797598628	0.795419847	0.658928571	0.700996678	0.903892944	0.619377163	0.784447476	0.583928571	0.490636704	0.709386282	0.613712375	0.619642857	0.699443414	0.669776119	0.686456401	0.72070626	0.753894081	0.70112782	0.679442509	0.647863248	0.673684211	0.736672052	0.699312715	0.748878924	0.720661157	0.739811912	0.776453055	0.806282723	0.771084337	0.768421053	0.650420168	0.7120954
	0.704974271	0.860025221	0.681518152	0.737730061	0.736672052	0.477642276	0.572192513	0.770642202	0.777941176	0.7488	0.692913386	0.676975945	0.675084175	0.772046589	0.835755814	0.690799397	0.757264957	0.796264856	0.794602699	0.665499124	0.703947368	0.903341289	0.620274914	0.786197564	0.581850534	0.490774908	0.707446809	0.612582781	0.620629371	0.696526508	0.674545455	0.685454545	0.718600954	0.75422427	0.70018622	0.67802385	0.643581081	0.671232877	0.73046252	0.697123519	0.754026354	0.718241042	0.73757764	0.776798825	0.805950841	0.771300448	0.768656716	0.650582363	0.708542714
	0.702886248	0.860902256	0.680261011	0.738931298	0.738362761	0.476	0.569911504	0.776119403	0.780203785	0.746835443	0.694227769	0.679180887	0.682042834	0.768976898	0.836415363	0.688888889	0.752921536	0.793333333	0.791420118	0.67008547	0.706645057	0.904481132	0.615384615	0.784287617	0.580985915	0.491773309	0.707530648	0.614006515	0.625215889	0.692446043	0.681978799	0.689839572	0.711145997	0.753424658	0.701851852	0.675041876	0.641541039	0.670050761	0.728706625	0.697829716	0.755458515	0.719354839	0.729198185	0.779710145	0.809343434	0.770029674	0.769230769	0.649586777	0.708881579
	0.696666667	0.861689106	0.678343949	0.738998483	0.74411303	0.469548134	0.571428571	0.781976744	0.780663781	0.745709828	0.692901235	0.677908938	0.686688312	0.764227642	0.836363636	0.688235294	0.752459016	0.794361526	0.794460641	0.662162162	0.704292528	0.903263403	0.621710526	0.782894737	0.577777778	0.491773309	0.704861111	0.610032362	0.622641509	0.691622103	0.68457539	0.696180556	0.712732919	0.757121439	0.698354662	0.676033058	0.644039735	0.668907563	0.729813665	0.699346405	0.755072464	0.721518987	0.731851852	0.779856115	0.80875	0.771048744	0.769343066	0.653225806	0.71009772
	0.696078431	0.859393939	0.679365079	0.740963855	0.743390358	0.470930233	0.573684211	0.784791966	0.783475783	0.75	0.68627451	0.676422764	0.683788122	0.762282092	0.835635359	0.691860465	0.751211632	0.793442623	0.795977011	0.662731872	0.7078125	0.903225806	0.617504052	0.78357236	0.578680203	0.492857143	0.698630137	0.615873016	0.626465662	0.693262411	0.692047377	0.699145299	0.713414634	0.755192878	0.693140794	0.67704918	0.646481178	0.669983416	0.73088685	0.701444623	0.755364807	0.717829457	0.734693878	0.777158774	0.810643564	0.7696793	0.76945245	0.653907496	0.709935897
	0.694805195	0.860409146	0.682389937	0.739970282	0.745068285	0.470134875	0.573170732	0.783475783	0.783821478	0.75	0.687218045	0.674718196	0.689655172	0.763239875	0.831967213	0.69241774	0.748019017	0.793495935	0.792907801	0.663349917	0.707620529	0.903078677	0.614035088	0.786082474	0.576470588	0.495590829	0.695431472	0.619937695	0.617263844	0.69434629	0.692307692	0.697123519	0.710014948	0.75942029	0.693262411	0.676898223	0.647342995	0.670473083	0.727272727	0.705229794	0.753173484	0.716257669	0.729106628	0.778393352	0.809641533	0.77	0.766381766	0.653968254	0.709828393
	0.6992	0.858669834	0.685185185	0.740412979	0.744047619	0.47418738	0.570190641	0.785413745	0.781121751	0.749625187	0.68452381	0.672468354	0.68798752	0.762790698	0.835120643	0.687853107	0.74411303	0.791068581	0.789693593	0.667213115	0.710323575	0.903846154	0.613924051	0.786531131	0.575657895	0.496503497	0.697829716	0.621538462	0.616747182	0.695957821	0.688118812	0.694630872	0.711538462	0.757142857	0.694589878	0.679810726	0.64847512	0.670926518	0.722962963	0.7015625	0.747572816	0.712977099	0.726752504	0.772357724	0.812121212	0.770981508	0.769014085	0.651017214	0.711864407
	0.699367089	0.856975381	0.686544343	0.743065693	0.746312684	0.473880597	0.572164948	0.786407767	0.782726046	0.744117647	0.681751825	0.67496112	0.686244204	0.76344086	0.838582677	0.688732394	0.740740741	0.790551181	0.77914952	0.665584416	0.71168437	0.905660377	0.6105919	0.783479349	0.572357724	0.497444634	0.698835275	0.62347561	0.61722488	0.68989547	0.688417618	0.6910299	0.713030747	0.759547383	0.696397942	0.67751938	0.6496	0.674050633	0.721167883	0.702786378	0.748626374	0.714071856	0.724576271	0.769851952	0.8125	0.772027972	0.772099448	0.652307692	0.712556732
	0.702954899	0.858959538	0.687878788	0.739507959	0.748169839	0.47309833	0.571912014	0.786998617	0.778371162	0.747109827	0.685878963	0.672868217	0.6875	0.762839879	0.832684825	0.69047619	0.740963855	0.785046729	0.774456522	0.666129032	0.709580838	0.904395604	0.607963247	0.785012285	0.574193548	0.503355705	0.697217676	0.622356495	0.611374408	0.686206897	0.692926045	0.688632619	0.712857143	0.75698324	0.689303905	0.677419355	0.649068323	0.670846395	0.722701149	0.70030581	0.747956403	0.716196137	0.723849372	0.772606383	0.81450654	0.773925104	0.769647696	0.648318043	0.720760234
	0.705521472	0.860889396	0.689655172	0.740634006	0.745985401	0.48	0.570234114	0.785519126	0.776315789	0.75	0.684813754	0.678300455	0.68892261	0.761549925	0.831402831	0.687845304	0.741839763	0.784615385	0.776280323	0.668269231	0.7102526	0.903050109	0.606980273	0.785454545	0.574367089	0.496688742	0.693548387	0.628148148	0.6109375	0.687394958	0.692675159	0.688925081	0.712056738	0.757952974	0.691275168	0.674277017	0.646341463	0.664098613	0.723011364	0.702865762	0.74327957	0.717872969	0.727272727	0.774151436	0.815294118	0.775790922	0.773635153	0.638138138	0.717391304
	0.704718417	0.859550562	0.692762186	0.740370899	0.744956772	0.480144404	0.571663921	0.787262873	0.77893368	0.753521127	0.684582744	0.678195489	0.685074627	0.76183432	0.831847134	0.68715847	0.736070381	0.785714286	0.775838926	0.673946958	0.710487445	0.904301075	0.610194903	0.78255675	0.571428571	0.495881384	0.695583596	0.628654971	0.615975422	0.687707641	0.691222571	0.689710611	0.715686275	0.75862069	0.684818482	0.674662669	0.646969697	0.668181818	0.724719101	0.698507463	0.746010638	0.716569767	0.727520436	0.775064267	0.816159251	0.776261937	0.771052632	0.638266069	0.720229555
	0.703759398	0.857302118	0.694117647	0.739745403	0.745014245	0.478494624	0.569331158	0.789052069	0.781209781	0.753803596	0.687065369	0.677991137	0.685459941	0.762536873	0.829760404	0.688918558	0.734011628	0.786248132	0.776595745	0.678461538	0.712408759	0.902881537	0.612759644	0.781323877	0.572530864	0.496742671	0.69170579	0.630527817	0.622356495	0.686885246	0.693023256	0.694136292	0.71641791	0.760544218	0.681300813	0.672619048	0.650224215	0.665662651	0.727019499	0.696612666	0.747019868	0.718390805	0.72922252	0.770304569	0.815850816	0.77462888	0.769830949	0.639824305	0.719373219
	0.70342772	0.858563536	0.690406977	0.73943662	0.742339833	0.482206406	0.568938193	0.788918206	0.780332056	0.755102041	0.687242798	0.675438596	0.68914956	0.75988287	0.821561338	0.694626474	0.732374101	0.788461538	0.776609724	0.677177177	0.71408046	0.903601695	0.614934114	0.780630105	0.567278287	0.497584541	0.691472868	0.630465444	0.622188906	0.684975767	0.694316436	0.693270736	0.715240642	0.763122476	0.683279743	0.671575847	0.654867257	0.667655786	0.724517906	0.698389458	0.745430809	0.718349929	0.721854305	0.769811321	0.81703107	0.773333333	0.772669221	0.639769452	0.720170455
	0.701470588	0.857142857	0.689306358	0.73603352	0.743411928	0.482394366	0.570762053	0.787401575	0.780456853	0.754054054	0.690860215	0.676811594	0.690406977	0.759656652	0.82244143	0.6953125	0.730385164	0.789705882	0.77763329	0.672566372	0.712446352	0.90376569	0.617732558	0.780742459	0.56561086	0.494417863	0.69183359	0.632311978	0.62202381	0.685393258	0.698027314	0.692546584	0.716358839	0.764314248	0.681458003	0.672011662	0.651603499	0.66519174	0.714864865	0.699127907	0.745806452	0.720897616	0.723684211	0.769038702	0.819112628	0.770448549	0.775407779	0.640513552	0.722454672
	0.699564586	0.858369099	0.69010043	0.730506156	0.744505495	0.478184991	0.559577677	0.785900783	0.782663317	0.75502008	0.689333333	0.680515759	0.691197691	0.756373938	0.82129743	0.694480103	0.732673267	0.788405797	0.776196636	0.675362319	0.709859155	0.904761905	0.615164521	0.78375286	0.563338301	0.492935636	0.696048632	0.634482759	0.622418879	0.682539683	0.701649175	0.696969697	0.720416125	0.765091864	0.679304897	0.672389127	0.649425287	0.66568915	0.716198126	0.704225352	0.746478873	0.720385675	0.724543081	0.77037037	0.819708847	0.772251309	0.773913043	0.631578947	0.726272352
	0.696402878	0.858660999	0.685106383	0.733512786	0.745602165	0.480138169	0.558002937	0.787839586	0.77955665	0.7563249	0.687747036	0.679487179	0.690240453	0.756302521	0.820950061	0.692015209	0.732117812	0.790530846	0.775928297	0.675714286	0.706371191	0.901221996	0.61299435	0.785227273	0.561481481	0.493730408	0.691616766	0.636986301	0.623167155	0.681962025	0.701030928	0.699851412	0.71758665	0.765847348	0.675039246	0.667613636	0.653409091	0.668122271	0.717880795	0.705146036	0.75	0.724559023	0.727390181	0.771779141	0.820399113	0.771428571	0.774352651	0.626358696	0.727027027
	0.694404591	0.859979101	0.686797753	0.733333333	0.743967828	0.478559177	0.562589928	0.787917738	0.780637255	0.75491481	0.68612192	0.674157303	0.694134078	0.753103448	0.821901324	0.689223058	0.725895317	0.788434415	0.779040404	0.675637394	0.70781893	0.901209677	0.611420613	0.78692221	0.563876652	0.49380805	0.691629956	0.633649932	0.621933622	0.677621283	0.699564586	0.702064897	0.714285714	0.763057325	0.67642527	0.665260197	0.654114365	0.668587896	0.716906946	0.70523416	0.752487562	0.726415094	0.731210191	0.77267231	0.821782178	0.767650834	0.773955774	0.627187079	0.725201072
	0.694602273	0.860103627	0.681881051	0.732189974	0.746701847	0.489932886	0.556497175	0.790874525	0.784077201	0.75	0.683804627	0.678224688	0.700410397	0.747282609	0.822829964	0.690773067	0.729619565	0.788811189	0.775712515	0.675561798	0.713324361	0.901803607	0.606557377	0.787472036	0.566229985	0.493087558	0.696969697	0.635135135	0.620738636	0.677966102	0.701854494	0.703812317	0.712294043	0.762326169	0.676829268	0.665277778	0.655172414	0.670487106	0.71761658	0.706684857	0.753712871	0.721333333	0.731210191	0.77005988	0.824675325	0.76835443	0.774509804	0.62962963	0.728116711
	0.694677871	0.859649123	0.678571429	0.731931669	0.750325098	0.490848586	0.553398058	0.792973651	0.783751493	0.752880922	0.687022901	0.679063361	0.700947226	0.745967742	0.824150059	0.693069307	0.72922252	0.790055249	0.773955774	0.674482759	0.709933775	0.900497512	0.60704607	0.786031042	0.566906475	0.495426829	0.697012802	0.633199465	0.621659634	0.677370031	0.705633803	0.707070707	0.716957606	0.765217391	0.676204819	0.664392906	0.652645862	0.670921986	0.719433719	0.702702703	0.755201958	0.719321149	0.730379747	0.769869514	0.825481799	0.771820449	0.771289538	0.628947368	0.727034121
	0.691771269	0.856557377	0.678035471	0.730971129	0.746442432	0.49009901	0.550684932	0.789800995	0.784869976	0.754740834	0.689393939	0.684709066	0.702412869	0.747663551	0.825783972	0.687041565	0.732804233	0.784844384	0.772121212	0.671682627	0.710526316	0.901768173	0.605369128	0.789071038	0.567567568	0.496987952	0.697609001	0.634178905	0.624825662	0.67322239	0.704166667	0.71	0.721130221	0.766378245	0.673621461	0.662601626	0.656875834	0.667601683	0.718112245	0.702557201	0.758122744	0.722580645	0.729323308	0.771662763	0.826595745	0.772228989	0.770531401	0.626143791	0.728104575
	0.692520776	0.854969574	0.681511471	0.73221216	0.747782003	0.494271686	0.550938338	0.788627936	0.785882353	0.754716981	0.688279302	0.685983827	0.70212766	0.739583333	0.82718894	0.689320388	0.736292428	0.787148594	0.771359807	0.670748299	0.706266319	0.900681597	0.606100796	0.790322581	0.566807314	0.496263079	0.695104895	0.637086093	0.622928177	0.674140508	0.707417582	0.708628006	0.721549637	0.76969697	0.672489083	0.663513514	0.658698539	0.665745856	0.719898606	0.700399467	0.758661888	0.724489796	0.725685786	0.773933103	0.827911857	0.770432692	0.767386091	0.621761658	0.728682171
	0.68852459	0.856136821	0.679521277	0.727616646	0.74875	0.4944	0.554966887	0.786585366	0.784382284	0.753407683	0.688039457	0.687165775	0.703703704	0.741312741	0.828178694	0.692951016	0.738341969	0.78335535	0.772889417	0.67027027	0.702457956	0.901639344	0.604712042	0.79144385	0.567226891	0.495626822	0.693905817	0.639107612	0.616847826	0.673048601	0.709066306	0.705963939	0.714114833	0.768772348	0.671490593	0.664879357	0.659658344	0.665753425	0.718789407	0.694408322	0.75440658	0.734394125	0.725806452	0.773972603	0.829344433	0.769689737	0.76702509	0.62242268	0.730523627
	0.690217391	0.856430708	0.677675033	0.727158949	0.748756219	0.496050553	0.558169935	0.785194175	0.780996524	0.748466258	0.684914842	0.684840426	0.699475066	0.744627054	0.828442438	0.694774347	0.740359897	0.783464567	0.77240566	0.669354839	0.707594937	0.901435407	0.605943152	0.793432203	0.566666667	0.493468795	0.695473251	0.64025974	0.615696888	0.674927114	0.708165997	0.704827586	0.714964371	0.766233766	0.672752809	0.664473684	0.661016949	0.668478261	0.720901126	0.69151671	0.752625438	0.730024213	0.725707257	0.774266366	0.824742268	0.768957346	0.765402844	0.621346887	0.733585859
	0.690026954	0.858128079	0.673602081	0.724565757	0.753958587	0.490740741	0.555699482	0.788023952	0.782359679	0.74877451	0.685990338	0.683727034	0.698966408	0.736579276	0.827160494	0.693301998	0.734434562	0.784415584	0.774004684	0.669344043	0.710163112	0.901328273	0.604113111	0.794333683	0.567307692	0.494252874	0.698369565	0.63963964	0.612903226	0.680397727	0.707057257	0.708843537	0.715976331	0.767878077	0.673640167	0.654639175	0.664524422	0.669786096	0.72029703	0.690265487	0.746268657	0.731648616	0.727493917	0.769832402	0.82688391	0.767523364	0.766705744	0.624685139	0.737562189
	0.684	0.857560976	0.672611465	0.72392638	0.747596154	0.492378049	0.554278416	0.786650775	0.781818182	0.75	0.685714286	0.68814433	0.703184713	0.736318408	0.827968923	0.696900115	0.729763387	0.783505155	0.774305556	0.671070013	0.709476309	0.900756144	0.601016518	0.794178794	0.569105691	0.494269341	0.695187166	0.636828645	0.616511318	0.683098592	0.708222812	0.708276798	0.712616822	0.765734266	0.675824176	0.655969191	0.667509482	0.663143989	0.716911765	0.689785624	0.742663657	0.729891957	0.728915663	0.7702407	0.827135678	0.764908257	0.761904762	0.623152709	0.736128237
	0.682180851	0.858252427	0.675471698	0.727932285	0.747016706	0.495454545	0.556116015	0.782963827	0.781777278	0.751213592	0.681978799	0.689655172	0.701643489	0.73605948	0.82860262	0.695205479	0.727272727	0.783610755	0.77309008	0.671503958	0.706896552	0.900749064	0.603535354	0.794421488	0.571045576	0.493598862	0.696969697	0.637626263	0.618037135	0.683772538	0.711313394	0.712950601	0.711805556	0.766473988	0.673942701	0.65601023	0.667924528	0.665792923	0.718292683	0.68875	0.7421875	0.732142857	0.731272295	0.77248104	0.827345309	0.761851016	0.756041427	0.620899149	0.73902439
	0.684141547	0.858778626	0.673316708	0.728894174	0.747938751	0.496987952	0.556946183	0.783062645	0.781634938	0.75059952	0.679487179	0.688295165	0.697270471	0.736585366	0.829741379	0.694130926	0.727493917	0.783544304	0.772985244	0.670588235	0.704379562	0.901654412	0.60476788	0.796731359	0.571618037	0.492264416	0.696335079	0.64125	0.622047244	0.680384088	0.714652956	0.710353866	0.71395881	0.765981735	0.671195652	0.654822335	0.666666667	0.668393782	0.718377088	0.685573366	0.740044248	0.730904818	0.733254994	0.773361976	0.824284304	0.759156493	0.757679181	0.622141998	0.739393939
	0.683527886	0.858490566	0.671586716	0.727699531	0.74824356	0.497771174	0.557763975	0.783691959	0.781456954	0.75	0.679814385	0.686075949	0.698898409	0.737605804	0.826040555	0.69342252	0.728691477	0.784190715	0.774774775	0.675641026	0.697978597	0.902638763	0.608208955	0.799599198	0.569736842	0.495132128	0.697795071	0.642236025	0.625162127	0.68119891	0.715189873	0.71076524	0.712344281	0.765501691	0.673360107	0.656171285	0.665835411	0.669240669	0.718676123	0.690909091	0.743478261	0.730140187	0.730324074	0.769230769	0.824975418	0.762582057	0.75819209	0.62052506	0.744378698
	0.683397683	0.857009346	0.672371638	0.724299065	0.748831776	0.49852071	0.558168317	0.783540023	0.781659389	0.74822695	0.6816609	0.686323714	0.696341463	0.739545998	0.82290562	0.696802646	0.7304038	0.786864932	0.770089286	0.678117048	0.694575472	0.903254973	0.607407407	0.801980198	0.567708333	0.495890411	0.698595147	0.639950678	0.625160462	0.675675676	0.714285714	0.708762887	0.715401786	0.764573991	0.673306773	0.655388471	0.668719212	0.662864385	0.723255814	0.688701923	0.744864865	0.730504587	0.729047072	0.769639066	0.8203125	0.761904762	0.7578125	0.618374558	0.741258741
[truncated: 451 more columns]
