# Supplementary material for: Computational Simulation of Team Creativity: The Benefit of Member Flow
Source: Front Psychol. 2019 Feb 7;10:188. doi: 10.3389/fpsyg.2019.00188 (PMC6374635; doi:10.3389/fpsyg.2019.00188)
Supplement: Supplementary file 4 [file Data_Sheet_4.csv]

BehaviorSpace results (NetLogo 6.0.2)
new-TCM-1.0.nlogo
b
12/19/2018 22:14:10:772 +0800
min-pxcor	max-pxcor	min-pycor	max-pycor
-1	23	-1	23
[run number]	1	2	3	4	5	6	7	8	9	10	11	12	13	14	15	16	17	18	19	20	21	22	23	24	25	26	27	28	29	30	31	32	33	34	35	36	37	38	39	40	41	42	43	44	45	46	47	48	49
numDiverShareKnow	5	5	5	5	5	5	5	5	5	5	5	5	5	5	5	5	5	5	5	5	5	5	5	5	5	5	5	5	5	5	5	5	5	5	5	5	5	5	5	5	5	5	5	5	5	5	5	5	5
numNormalSuperKnowPool	5	5	5	5	5	5	5	5	5	5	5	5	5	5	5	5	5	5	5	5	5	5	5	5	5	5	5	5	5	5	5	5	5	5	5	5	5	5	5	5	5	5	5	5	5	5	5	5	5
numOutsidersShareKnow	10	10	10	10	10	10	10	10	10	10	10	10	10	10	10	10	10	10	10	10	10	10	10	10	10	10	10	10	10	10	10	10	10	10	10	10	10	10	10	10	10	10	10	10	10	10	10	10	10
evaluNumber	3	3	3	3	3	3	3	3	3	3	3	3	3	3	3	3	3	3	3	3	3	3	3	3	3	3	3	3	3	3	3	3	3	3	3	3	3	3	3	3	3	3	3	3	3	3	3	3	3
numCreativeSuperKnowPool	5	5	5	5	5	5	5	5	5	5	5	5	5	5	5	5	5	5	5	5	5	5	5	5	5	5	5	5	5	5	5	5	5	5	5	5	5	5	5	5	5	5	5	5	5	5	5	5	5
numSuperShareKnow	5	5	5	5	5	5	5	5	5	5	5	5	5	5	5	5	5	5	5	5	5	5	5	5	5	5	5	5	5	5	5	5	5	5	5	5	5	5	5	5	5	5	5	5	5	5	5	5	5
numDiverEfficiency	10	10	10	10	10	10	10	10	10	10	10	10	10	10	10	10	10	10	10	10	10	10	10	10	10	10	10	10	10	10	10	10	10	10	10	10	10	10	10	10	10	10	10	10	10	10	10	10	10
numEvaluShareKnow	5	5	5	5	5	5	5	5	5	5	5	5	5	5	5	5	5	5	5	5	5	5	5	5	5	5	5	5	5	5	5	5	5	5	5	5	5	5	5	5	5	5	5	5	5	5	5	5	5
rabbitsNormalNum	80	80	80	80	80	80	80	80	80	80	80	80	80	80	80	80	80	80	80	80	80	80	80	80	80	80	80	80	80	80	80	80	80	80	80	80	80	80	80	80	80	80	80	80	80	80	80	80	80
numNormalDiverKnowPool	5	5	5	5	5	5	5	5	5	5	5	5	5	5	5	5	5	5	5	5	5	5	5	5	5	5	5	5	5	5	5	5	5	5	5	5	5	5	5	5	5	5	5	5	5	5	5	5	5
creativeMin	11	11	11	11	11	11	11	11	11	11	11	11	11	11	11	11	11	11	11	11	11	11	11	11	11	11	11	11	11	11	11	11	11	11	11	11	11	11	11	11	11	11	11	11	11	11	11	11	11
memberFlowSwitch?	FALSE	FALSE	FALSE	FALSE	FALSE	FALSE	FALSE	FALSE	FALSE	FALSE	FALSE	FALSE	FALSE	FALSE	FALSE	FALSE	FALSE	FALSE	FALSE	FALSE	FALSE	FALSE	FALSE	FALSE	FALSE	FALSE	FALSE	FALSE	FALSE	FALSE	FALSE	FALSE	FALSE	FALSE	FALSE	FALSE	FALSE	FALSE	FALSE	FALSE	FALSE	FALSE	FALSE	FALSE	FALSE	FALSE	FALSE	FALSE	FALSE
numNormalEvaluKnowPool	5	5	5	5	5	5	5	5	5	5	5	5	5	5	5	5	5	5	5	5	5	5	5	5	5	5	5	5	5	5	5	5	5	5	5	5	5	5	5	5	5	5	5	5	5	5	5	5	5
numCreativeDiverKnowPool	5	5	5	5	5	5	5	5	5	5	5	5	5	5	5	5	5	5	5	5	5	5	5	5	5	5	5	5	5	5	5	5	5	5	5	5	5	5	5	5	5	5	5	5	5	5	5	5	5
numCreativeEvaluKnowPool	5	5	5	5	5	5	5	5	5	5	5	5	5	5	5	5	5	5	5	5	5	5	5	5	5	5	5	5	5	5	5	5	5	5	5	5	5	5	5	5	5	5	5	5	5	5	5	5	5
creativeMax	20	20	20	20	20	20	20	20	20	20	20	20	20	20	20	20	20	20	20	20	20	20	20	20	20	20	20	20	20	20	20	20	20	20	20	20	20	20	20	20	20	20	20	20	20	20	20	20	20
numSuperEfficiency	10	10	10	10	10	10	10	10	10	10	10	10	10	10	10	10	10	10	10	10	10	10	10	10	10	10	10	10	10	10	10	10	10	10	10	10	10	10	10	10	10	10	10	10	10	10	10	10	10
superNumber	3	3	3	3	3	3	3	3	3	3	3	3	3	3	3	3	3	3	3	3	3	3	3	3	3	3	3	3	3	3	3	3	3	3	3	3	3	3	3	3	3	3	3	3	3	3	3	3	3
diverNumber	3	3	3	3	3	3	3	3	3	3	3	3	3	3	3	3	3	3	3	3	3	3	3	3	3	3	3	3	3	3	3	3	3	3	3	3	3	3	3	3	3	3	3	3	3	3	3	3	3
normalMin	0	0	0	0	0	0	0	0	0	0	0	0	0	0	0	0	0	0	0	0	0	0	0	0	0	0	0	0	0	0	0	0	0	0	0	0	0	0	0	0	0	0	0	0	0	0	0	0	0
rabbitsCreativeNum	80	80	80	80	80	80	80	80	80	80	80	80	80	80	80	80	80	80	80	80	80	80	80	80	80	80	80	80	80	80	80	80	80	80	80	80	80	80	80	80	80	80	80	80	80	80	80	80	80
[reporter]	teamCreativity	teamCreativity	teamCreativity	teamCreativity	teamCreativity	teamCreativity	teamCreativity	teamCreativity	teamCreativity	teamCreativity	teamCreativity	teamCreativity	teamCreativity	teamCreativity	teamCreativity	teamCreativity	teamCreativity	teamCreativity	teamCreativity	teamCreativity	teamCreativity	teamCreativity	teamCreativity	teamCreativity	teamCreativity	teamCreativity	teamCreativity	teamCreativity	teamCreativity	teamCreativity	teamCreativity	teamCreativity	teamCreativity	teamCreativity	teamCreativity	teamCreativity	teamCreativity	teamCreativity	teamCreativity	teamCreativity	teamCreativity	teamCreativity	teamCreativity	teamCreativity	teamCreativity	teamCreativity	teamCreativity	teamCreativity	teamCreativity
[final]	0.776963351	0.587765957	0.762711864	0.711805556	0.443037975	0.572591588	0.742268041	0.622732769	0.720044793	0.597355769	0.820910973	0.532303371	0.75	0.803203661	0.743130227	0.660539216	0.681003584	0.637626263	0.798958333	0.721142857	0.741899441	0.670263789	0.713105077	0.776617954	0.690107271	0.787941788	0.619354839	0.60653753	0.730140187	0.703832753	0.589175892	0.534418023	0.798590131	0.823416507	0.738875878	0.767466111	0.729517396	0.678649237	0.674364896	0.623697917	0.596583443	0.783567134	0.61971831	0.673988439	0.728937729	0.717977528	0.706493506	0.665105386	0.634085213
[min]	0	0	0	0	0	0	0	0	0	0	0	0	0	0	0	0	0	0	0	0	0	0	0	0	0	0	0	0	0	0	0	0	0	0	0	0	0	0	0	0	0	0	0	0	0	0	0	0	0
[max]	0.847826087	1	0.767068273	1	0.739130435	0.833333333	0.841726619	0.727272727	0.738916256	1	1	0.634615385	1	0.939393939	0.751908397	0.8	0.75862069	1	1	0.818181818	0.838709677	0.699074074	0.818181818	1	0.695705521	0.833333333	0.75	0.65625	0.80952381	1	0.875	0.818181818	1	0.913043478	1	0.848484848	1	0.941176471	0.714285714	0.709677419	0.690647482	0.865384615	0.785714286	0.888888889	1	1	1	1	0.928571429
[mean]	0.753029014	0.600522845	0.713659692	0.738609494	0.476528352	0.561307209	0.7760129	0.627791368	0.70772908	0.588889852	0.834867145	0.568089367	0.771867375	0.797930547	0.707639005	0.66478876	0.66721144	0.655290259	0.823880705	0.741630648	0.735322137	0.637259154	0.715133918	0.792565215	0.6458443	0.776635315	0.604607004	0.588138866	0.739737739	0.70897368	0.549859586	0.536263438	0.790068738	0.844818296	0.735848056	0.775110322	0.750721057	0.678809388	0.629420527	0.602056486	0.603345586	0.803043202	0.652504424	0.685098346	0.776935585	0.701590653	0.72110608	0.665181097	0.682435747
[steps]	100	100	100	100	100	100	100	100	100	100	100	100	100	100	100	100	100	100	100	100	100	100	100	100	100	100	100	100	100	100	100	100	100	100	100	100	100	100	100	100	100	100	100	100	100	100	100	100	100
[all run data]	teamCreativity	teamCreativity	teamCreativity	teamCreativity	teamCreativity	teamCreativity	teamCreativity	teamCreativity	teamCreativity	teamCreativity	teamCreativity	teamCreativity	teamCreativity	teamCreativity	teamCreativity	teamCreativity	teamCreativity	teamCreativity	teamCreativity	teamCreativity	teamCreativity	teamCreativity	teamCreativity	teamCreativity	teamCreativity	teamCreativity	teamCreativity	teamCreativity	teamCreativity	teamCreativity	teamCreativity	teamCreativity	teamCreativity	teamCreativity	teamCreativity	teamCreativity	teamCreativity	teamCreativity	teamCreativity	teamCreativity	teamCreativity	teamCreativity	teamCreativity	teamCreativity	teamCreativity	teamCreativity	teamCreativity	teamCreativity	teamCreativity
	0	0	0	0	0	0	0	0	0	0	0	0	0	0	0	0	0	0	0	0	0	0	0	0	0	0	0	0	0	0	0	0	0	0	0	0	0	0	0	0	0	0	0	0	0	0	0	0	0
	0.5	1	0	1	0.692307692	0.833333333	0.8	0.727272727	0.6	1	1	0.444444444	1	0.916666667	0.636363636	0.75	0.75	1	1	0.727272727	0.7	0	0.571428571	1	0.625	0.4	0.75	0.5	0.75	1	0.875	0.769230769	1	0.818181818	1	0.5	1	0.9	0.333333333	0.428571429	0.4	0.692307692	0.764705882	0.888888889	1	1	1	1	0.928571429
	0.647058824	0.692307692	0.285714286	0.8125	0.739130435	0.555555556	0.65	0.578947368	0.583333333	0.894736842	1	0.615384615	0.8	0.894736842	0.733333333	0.8	0.428571429	1	1	0.789473684	0.8	0.3125	0.772727273	0.923076923	0.615384615	0.714285714	0.733333333	0.647058824	0.80952381	0.894736842	0.411764706	0.818181818	0.892857143	0.913043478	1	0.666666667	0.714285714	0.941176471	0.714285714	0.666666667	0.5625	0.787878788	0.75	0.789473684	0.944444444	0.666666667	1	0.866666667	0.9
	0.714285714	0.588235294	0.454545455	0.888888889	0.612903226	0.653846154	0.75	0.666666667	0.68	0.941176471	1	0.611111111	0.652173913	0.939393939	0.518518519	0.777777778	0.666666667	0.866666667	0.892857143	0.72	0.838709677	0.434782609	0.724137931	0.791666667	0.5	0.724137931	0.571428571	0.653846154	0.742857143	0.709677419	0.416666667	0.722222222	0.885714286	0.885714286	0.954545455	0.666666667	0.764705882	0.84	0.611111111	0.619047619	0.576923077	0.820512821	0.757575758	0.75862069	0.904761905	0.75862069	1	0.8	0.884615385
	0.766666667	0.709677419	0.571428571	0.825	0.555555556	0.72972973	0.794871795	0.607142857	0.685714286	0.948717949	0.96969697	0.583333333	0.62962963	0.864864865	0.555555556	0.652173913	0.615384615	0.769230769	0.909090909	0.75862069	0.8	0.517241379	0.755102041	0.76	0.53125	0.702702703	0.548387097	0.65625	0.804347826	0.76744186	0.485714286	0.76744186	0.833333333	0.840909091	0.857142857	0.793103448	0.785714286	0.75	0.538461538	0.666666667	0.606060606	0.865384615	0.785714286	0.76744186	0.875	0.696969697	0.96875	0.842105263	0.878787879
	0.815789474	0.666666667	0.545454545	0.787234043	0.551020408	0.755555556	0.833333333	0.675	0.666666667	0.854166667	0.975	0.633333333	0.630434783	0.82	0.595238095	0.592592593	0.675	0.736842105	0.88372093	0.804878049	0.804347826	0.5625	0.8	0.8125	0.512195122	0.642857143	0.594594595	0.512195122	0.795918367	0.763636364	0.6	0.644067797	0.816326531	0.854545455	0.8125	0.744186047	0.760869565	0.756097561	0.441176471	0.709677419	0.625	0.857142857	0.701754386	0.764705882	0.815789474	0.7	0.95	0.782608696	0.846153846
	0.847826087	0.634146341	0.5	0.827586207	0.553571429	0.734693878	0.828125	0.610169492	0.709677419	0.79245283	0.93877551	0.523809524	0.73015873	0.811320755	0.6	0.675675676	0.695652174	0.673913043	0.913793103	0.814814815	0.821428571	0.526315789	0.794117647	0.872340426	0.52	0.68627451	0.638297872	0.509090909	0.754716981	0.754098361	0.551020408	0.655737705	0.786885246	0.847457627	0.714285714	0.745098039	0.781818182	0.708333333	0.488372093	0.675675676	0.642857143	0.851351351	0.721311475	0.766666667	0.865384615	0.733333333	0.843137255	0.777777778	0.79245283
	0.762711864	0.642857143	0.5	0.835616438	0.525423729	0.740740741	0.824324324	0.632352941	0.718309859	0.714285714	0.901639344	0.555555556	0.742857143	0.793650794	0.58	0.75	0.694915254	0.660714286	0.919354839	0.818181818	0.774193548	0.531914894	0.818181818	0.824561404	0.49122807	0.709677419	0.642857143	0.557377049	0.68852459	0.712121212	0.482142857	0.661538462	0.805555556	0.85483871	0.692307692	0.803030303	0.805970149	0.728813559	0.490566038	0.680851064	0.622222222	0.843373494	0.712328767	0.757142857	0.872727273	0.690909091	0.839285714	0.71641791	0.770491803
	0.757575758	0.711538462	0.641025641	0.833333333	0.507936508	0.7	0.790123457	0.605263158	0.698630137	0.657534247	0.914285714	0.557692308	0.716049383	0.8	0.568965517	0.724137931	0.682539683	0.633333333	0.897058824	0.8	0.746268657	0.543859649	0.80952381	0.8	0.552238806	0.691176471	0.65	0.608695652	0.676923077	0.724637681	0.475409836	0.58974359	0.794871795	0.820512821	0.655172414	0.828947368	0.831168831	0.695652174	0.473684211	0.673076923	0.603773585	0.864583333	0.666666667	0.7625	0.8125	0.6875	0.830769231	0.724137931	0.653333333
	0.794871795	0.732142857	0.673913043	0.827956989	0.525641026	0.722222222	0.806451613	0.604938272	0.695121951	0.653333333	0.921052632	0.566037736	0.697674419	0.828947368	0.578125	0.727272727	0.756097561	0.632352941	0.902439024	0.805555556	0.76	0.580645161	0.786516854	0.833333333	0.546666667	0.680555556	0.630769231	0.575342466	0.685714286	0.756410256	0.484375	0.590909091	0.788888889	0.833333333	0.652173913	0.833333333	0.829268293	0.684931507	0.537313433	0.689655172	0.593220339	0.825242718	0.684782609	0.727272727	0.828571429	0.712328767	0.828571429	0.731958763	0.654320988
	0.777777778	0.721311475	0.716666667	0.831578947	0.518518519	0.679012346	0.816326531	0.602272727	0.697674419	0.593023256	0.931034483	0.6	0.734693878	0.813186813	0.61971831	0.708333333	0.75862069	0.64	0.898876404	0.743902439	0.768292683	0.626666667	0.773195876	0.825581395	0.585365854	0.693333333	0.618421053	0.5875	0.716049383	0.73255814	0.493150685	0.535353535	0.78021978	0.855670103	0.657894737	0.848484848	0.834951456	0.658227848	0.6125	0.698630137	0.626865672	0.811965812	0.669902913	0.725490196	0.863636364	0.646341463	0.821917808	0.723809524	0.639534884
	0.785046729	0.735294118	0.692307692	0.834951456	0.5	0.682352941	0.824074074	0.628865979	0.680851064	0.573033708	0.935483871	0.628571429	0.742574257	0.833333333	0.620253165	0.724137931	0.709677419	0.646341463	0.89	0.742268041	0.784090909	0.64556962	0.757009346	0.84375	0.6	0.719512195	0.6125	0.606741573	0.744444444	0.741935484	0.530864198	0.545454545	0.794117647	0.869158879	0.658536585	0.838095238	0.834782609	0.651162791	0.597826087	0.671052632	0.631578947	0.803278689	0.701754386	0.713043478	0.876190476	0.623655914	0.780487805	0.693693694	0.638297872
	0.758333333	0.727272727	0.695652174	0.840707965	0.510416667	0.681818182	0.816666667	0.643564356	0.676470588	0.581632653	0.929292929	0.631578947	0.763636364	0.825688073	0.632183908	0.730337079	0.699029126	0.638297872	0.871559633	0.752293578	0.787878788	0.644444444	0.732142857	0.868421053	0.631578947	0.741935484	0.569767442	0.619565217	0.772277228	0.757575758	0.511363636	0.551181102	0.809090909	0.87704918	0.692307692	0.796610169	0.8203125	0.638297872	0.610526316	0.658823529	0.666666667	0.779527559	0.688	0.708333333	0.859649123	0.625	0.76744186	0.686440678	0.639175258
	0.7734375	0.705882353	0.695121951	0.819672131	0.490384615	0.64516129	0.826771654	0.660377358	0.690909091	0.580952381	0.91509434	0.619047619	0.784	0.82300885	0.64893617	0.723809524	0.697247706	0.649484536	0.883333333	0.725663717	0.809090909	0.663265306	0.716666667	0.849206349	0.635416667	0.75	0.577777778	0.594059406	0.785046729	0.761904762	0.510204082	0.533333333	0.804878049	0.887218045	0.722772277	0.795275591	0.827067669	0.656565657	0.595959596	0.652173913	0.688172043	0.784722222	0.704545455	0.69924812	0.836065574	0.666666667	0.762886598	0.685483871	0.660194175
	0.786764706	0.697916667	0.695652174	0.8	0.513761468	0.61	0.841726619	0.651376147	0.68907563	0.572727273	0.879310345	0.620689655	0.798561151	0.803418803	0.638095238	0.727272727	0.715517241	0.605263158	0.893129771	0.739495798	0.774193548	0.654205607	0.725806452	0.841726619	0.625	0.761904762	0.589473684	0.598214286	0.780487805	0.741071429	0.504761905	0.534722222	0.787878788	0.886524823	0.736363636	0.808823529	0.79020979	0.654205607	0.559633028	0.62745098	0.643564356	0.797385621	0.710144928	0.70212766	0.838461538	0.677966102	0.783018868	0.671755725	0.684684685
	0.773333333	0.723214286	0.708333333	0.8	0.525862069	0.559633028	0.833333333	0.675213675	0.706766917	0.525	0.868217054	0.614583333	0.810810811	0.777777778	0.628318584	0.737288136	0.714285714	0.648854962	0.902097902	0.746031746	0.785185185	0.663793103	0.740458015	0.829931973	0.643478261	0.789915966	0.628571429	0.601626016	0.765625	0.743589744	0.486238532	0.533333333	0.791366906	0.88590604	0.745762712	0.788732394	0.78807947	0.65	0.561403509	0.607142857	0.666666667	0.783950617	0.696551724	0.696551724	0.82962963	0.680327869	0.779816514	0.666666667	0.680672269
	0.777777778	0.68852459	0.706422018	0.792592593	0.516949153	0.54954955	0.818181818	0.674603175	0.72027972	0.503875969	0.877697842	0.62	0.802547771	0.773722628	0.637931034	0.73015873	0.706766917	0.669064748	0.878205128	0.736842105	0.782312925	0.661016949	0.75	0.82781457	0.653225806	0.801587302	0.652542373	0.584615385	0.764285714	0.75	0.504273504	0.512658228	0.777777778	0.875	0.75	0.803797468	0.801242236	0.664	0.570247934	0.593495935	0.683760684	0.8	0.689189189	0.706666667	0.834532374	0.68503937	0.773913043	0.655405405	0.691729323
	0.773809524	0.6796875	0.719008264	0.795774648	0.5	0.52991453	0.819277108	0.679104478	0.733333333	0.514925373	0.873333333	0.634615385	0.801169591	0.794701987	0.644628099	0.728682171	0.682432432	0.671328671	0.869565217	0.753521127	0.775641026	0.649253731	0.732026144	0.839506173	0.671428571	0.801470588	0.653225806	0.582733813	0.770833333	0.755905512	0.5	0.512345679	0.7625	0.862068966	0.75	0.808139535	0.804878049	0.659090909	0.590909091	0.584615385	0.669291339	0.805555556	0.684210526	0.696428571	0.822368421	0.724137931	0.766129032	0.679012346	0.721854305
	0.781609195	0.664233577	0.740740741	0.794520548	0.492307692	0.536585366	0.836956522	0.678832117	0.692771084	0.507142857	0.88125	0.62037037	0.815217391	0.796052632	0.6484375	0.700729927	0.66875	0.673202614	0.87150838	0.761589404	0.78313253	0.660130719	0.75739645	0.841176471	0.64	0.784722222	0.609929078	0.569444444	0.751633987	0.744525547	0.507142857	0.529761905	0.771084337	0.864130435	0.760273973	0.811111111	0.797619048	0.678571429	0.573529412	0.595744681	0.690647482	0.807291667	0.685534591	0.704545455	0.816455696	0.725490196	0.770992366	0.682926829	0.720779221
	0.756756757	0.662068966	0.741721854	0.8	0.492424242	0.514285714	0.838383838	0.642857143	0.694117647	0.507042254	0.884146341	0.627118644	0.813471503	0.796407186	0.693333333	0.710526316	0.670658683	0.679245283	0.870967742	0.743589744	0.786516854	0.674846626	0.757225434	0.838150289	0.642857143	0.78807947	0.615384615	0.573333333	0.763975155	0.748387097	0.530201342	0.528409091	0.76300578	0.860103627	0.769230769	0.815384615	0.794285714	0.692810458	0.566433566	0.604166667	0.653061224	0.816831683	0.682352941	0.697802198	0.81871345	0.745454545	0.77037037	0.680232558	0.737804878
	0.756613757	0.64	0.748502994	0.779761905	0.471428571	0.520547945	0.835748792	0.650306748	0.691428571	0.517006803	0.86627907	0.606299213	0.801980198	0.805714286	0.700636943	0.704402516	0.666666667	0.676829268	0.868421053	0.742331288	0.776041667	0.682080925	0.751381215	0.836065574	0.651898734	0.775641026	0.620915033	0.556962025	0.773809524	0.739130435	0.544871795	0.52173913	0.77173913	0.866336634	0.7625	0.812807882	0.8	0.625	0.57615894	0.6	0.645962733	0.82038835	0.685393258	0.695876289	0.814606742	0.747058824	0.753623188	0.690607735	0.742690058
	0.755	0.62962963	0.740112994	0.773255814	0.462068966	0.493506494	0.834101382	0.655172414	0.692307692	0.51875	0.834224599	0.632352941	0.806763285	0.805555556	0.709302326	0.702380952	0.663101604	0.706521739	0.853535354	0.744186047	0.759803922	0.688888889	0.755102041	0.841025641	0.644171779	0.779761905	0.616352201	0.571428571	0.766081871	0.721590909	0.564417178	0.536082474	0.777777778	0.876712329	0.765060241	0.794392523	0.785340314	0.624338624	0.564417178	0.593548387	0.636363636	0.822429907	0.677419355	0.684729064	0.807692308	0.754189944	0.763888889	0.678947368	0.752808989
	0.75	0.640718563	0.739361702	0.760869565	0.454545455	0.503030303	0.830357143	0.642857143	0.705583756	0.518072289	0.835051546	0.605633803	0.812206573	0.810810811	0.706214689	0.715909091	0.663316583	0.691489362	0.852380952	0.75	0.758293839	0.688172043	0.747619048	0.835748792	0.639534884	0.78021978	0.621301775	0.593220339	0.772222222	0.703296703	0.556213018	0.527638191	0.791044776	0.881355932	0.760233918	0.792626728	0.773869347	0.635	0.579881657	0.614457831	0.647398844	0.825112108	0.686868687	0.671232877	0.815789474	0.744791667	0.743902439	0.663316583	0.73655914
	0.748837209	0.606741573	0.736040609	0.766839378	0.471698113	0.49704142	0.829787234	0.640625	0.709359606	0.544444444	0.829268293	0.602649007	0.822222222	0.811881188	0.712707182	0.721311475	0.674528302	0.68556701	0.855813953	0.751351351	0.739910314	0.682051282	0.725225225	0.834101382	0.651933702	0.778947368	0.627118644	0.596774194	0.775956284	0.691099476	0.542372881	0.541062802	0.786407767	0.888888889	0.757062147	0.796460177	0.776190476	0.640394089	0.593220339	0.614942529	0.625698324	0.818181818	0.661904762	0.675555556	0.81122449	0.74	0.735632184	0.666666667	0.734375
	0.743243243	0.601092896	0.745098039	0.771573604	0.470238095	0.5	0.824267782	0.646153846	0.716346154	0.532258065	0.829383886	0.615853659	0.831932773	0.817757009	0.713541667	0.707446809	0.680365297	0.689655172	0.847533632	0.756613757	0.733905579	0.697560976	0.738197425	0.831168831	0.64516129	0.788944724	0.636363636	0.587939698	0.775510204	0.689119171	0.540983607	0.530232558	0.785046729	0.894339623	0.737967914	0.792207792	0.780373832	0.648148148	0.595744681	0.625698324	0.621052632	0.829268293	0.658986175	0.672413793	0.810679612	0.742718447	0.740112994	0.663507109	0.732323232
	0.730088496	0.602150538	0.738317757	0.773399015	0.466666667	0.497206704	0.829959514	0.633663366	0.710900474	0.542713568	0.832579186	0.613095238	0.832653061	0.810810811	0.715025907	0.695431472	0.682819383	0.685990338	0.852813853	0.756613757	0.730290456	0.699074074	0.743697479	0.836820084	0.646153846	0.790243902	0.62244898	0.585365854	0.758293839	0.688118812	0.542105263	0.527027027	0.791855204	0.897058824	0.729591837	0.800829876	0.793859649	0.653153153	0.606217617	0.638743455	0.620512821	0.833976834	0.660550459	0.674796748	0.804651163	0.737327189	0.745945946	0.666666667	0.733009709
	0.736625514	0.606382979	0.74137931	0.764150943	0.478494624	0.497297297	0.828125	0.615023474	0.719457014	0.549019608	0.830357143	0.617647059	0.830708661	0.810344828	0.726829268	0.665048544	0.692307692	0.665158371	0.843881857	0.767676768	0.717557252	0.691629956	0.73553719	0.83127572	0.645	0.786046512	0.623762376	0.577464789	0.759090909	0.688372093	0.541237113	0.519313305	0.797413793	0.899641577	0.726415094	0.806324111	0.777310924	0.657777778	0.606060606	0.629268293	0.618090452	0.836363636	0.662100457	0.679841897	0.807174888	0.739726027	0.744791667	0.675555556	0.740740741
	0.735772358	0.598984772	0.740585774	0.744394619	0.476923077	0.489583333	0.832061069	0.627802691	0.718061674	0.548076923	0.838983051	0.612021858	0.828244275	0.801687764	0.734597156	0.663507109	0.697095436	0.656521739	0.838842975	0.763285024	0.707581227	0.685106383	0.735772358	0.816733068	0.647619048	0.783410138	0.630331754	0.584070796	0.771551724	0.68018018	0.529126214	0.516528926	0.806584362	0.90070922	0.735159817	0.809885932	0.772357724	0.668049793	0.607843137	0.61722488	0.613207547	0.836879433	0.666666667	0.687022901	0.804255319	0.731277533	0.737623762	0.660944206	0.740909091
	0.743083004	0.605	0.736625514	0.755364807	0.467661692	0.489583333	0.830258303	0.632034632	0.727272727	0.546296296	0.840163934	0.596858639	0.828358209	0.804979253	0.732142857	0.675555556	0.702380952	0.65	0.842741935	0.76635514	0.712765957	0.67611336	0.720930233	0.81640625	0.64953271	0.780269058	0.628959276	0.588235294	0.765182186	0.679824561	0.529953917	0.517928287	0.80075188	0.902439024	0.736842105	0.807971014	0.773279352	0.669322709	0.611650485	0.613636364	0.607305936	0.833910035	0.666666667	0.697416974	0.795833333	0.728448276	0.71563981	0.663934426	0.72173913
	0.750957854	0.611374408	0.735177866	0.75308642	0.468292683	0.505	0.836879433	0.623430962	0.72	0.554585153	0.838582677	0.592964824	0.832727273	0.8	0.72173913	0.672268908	0.690839695	0.629032258	0.841698842	0.772321429	0.717241379	0.6796875	0.718631179	0.803703704	0.654867257	0.788793103	0.639130435	0.584677419	0.763779528	0.687242798	0.53125	0.517647059	0.807971014	0.89632107	0.728813559	0.814189189	0.76984127	0.661538462	0.613207547	0.620535714	0.6	0.837288136	0.66798419	0.68705036	0.794238683	0.729613734	0.712962963	0.683397683	0.723849372
	0.756554307	0.606334842	0.738461538	0.75	0.49321267	0.506976744	0.83161512	0.615384615	0.726923077	0.558333333	0.830827068	0.598039216	0.831034483	0.796153846	0.725	0.659919028	0.686346863	0.640926641	0.845283019	0.773504274	0.722972973	0.67816092	0.717472119	0.806451613	0.666666667	0.798387097	0.622881356	0.57751938	0.769811321	0.677165354	0.540084388	0.517374517	0.808362369	0.893548387	0.739837398	0.800653595	0.776923077	0.67037037	0.616071429	0.608510638	0.595744681	0.82295082	0.674329502	0.688172043	0.787148594	0.731404959	0.719457014	0.681318681	0.725806452
	0.757352941	0.605263158	0.738636364	0.747169811	0.49137931	0.504504505	0.831649832	0.615384615	0.722222222	0.569105691	0.807829181	0.616438356	0.829431438	0.792592593	0.722891566	0.661354582	0.681818182	0.634980989	0.846715328	0.755102041	0.725490196	0.662962963	0.716911765	0.802120141	0.665322581	0.802371542	0.62605042	0.587121212	0.761732852	0.684210526	0.543209877	0.515267176	0.807432432	0.891373802	0.738955823	0.796116505	0.77238806	0.656028369	0.615062762	0.608870968	0.601659751	0.831775701	0.670454545	0.696864111	0.791666667	0.736842105	0.692307692	0.684587814	0.72265625
	0.756183746	0.61440678	0.733576642	0.743589744	0.479166667	0.49787234	0.831168831	0.62109375	0.711743772	0.561752988	0.810169492	0.615720524	0.819935691	0.788732394	0.728346457	0.659003831	0.679442509	0.636363636	0.848920863	0.746031746	0.723127036	0.654676259	0.729166667	0.800699301	0.639534884	0.807692308	0.630522088	0.595588235	0.744755245	0.688644689	0.556420233	0.518518519	0.810457516	0.884375	0.738461538	0.804878049	0.76344086	0.64983165	0.618473896	0.604	0.600823045	0.828828829	0.671586716	0.677852349	0.782771536	0.736220472	0.6875	0.677304965	0.722007722
	0.757785467	0.627530364	0.733096085	0.75	0.484	0.49787234	0.836990596	0.620689655	0.717770035	0.565217391	0.813114754	0.624472574	0.819047619	0.790378007	0.722846442	0.665427509	0.676767677	0.638376384	0.841750842	0.748031496	0.721518987	0.643356643	0.733333333	0.796666667	0.629213483	0.808118081	0.622568093	0.602888087	0.745704467	0.696113074	0.558490566	0.518248175	0.817337461	0.888888889	0.739622642	0.808383234	0.766550523	0.655629139	0.633204633	0.606299213	0.606425703	0.826589595	0.667832168	0.682119205	0.784671533	0.712121212	0.678714859	0.687285223	0.727941176
	0.765100671	0.617760618	0.732394366	0.75	0.484126984	0.506224066	0.829787234	0.624113475	0.716216216	0.565891473	0.816455696	0.627615063	0.819314642	0.792763158	0.728937729	0.665441176	0.676666667	0.635379061	0.839869281	0.748062016	0.720496894	0.646258503	0.733552632	0.802588997	0.625	0.812720848	0.617760618	0.603508772	0.746710526	0.7	0.555147059	0.512544803	0.808955224	0.891495601	0.737037037	0.813953488	0.772881356	0.660130719	0.627819549	0.603846154	0.6	0.828651685	0.654362416	0.690095847	0.787985866	0.720588235	0.67953668	0.693333333	0.721830986
	0.766233766	0.609022556	0.734482759	0.746575342	0.484496124	0.506024096	0.831858407	0.630136986	0.718954248	0.570342205	0.82208589	0.621399177	0.817901235	0.796178344	0.726950355	0.661870504	0.684039088	0.634146341	0.846875	0.75464684	0.719879518	0.651465798	0.723472669	0.806349206	0.625899281	0.805460751	0.613636364	0.603389831	0.746794872	0.693333333	0.566308244	0.519163763	0.80994152	0.894586895	0.722021661	0.81741573	0.767213115	0.668769716	0.618181818	0.588014981	0.591603053	0.829268293	0.661237785	0.697819315	0.787671233	0.723636364	0.680451128	0.689542484	0.724489796
	0.771428571	0.602941176	0.723905724	0.736486486	0.471698113	0.513833992	0.834757835	0.624584718	0.72611465	0.579710145	0.821212121	0.623481781	0.817910448	0.805471125	0.727272727	0.664359862	0.67192429	0.638513514	0.841945289	0.753623188	0.71810089	0.650943396	0.721362229	0.79876161	0.640138408	0.810631229	0.607407407	0.594059406	0.750778816	0.696774194	0.559440559	0.524752475	0.813753582	0.887640449	0.725978648	0.815934066	0.759615385	0.66873065	0.613475177	0.592727273	0.588014981	0.818421053	0.664576803	0.695121951	0.788778878	0.710714286	0.68705036	0.680511182	0.709570957
	0.763803681	0.598566308	0.729032258	0.74	0.469090909	0.517509728	0.829608939	0.624584718	0.723076923	0.582142857	0.826979472	0.623574144	0.816326531	0.804664723	0.736842105	0.655518395	0.667692308	0.630363036	0.843195266	0.745583039	0.716332378	0.660606061	0.711711712	0.805309735	0.636054422	0.816720257	0.585106383	0.593442623	0.751533742	0.690851735	0.558219178	0.522580645	0.810055866	0.880108992	0.724137931	0.818666667	0.757861635	0.67638484	0.628378378	0.592982456	0.594202899	0.818877551	0.656441718	0.695522388	0.789808917	0.712765957	0.690391459	0.674922601	0.697749196
	0.744252874	0.595070423	0.731012658	0.746794872	0.471631206	0.513011152	0.820855615	0.62745098	0.725609756	0.597938144	0.833802817	0.612546125	0.803370787	0.808571429	0.739811912	0.657894737	0.660660661	0.630718954	0.841498559	0.749140893	0.718309859	0.665680473	0.715976331	0.795977011	0.64	0.813455657	0.591836735	0.603833866	0.749244713	0.695522388	0.555932203	0.520249221	0.800546448	0.878627968	0.730639731	0.818421053	0.765060241	0.683615819	0.633663366	0.592982456	0.585714286	0.811414392	0.655589124	0.697947214	0.789473684	0.70890411	0.679180887	0.666666667	0.684542587
	0.734417344	0.589225589	0.732307692	0.74375	0.45890411	0.516363636	0.817941953	0.6375	0.723214286	0.588039867	0.835654596	0.6	0.797783934	0.812849162	0.747747748	0.647435897	0.659763314	0.632075472	0.833795014	0.752508361	0.717808219	0.662921348	0.715517241	0.794366197	0.646103896	0.813253012	0.593442623	0.6	0.744868035	0.694117647	0.558139535	0.524691358	0.788359788	0.882951654	0.741100324	0.81185567	0.744927536	0.692307692	0.637820513	0.595959596	0.59375	0.817307692	0.660766962	0.698275862	0.784848485	0.709150327	0.681063123	0.65497076	0.691358025
	0.73458445	0.585987261	0.732142857	0.747692308	0.463333333	0.521582734	0.807197943	0.633027523	0.726470588	0.593548387	0.838797814	0.6	0.8	0.81043956	0.736231884	0.654205607	0.666666667	0.631578947	0.837398374	0.757377049	0.716981132	0.658402204	0.708683473	0.793956044	0.659509202	0.813953488	0.595469256	0.598159509	0.742028986	0.699716714	0.544025157	0.527108434	0.785714286	0.879396985	0.736677116	0.814070352	0.75	0.694148936	0.644859813	0.599337748	0.59375	0.807962529	0.659942363	0.70441989	0.788059701	0.692063492	0.680781759	0.657971014	0.692073171
	0.74015748	0.565349544	0.730659026	0.752238806	0.460264901	0.524822695	0.80952381	0.635294118	0.731092437	0.571428571	0.842245989	0.595818815	0.798408488	0.808108108	0.741573034	0.643292683	0.662889518	0.640949555	0.839895013	0.764890282	0.717277487	0.661246612	0.714673913	0.794666667	0.651917404	0.813753582	0.596774194	0.592261905	0.740223464	0.698060942	0.542319749	0.523668639	0.794117647	0.882640587	0.737654321	0.817073171	0.75	0.69816273	0.652439024	0.589576547	0.591216216	0.80974478	0.650704225	0.701612903	0.779069767	0.693251534	0.678456592	0.660968661	0.686746988
	0.732647815	0.561933535	0.732394366	0.755162242	0.459283388	0.523489933	0.807407407	0.645892351	0.72972973	0.578787879	0.844327177	0.599326599	0.796391753	0.80839895	0.746556474	0.65	0.661064426	0.645348837	0.843187661	0.761329305	0.721649485	0.665789474	0.716981132	0.798429319	0.652173913	0.818435754	0.592476489	0.594752187	0.731707317	0.704301075	0.539393939	0.526315789	0.792270531	0.882352941	0.729483283	0.813842482	0.752717391	0.698979592	0.650746269	0.589576547	0.59602649	0.815555556	0.650704225	0.704787234	0.783475783	0.69047619	0.679245283	0.66011236	0.691176471
	0.739348371	0.556547619	0.741935484	0.755043228	0.455696203	0.535947712	0.803398058	0.648044693	0.731903485	0.561764706	0.84496124	0.588235294	0.794554455	0.810126582	0.747311828	0.658119658	0.672972973	0.647398844	0.839598997	0.765395894	0.725	0.6640625	0.721485411	0.795396419	0.657303371	0.823369565	0.595092025	0.595375723	0.74015748	0.707124011	0.541916168	0.526760563	0.785377358	0.876146789	0.712609971	0.816037736	0.743315508	0.696202532	0.651026393	0.581761006	0.608280255	0.819956616	0.650406504	0.706185567	0.782729805	0.692307692	0.683890578	0.652892562	0.692307692
	0.743842365	0.560471976	0.746073298	0.757746479	0.459119497	0.541935484	0.800959233	0.650273224	0.738903394	0.564841499	0.847715736	0.577287066	0.796568627	0.811594203	0.74535809	0.653631285	0.672774869	0.657303371	0.834975369	0.76504298	0.727941176	0.660621762	0.720512821	0.791044776	0.654891304	0.827586207	0.590361446	0.598870056	0.738341969	0.713917526	0.545189504	0.527777778	0.790909091	0.866962306	0.708092486	0.813519814	0.747368421	0.688888889	0.65129683	0.580745342	0.611111111	0.823899371	0.652406417	0.704834606	0.768817204	0.69273743	0.682779456	0.648793566	0.690607735
	0.749403341	0.564327485	0.751269036	0.755555556	0.462732919	0.544303797	0.799528302	0.652406417	0.737373737	0.564102564	0.847117794	0.580246914	0.795180723	0.800469484	0.747395833	0.653116531	0.659033079	0.657534247	0.827751196	0.770949721	0.727488152	0.66080402	0.722222222	0.787951807	0.658666667	0.82767624	0.598820059	0.590163934	0.73857868	0.715384615	0.546242775	0.526027397	0.792410714	0.862745098	0.712676056	0.808988764	0.738461538	0.686131387	0.659217877	0.581325301	0.614457831	0.828220859	0.646596859	0.6975	0.775456919	0.692934783	0.684365782	0.636597938	0.679245283
	0.75462963	0.566091954	0.746867168	0.758152174	0.466049383	0.547987616	0.805869074	0.656084656	0.738916256	0.561111111	0.844282238	0.573170732	0.795238095	0.799086758	0.739795918	0.646276596	0.666666667	0.654986523	0.825174825	0.769647696	0.726635514	0.660891089	0.710784314	0.782201405	0.660621762	0.82278481	0.603399433	0.587131367	0.746305419	0.708542714	0.532394366	0.529569892	0.793548387	0.864806867	0.711538462	0.810690423	0.739348371	0.67695962	0.656509695	0.574344023	0.616045845	0.819444444	0.64556962	0.695544554	0.779187817	0.690666667	0.681818182	0.632911392	0.679144385
	0.75	0.567039106	0.749385749	0.75066313	0.463855422	0.539634146	0.803097345	0.659685864	0.727058824	0.555256065	0.845971564	0.574018127	0.796252927	0.803131991	0.743209877	0.641361257	0.669135802	0.653645833	0.823394495	0.765957447	0.729357798	0.662621359	0.705188679	0.782909931	0.6625	0.822942643	0.598901099	0.583333333	0.747572816	0.706467662	0.537604457	0.527704485	0.794491525	0.852390852	0.714285714	0.813449024	0.742574257	0.674311927	0.652173913	0.573065903	0.618233618	0.820662768	0.643939394	0.698529412	0.776942356	0.682989691	0.67877095	0.636138614	0.668421053
	0.747228381	0.572192513	0.751207729	0.751958225	0.465875371	0.538235294	0.790849673	0.656565657	0.726436782	0.566929134	0.840182648	0.565217391	0.795402299	0.797802198	0.736585366	0.650510204	0.669950739	0.652956298	0.822869955	0.754475703	0.726244344	0.666666667	0.700934579	0.783783784	0.660146699	0.824691358	0.59400545	0.58974359	0.747619048	0.703163017	0.532432432	0.532994924	0.794605809	0.848979592	0.716931217	0.815845824	0.737980769	0.674311927	0.647058824	0.577464789	0.616246499	0.822736031	0.645476773	0.702380952	0.779411765	0.682619647	0.680216802	0.632603406	0.670951157
	0.751082251	0.569920844	0.744680851	0.748704663	0.463343109	0.542028986	0.786780384	0.655086849	0.723744292	0.572890026	0.837471783	0.564971751	0.79498861	0.801724138	0.735224586	0.655940594	0.670702179	0.649874055	0.81619256	0.753180662	0.731707317	0.670560748	0.706422018	0.77173913	0.661835749	0.826086957	0.589189189	0.586294416	0.75	0.694835681	0.548302872	0.527227723	0.790224033	0.848790323	0.722077922	0.819327731	0.740566038	0.67268623	0.653645833	0.577030812	0.610354223	0.824761905	0.648058252	0.698113208	0.779342723	0.678921569	0.681697613	0.633495146	0.673469388
	0.755838641	0.576923077	0.748837209	0.741854637	0.46875	0.546218487	0.783157895	0.655256724	0.730512249	0.569974555	0.837362637	0.568627451	0.787810384	0.801705757	0.737089202	0.650366748	0.673076923	0.653465347	0.819742489	0.746928747	0.727074236	0.665137615	0.704805492	0.766949153	0.665871122	0.824228029	0.595800525	0.589108911	0.75	0.694252874	0.556122449	0.52184466	0.785140562	0.848605578	0.721938776	0.812371134	0.747706422	0.676923077	0.647208122	0.57493188	0.614555256	0.827715356	0.645083933	0.693548387	0.775743707	0.677184466	0.683116883	0.638297872	0.674185464
	0.749482402	0.577608142	0.75	0.741935484	0.468144044	0.543956044	0.779381443	0.655339806	0.72826087	0.572839506	0.835853132	0.570247934	0.786637931	0.80212766	0.739030023	0.652380952	0.670588235	0.656862745	0.815352697	0.748792271	0.725910064	0.659090909	0.704545455	0.763598326	0.661137441	0.82718894	0.598445596	0.588377724	0.753986333	0.695454545	0.559701493	0.5215311	0.786138614	0.843326886	0.730392157	0.81124498	0.753363229	0.665254237	0.657701711	0.581333333	0.617801047	0.831809872	0.637850467	0.688340807	0.777777778	0.669047619	0.677749361	0.631090487	0.677339901
	0.75	0.57721519	0.748888889	0.738386308	0.471389646	0.543715847	0.779141104	0.6492891	0.729613734	0.565947242	0.823529412	0.56097561	0.782978723	0.79916318	0.736842105	0.656542056	0.659863946	0.657004831	0.820564516	0.754716981	0.728033473	0.663697105	0.707865169	0.767967146	0.662763466	0.829213483	0.605063291	0.583333333	0.751677852	0.697104677	0.560679612	0.524590164	0.787524366	0.841713222	0.732360097	0.809619238	0.752192982	0.672839506	0.657831325	0.578125	0.617948718	0.834532374	0.639908257	0.688888889	0.779279279	0.662037037	0.677664975	0.632183908	0.673965937
	0.753479125	0.579345088	0.748358862	0.727272727	0.469333333	0.545698925	0.780487805	0.647058824	0.730125523	0.566037736	0.82231405	0.556430446	0.785263158	0.799586777	0.733183857	0.654545455	0.654017857	0.658823529	0.821073559	0.752860412	0.725206612	0.661504425	0.706935123	0.766871166	0.668965517	0.833333333	0.608040201	0.579676674	0.748358862	0.703703704	0.564285714	0.511312217	0.791187739	0.845173042	0.731764706	0.805447471	0.745726496	0.678137652	0.659624413	0.586734694	0.6159601	0.828014184	0.641891892	0.687089716	0.781456954	0.66893424	0.678217822	0.630979499	0.675417661
	0.752941176	0.580246914	0.755319149	0.718604651	0.469656992	0.546666667	0.774647887	0.651270208	0.727642276	0.564220183	0.813627255	0.55613577	0.778688525	0.802040816	0.734649123	0.652928416	0.65738758	0.64516129	0.816247582	0.753333333	0.726720648	0.663774403	0.700440529	0.773809524	0.670454545	0.824034335	0.608910891	0.580865604	0.751082251	0.701075269	0.563679245	0.514606742	0.786245353	0.846846847	0.733796296	0.806142035	0.747390397	0.681908549	0.661399549	0.591022444	0.613691932	0.827225131	0.642384106	0.685344828	0.780911063	0.672605791	0.673965937	0.6367713	0.676744186
	0.755769231	0.580487805	0.757763975	0.721088435	0.474226804	0.54308094	0.770916335	0.647058824	0.723446894	0.579295154	0.816046967	0.551813472	0.78313253	0.800407332	0.739784946	0.654427646	0.656779661	0.647982063	0.805714286	0.752155172	0.73	0.660215054	0.700218818	0.774951076	0.669662921	0.825995807	0.604422604	0.58836689	0.751054852	0.709812109	0.55733945	0.517699115	0.788990826	0.845070423	0.734090909	0.802656546	0.745867769	0.6875	0.659292035	0.597560976	0.613908873	0.820819113	0.644539615	0.687366167	0.779193206	0.674725275	0.678571429	0.638949672	0.684090909
	0.758034026	0.576832151	0.755144033	0.726086957	0.464646465	0.546153846	0.772815534	0.639198218	0.719298246	0.573839662	0.815738964	0.55216285	0.786982249	0.799196787	0.740041929	0.656779661	0.652806653	0.647450111	0.808988764	0.74789916	0.731372549	0.654811715	0.693304536	0.773076923	0.669603524	0.831325301	0.599033816	0.587852495	0.754677755	0.703030303	0.55808656	0.520787746	0.787387387	0.846815835	0.737078652	0.798148148	0.747474747	0.68833652	0.652928416	0.59375	0.612440191	0.822335025	0.648305085	0.688149688	0.782426778	0.673202614	0.682983683	0.639130435	0.688053097
	0.759849906	0.579069767	0.755060729	0.723768737	0.464547677	0.555276382	0.767175573	0.641137856	0.71969697	0.574074074	0.813688213	0.550251256	0.786692759	0.798816568	0.739219713	0.654244306	0.653061224	0.652078775	0.806569343	0.745341615	0.728323699	0.659793814	0.698947368	0.77480916	0.670258621	0.822957198	0.596658711	0.588486141	0.759183673	0.702970297	0.564159292	0.521551724	0.787878788	0.848381601	0.740088106	0.797074954	0.747514911	0.683615819	0.655246253	0.59569378	0.602352941	0.823140496	0.652806653	0.685831622	0.783783784	0.680084746	0.688073394	0.644680851	0.683516484
	0.758364312	0.579545455	0.755467197	0.724789916	0.470023981	0.555555556	0.765151515	0.644820296	0.719101124	0.575452716	0.809345794	0.555012225	0.786821705	0.799220273	0.741869919	0.660606061	0.645418327	0.653763441	0.803249097	0.739307536	0.732447818	0.6598778	0.702258727	0.777985075	0.67653277	0.80754717	0.600938967	0.587368421	0.756539235	0.703125	0.565591398	0.527310924	0.791958042	0.850746269	0.744034707	0.793851718	0.748046875	0.68207024	0.668041237	0.593824228	0.599078341	0.820261438	0.656626506	0.680808081	0.782608696	0.685185185	0.685393258	0.64742268	0.677489177
	0.758181818	0.579418345	0.756916996	0.720833333	0.469194313	0.556626506	0.760589319	0.644957983	0.721915285	0.57790927	0.812154696	0.552058111	0.789674952	0.792775665	0.743434343	0.662027833	0.646942801	0.658898305	0.804964539	0.742971888	0.730696798	0.665330661	0.7	0.78	0.669421488	0.807835821	0.599078341	0.592515593	0.75944334	0.7	0.561844864	0.517382413	0.790102389	0.849918434	0.745762712	0.797513321	0.744680851	0.679927667	0.668032787	0.590163934	0.599547511	0.815831987	0.660079051	0.677227723	0.784114053	0.68902439	0.690949227	0.644308943	0.680257511
	0.761648746	0.581497797	0.759765625	0.715746421	0.471962617	0.560283688	0.757246377	0.647916667	0.724137931	0.581213307	0.81294964	0.542857143	0.787072243	0.796261682	0.747534517	0.653179191	0.64453125	0.654736842	0.810671256	0.749510763	0.73012939	0.669960474	0.703921569	0.783362218	0.670020121	0.800362976	0.598173516	0.589322382	0.756916996	0.69829222	0.566115702	0.521126761	0.789915966	0.845410628	0.738493724	0.793103448	0.745210728	0.682142857	0.674698795	0.592342342	0.599552573	0.818471338	0.65877712	0.675097276	0.778884462	0.693675889	0.693133047	0.650099404	0.682875264
	0.765432099	0.575757576	0.760154739	0.70741483	0.467592593	0.563063063	0.756756757	0.641547862	0.720430108	0.580270793	0.814616756	0.547563805	0.791433892	0.794824399	0.733205374	0.654648956	0.647398844	0.651991614	0.808403361	0.749514563	0.730909091	0.67184466	0.706563707	0.781942078	0.669291339	0.803921569	0.598253275	0.591463415	0.760233918	0.702803738	0.571713147	0.517786561	0.792421746	0.841194969	0.740740741	0.790102389	0.744360902	0.681818182	0.673228346	0.587973274	0.601769912	0.815457413	0.655769231	0.675048356	0.767578125	0.689320388	0.692963753	0.639921722	0.679916318
	0.771084337	0.577253219	0.760994264	0.699009901	0.471526196	0.559471366	0.752669039	0.638383838	0.716287215	0.570888469	0.81533101	0.551020408	0.784029038	0.791666667	0.734962406	0.654916512	0.648393195	0.648373984	0.805324459	0.742366412	0.734875445	0.667938931	0.705323194	0.781512605	0.66407767	0.805996473	0.60042735	0.588709677	0.754318618	0.707720588	0.578947368	0.524271845	0.78525641	0.843410853	0.737903226	0.787414966	0.747252747	0.682130584	0.681214421	0.588105727	0.597374179	0.816074189	0.652007648	0.678095238	0.764478764	0.693333333	0.697916667	0.644913628	0.679752066
	0.772881356	0.569037657	0.761363636	0.6953125	0.476404494	0.558695652	0.750442478	0.634194831	0.716494845	0.573308271	0.815254237	0.549327354	0.786355476	0.786856128	0.733705773	0.653846154	0.649812734	0.651485149	0.802980132	0.734463277	0.736013986	0.670411985	0.704672897	0.78202995	0.669201521	0.80449827	0.601677149	0.589178357	0.755725191	0.706739526	0.580952381	0.523992322	0.786053883	0.844375963	0.738522954	0.785109983	0.749097473	0.68483816	0.677238806	0.593478261	0.598698482	0.814132104	0.652830189	0.676748582	0.764478764	0.69793621	0.694045175	0.644486692	0.684210526
	0.774789916	0.572895277	0.762264151	0.697318008	0.473451327	0.561555076	0.748239437	0.633858268	0.722222222	0.575367647	0.819536424	0.552863436	0.777192982	0.787085515	0.735185185	0.656987296	0.653136531	0.654223969	0.806818182	0.72962963	0.734939759	0.665441176	0.703358209	0.785714286	0.671669794	0.802721088	0.604123711	0.597249509	0.750469043	0.709677419	0.579847909	0.525616698	0.788491446	0.844410876	0.73776908	0.773710483	0.739130435	0.683417085	0.666055046	0.59787234	0.601713062	0.815267176	0.656133829	0.680890538	0.764705882	0.702554745	0.695296524	0.65046729	0.679060665
	0.770358306	0.573440644	0.761638734	0.695075758	0.48373102	0.56779661	0.750865052	0.636363636	0.724080268	0.576086957	0.815359477	0.559395248	0.778546713	0.789655172	0.741410488	0.65647482	0.655677656	0.654296875	0.811616954	0.732240437	0.736394558	0.663685152	0.710909091	0.785829308	0.673469388	0.805369128	0.603658537	0.591954023	0.751391466	0.713532513	0.580827068	0.520446097	0.789473684	0.846268657	0.737044146	0.773553719	0.737024221	0.685245902	0.664864865	0.606625259	0.607966457	0.811178248	0.652573529	0.681481481	0.765917603	0.708928571	0.691532258	0.652014652	0.67816092
	0.766129032	0.570019724	0.759633028	0.691312384	0.481876333	0.565762004	0.75	0.632183908	0.719672131	0.58259325	0.816	0.565031983	0.766891892	0.791808874	0.742451155	0.657801418	0.667256637	0.657032755	0.808641975	0.732142857	0.738768719	0.666077739	0.712014134	0.785714286	0.67706422	0.806666667	0.605940594	0.585820896	0.753176044	0.711072664	0.580223881	0.522058824	0.789634146	0.844903988	0.743542435	0.772131148	0.738983051	0.688709677	0.66726297	0.604938272	0.609053498	0.808955224	0.650994575	0.681238616	0.763837638	0.711033275	0.692	0.647686833	0.676635514
	0.76703645	0.570038911	0.761732852	0.693284936	0.468041237	0.567010309	0.74916388	0.634651601	0.718699187	0.583916084	0.816770186	0.567226891	0.758735441	0.79357022	0.745200698	0.655112652	0.667838313	0.657844991	0.804248862	0.735551664	0.738842975	0.667247387	0.712280702	0.788401254	0.677935943	0.808510638	0.605058366	0.579044118	0.750902527	0.705084746	0.575367647	0.526126126	0.790662651	0.846376812	0.748188406	0.764044944	0.735690236	0.693163752	0.677586207	0.602040816	0.611788618	0.805270864	0.65	0.676207513	0.76427256	0.714038128	0.697445972	0.647266314	0.67962963
	0.770186335	0.568932039	0.759717314	0.701413428	0.471428571	0.571138211	0.750413223	0.631284916	0.71884984	0.583765112	0.818042813	0.563146998	0.763458401	0.790697674	0.74567474	0.659898477	0.669565217	0.654275093	0.805722892	0.738831615	0.739770867	0.668393782	0.711340206	0.789147287	0.676056338	0.810679612	0.601532567	0.585278276	0.741992883	0.708542714	0.576363636	0.525939177	0.788059701	0.838068182	0.74954955	0.761453397	0.737190083	0.692307692	0.670628183	0.603238866	0.604790419	0.804316547	0.648083624	0.679646018	0.762340037	0.713798978	0.697674419	0.64644714	0.673394495
	0.769706337	0.564638783	0.75826087	0.701388889	0.473577236	0.566866267	0.748376623	0.633879781	0.723004695	0.585910653	0.819277108	0.557142857	0.766129032	0.793780687	0.747440273	0.662771285	0.667820069	0.653136531	0.801788376	0.74017094	0.741518578	0.667814114	0.714043993	0.7856049	0.674216028	0.812995246	0.605313093	0.589473684	0.744347826	0.705211726	0.575812274	0.527433628	0.793304221	0.83449235	0.753108348	0.7546875	0.740196078	0.691358025	0.668350168	0.600790514	0.602766798	0.805397727	0.644214162	0.676625659	0.756227758	0.715966387	0.701720841	0.64604811	0.672101449
	0.778931751	0.563327032	0.757785467	0.703703704	0.471057884	0.57421875	0.751203852	0.631768953	0.722308892	0.581081081	0.822747415	0.555555556	0.764705882	0.795491143	0.749576988	0.653530378	0.667238422	0.649727768	0.798232695	0.738617201	0.741679873	0.66722973	0.716171617	0.783866058	0.674616695	0.809672387	0.60261194	0.588541667	0.745299145	0.703703704	0.576512456	0.52972028	0.792805755	0.833787466	0.753496503	0.754946728	0.739903069	0.688549618	0.671641791	0.600389864	0.601167315	0.806179775	0.6432247	0.675909879	0.753448276	0.715702479	0.702087287	0.648556876	0.667857143
	0.778592375	0.563670412	0.755136986	0.705490849	0.465753425	0.564299424	0.751592357	0.633628319	0.721362229	0.583892617	0.822674419	0.55511022	0.763033175	0.793650794	0.749169435	0.657467532	0.66894198	0.643493761	0.791907514	0.739130435	0.744514107	0.661666667	0.715460526	0.784313725	0.680067002	0.807987711	0.603703704	0.594178082	0.747048904	0.703049759	0.578207381	0.526863085	0.794579173	0.836241611	0.751736111	0.755588674	0.738095238	0.687878788	0.675409836	0.596153846	0.605009634	0.805555556	0.644407346	0.672945205	0.748726655	0.716150082	0.7	0.653266332	0.663732394
	0.774566474	0.576576577	0.753378378	0.70675453	0.468992248	0.560150376	0.752365931	0.622608696	0.72	0.574013158	0.816355811	0.55049505	0.760802469	0.796238245	0.745098039	0.655896607	0.67003367	0.644366197	0.79374111	0.737357259	0.743431221	0.663382594	0.714052288	0.784023669	0.679465776	0.805097451	0.602209945	0.596610169	0.747927032	0.705229794	0.577854671	0.525337838	0.794326241	0.832453826	0.756345178	0.75443787	0.737909516	0.685628743	0.674679487	0.598870056	0.61026616	0.805555556	0.644039735	0.672354949	0.751252087	0.716586151	0.700934579	0.654036244	0.659685864
	0.772206304	0.578291815	0.75083612	0.708196721	0.472275335	0.565055762	0.751962323	0.615120275	0.721973094	0.577669903	0.814285714	0.554702495	0.759878419	0.796296296	0.747572816	0.661442006	0.673300166	0.648083624	0.792372881	0.738782051	0.73740458	0.662884927	0.712439418	0.783744557	0.678807947	0.804444444	0.607272727	0.606907895	0.740619902	0.700934579	0.579216354	0.52173913	0.792717087	0.828387097	0.752079867	0.754772394	0.736196319	0.682890855	0.672985782	0.589648799	0.607879925	0.799457995	0.641109299	0.670568562	0.748355263	0.713375796	0.700554529	0.656401945	0.654576857
	0.773691655	0.577738516	0.748768473	0.702922078	0.468809074	0.562962963	0.751152074	0.616298812	0.724188791	0.582802548	0.812411848	0.558270677	0.758928571	0.799086758	0.738170347	0.656832298	0.674796748	0.651122625	0.795264624	0.74015748	0.738203957	0.6608	0.712680578	0.782234957	0.683006536	0.800291545	0.613879004	0.604166667	0.738709677	0.708459215	0.581666667	0.526829268	0.790055249	0.825641026	0.748366013	0.755426918	0.734234234	0.685672515	0.678516229	0.592128801	0.603351955	0.799212598	0.642394822	0.668308703	0.751623377	0.711598746	0.698354662	0.650717703	0.655290102
	0.773426573	0.578671329	0.750814332	0.703821656	0.469158879	0.561243144	0.749235474	0.616161616	0.72303207	0.584518167	0.814147018	0.558659218	0.759071118	0.799396682	0.73757764	0.655384615	0.681458003	0.647959184	0.791436464	0.744186047	0.736920777	0.651419558	0.712698413	0.784203103	0.681818182	0.800865801	0.613636364	0.605388273	0.734920635	0.708083832	0.581699346	0.523125997	0.792401628	0.826801517	0.74317817	0.755395683	0.731454006	0.687953556	0.676335878	0.602787456	0.606284658	0.79791395	0.644338118	0.667207792	0.745627981	0.706153846	0.700361011	0.644200627	0.657627119
	0.772727273	0.575652174	0.750405186	0.709828393	0.473197782	0.561020036	0.751891074	0.616666667	0.721098266	0.583333333	0.815426997	0.558225508	0.758179232	0.797014925	0.736842105	0.653905054	0.67807154	0.649916248	0.793997271	0.743865031	0.740524781	0.6546875	0.717391304	0.784615385	0.674679487	0.788951841	0.60899654	0.607255521	0.733229329	0.707462687	0.582664526	0.525157233	0.793288591	0.824189526	0.744514107	0.755304102	0.732248521	0.690544413	0.678247734	0.608919383	0.60326087	0.797927461	0.647335423	0.669341894	0.748031496	0.706240487	0.704626335	0.644067797	0.657807309
	0.770068027	0.576124567	0.748019017	0.712098009	0.475138122	0.561938959	0.752252252	0.61322314	0.720630372	0.580093313	0.81420765	0.555153707	0.759493671	0.8	0.738461538	0.655487805	0.678571429	0.65397351	0.79305741	0.747352496	0.74351585	0.648606811	0.720430108	0.784931507	0.673015873	0.781944444	0.605084746	0.611544462	0.731782946	0.710487445	0.577952756	0.527301092	0.79602649	0.824039653	0.741486068	0.75242047	0.732846715	0.688385269	0.676077266	0.605657238	0.604240283	0.797695262	0.646967341	0.670382166	0.750390016	0.708459215	0.704861111	0.641337386	0.653530378
	0.767567568	0.579661017	0.7484375	0.712990937	0.472527473	0.564912281	0.75074184	0.62012987	0.721194879	0.580645161	0.813672922	0.55062167	0.76183844	0.800878477	0.738601824	0.657142857	0.679938744	0.652597403	0.792875989	0.744011976	0.738636364	0.652567976	0.715151515	0.785519126	0.672926448	0.783561644	0.604340568	0.613601236	0.729938272	0.714701601	0.580093313	0.526153846	0.796103896	0.824324324	0.732115677	0.74863388	0.731884058	0.686111111	0.67699115	0.606260297	0.601398601	0.798982188	0.648606811	0.669811321	0.750385208	0.713649852	0.705882353	0.646176912	0.650563607
	0.771580345	0.583056478	0.750385208	0.713432836	0.468239564	0.57385399	0.747800587	0.617460317	0.718487395	0.584474886	0.812834225	0.551845343	0.763485477	0.797687861	0.737237237	0.647407407	0.678787879	0.651125402	0.791395046	0.744807122	0.738764045	0.65112782	0.715142429	0.785425101	0.675425039	0.786290323	0.60199005	0.615267176	0.731182796	0.717985612	0.576036866	0.525037936	0.797435897	0.825876663	0.731231231	0.750677507	0.732474964	0.68852459	0.681620839	0.609400324	0.605851979	0.802992519	0.646248086	0.673846154	0.749240122	0.713441654	0.705782313	0.651470588	0.642969984
	0.774445893	0.578253707	0.755287009	0.713656388	0.464285714	0.574324324	0.747093023	0.619937695	0.716459198	0.587706147	0.813245033	0.551304348	0.765347885	0.798561151	0.741887906	0.65	0.673652695	0.653481013	0.791237113	0.744897959	0.737796374	0.651785714	0.714285714	0.783244681	0.675840979	0.784391534	0.603588907	0.613050076	0.728787879	0.719373219	0.56969697	0.52481203	0.796437659	0.823952096	0.733038348	0.75	0.735211268	0.687924016	0.680972818	0.611556982	0.608843537	0.804187192	0.640483384	0.671732523	0.747352496	0.714705882	0.707846411	0.656023222	0.639625585
	0.775193798	0.569805195	0.756676558	0.711175617	0.462897527	0.577181208	0.74676259	0.617511521	0.718019257	0.590909091	0.81496063	0.549488055	0.760487145	0.80141844	0.740849195	0.65	0.678939617	0.650393701	0.793103448	0.744650499	0.73925104	0.649709302	0.714494876	0.782781457	0.676291793	0.783116883	0.604501608	0.614220877	0.734814815	0.718881119	0.575667656	0.525373134	0.795454545	0.826035503	0.737300435	0.750993377	0.725651578	0.685983827	0.68220339	0.614285714	0.609797297	0.802919708	0.640834575	0.669642857	0.747005988	0.713043478	0.708881579	0.65248227	0.641104294
	0.772554003	0.574638844	0.755490483	0.708751793	0.461403509	0.575959933	0.746077033	0.620481928	0.722598106	0.591836735	0.817357513	0.549915398	0.758666667	0.800561798	0.742028986	0.65051395	0.680758017	0.647515528	0.793710692	0.745786517	0.737997257	0.649855908	0.712464589	0.78023407	0.674662669	0.781771502	0.60543131	0.609720177	0.731778426	0.722375691	0.576866764	0.529411765	0.793316832	0.826697892	0.737142857	0.749014455	0.725915875	0.688328912	0.679271709	0.609717868	0.610561056	0.794258373	0.640532544	0.660322108	0.743703704	0.711206897	0.712662338	0.653465347	0.638426626
	0.771356784	0.570063694	0.75616836	0.710227273	0.463793103	0.572368421	0.745762712	0.618906942	0.722598106	0.594244604	0.816431322	0.548821549	0.758256275	0.80027933	0.74025974	0.651094891	0.676811594	0.649310873	0.792759051	0.744413408	0.739130435	0.653352354	0.71048951	0.781209781	0.675074184	0.781407035	0.604395604	0.610071942	0.734104046	0.714480874	0.575757576	0.530612245	0.795843521	0.826945412	0.73826458	0.749350649	0.724091521	0.688243065	0.680440771	0.604651163	0.612641815	0.791027155	0.643994211	0.662318841	0.740145985	0.711267606	0.7152	0.654929577	0.63897281
	0.771820449	0.571879937	0.756097561	0.709631728	0.465076661	0.574193548	0.745454545	0.62154294	0.723910172	0.593172119	0.818066158	0.544240401	0.758169935	0.802469136	0.738197425	0.654624277	0.674715909	0.64893617	0.794554455	0.736914601	0.738482385	0.652542373	0.714480874	0.783715013	0.673020528	0.784386617	0.601550388	0.606837607	0.73381295	0.714864865	0.573888092	0.531976744	0.796630566	0.826989619	0.739376771	0.751600512	0.724462366	0.690600522	0.679347826	0.605182927	0.60952381	0.793023256	0.640113798	0.659025788	0.739507959	0.715277778	0.72143975	0.654114365	0.640834575
	0.771995043	0.578294574	0.757404795	0.705469846	0.466442953	0.573482428	0.749656121	0.618025751	0.720472441	0.591865358	0.818295739	0.543189369	0.757772021	0.805107527	0.736916549	0.652857143	0.674614306	0.65015015	0.797066015	0.73655914	0.736912752	0.658807212	0.713709677	0.784537389	0.675324675	0.782555283	0.605504587	0.600846262	0.736091298	0.715249663	0.571225071	0.532467532	0.798088411	0.824601367	0.740585774	0.751584284	0.727755644	0.691815857	0.680481283	0.610526316	0.607874016	0.791954023	0.637762238	0.661931818	0.73962804	0.719562244	0.720247295	0.656551724	0.639705882
	0.775061125	0.579268293	0.761772853	0.700416089	0.464579901	0.576138148	0.748976808	0.619858156	0.722797927	0.593619972	0.816831683	0.540229885	0.758354756	0.802124834	0.73925104	0.652601969	0.676429568	0.647928994	0.799274486	0.736772487	0.740789474	0.66255144	0.712950601	0.7875	0.677098151	0.779927449	0.602409639	0.60390516	0.729957806	0.717536814	0.571830986	0.533333333	0.79342723	0.826771654	0.739612188	0.754385965	0.727631579	0.692307692	0.683443709	0.610946746	0.6046875	0.792281498	0.633378933	0.668508287	0.740425532	0.719727891	0.713850837	0.654843111	0.637026239
	0.777376655	0.583081571	0.766304348	0.701369863	0.462540717	0.575663027	0.748317631	0.619382022	0.720870679	0.592032967	0.811735941	0.538709677	0.761061947	0.802387268	0.738227147	0.650417827	0.679399727	0.650145773	0.799760192	0.729057592	0.738621586	0.663013699	0.709379128	0.789343247	0.677966102	0.779236277	0.605067064	0.601915185	0.726896552	0.719787517	0.572423398	0.532867133	0.794694348	0.822939866	0.741046832	0.759803922	0.728813559	0.68875	0.681937173	0.611192931	0.605590062	0.79349046	0.629228687	0.670748299	0.735294118	0.720053836	0.716012085	0.658634538	0.636887608
	0.778042959	0.582335329	0.766846361	0.703903096	0.4544	0.570552147	0.74535809	0.611650485	0.72243346	0.595658073	0.813559322	0.538216561	0.759096612	0.802614379	0.738419619	0.658038147	0.680161943	0.643165468	0.797647059	0.730220493	0.74002574	0.664411367	0.709762533	0.788366337	0.680224404	0.778436019	0.604719764	0.603238866	0.72479564	0.713541667	0.571428571	0.538461538	0.7956621	0.824175824	0.742155525	0.761789601	0.728682171	0.683168317	0.684005202	0.613043478	0.605783866	0.793141593	0.626845638	0.670731707	0.735744089	0.714663144	0.710447761	0.654808959	0.636233951
	0.778040142	0.578008915	0.767068273	0.705488621	0.450393701	0.570992366	0.747395833	0.614754098	0.723484848	0.593288591	0.815568862	0.537124803	0.756188119	0.803641092	0.740540541	0.659891599	0.682242991	0.647727273	0.796531792	0.731016731	0.74205845	0.662634409	0.708333333	0.789537713	0.682758621	0.781902552	0.605839416	0.606425703	0.725675676	0.712451861	0.575510204	0.538987688	0.798196167	0.824104235	0.744623656	0.76344086	0.730179028	0.684662577	0.684684685	0.611111111	0.603630862	0.796074155	0.627968338	0.668900804	0.731774415	0.715394567	0.713441654	0.64928292	0.635211268
	0.773781903	0.575	0.762599469	0.707284768	0.45482866	0.570347958	0.744186047	0.615902965	0.7225	0.594919786	0.817751479	0.536661466	0.759416768	0.803108808	0.742323097	0.656417112	0.680738786	0.643258427	0.797018349	0.72935197	0.742821473	0.665333333	0.708333333	0.788732394	0.683783784	0.781321185	0.603197674	0.605858855	0.725935829	0.710292249	0.575471698	0.536585366	0.798882682	0.819848975	0.742666667	0.763872491	0.731829574	0.68907563	0.685421995	0.609375	0.602985075	0.797180043	0.625814863	0.664031621	0.731874145	0.711711712	0.710102489	0.649484536	0.631506849
	0.770737327	0.573508006	0.764163373	0.70565046	0.453560372	0.573353293	0.742966752	0.618983957	0.725247525	0.592297477	0.819136523	0.536809816	0.760869565	0.801790281	0.743758213	0.653997379	0.681937173	0.642956764	0.797052154	0.732833958	0.73671199	0.663143989	0.711711712	0.784472769	0.684986595	0.781879195	0.600858369	0.603448276	0.729194188	0.709228824	0.574297189	0.534412955	0.798895028	0.822151225	0.73878628	0.764361079	0.73053152	0.689366786	0.689001264	0.611500701	0.601769912	0.79377014	0.625647668	0.667098446	0.734417344	0.710459184	0.709489051	0.649550706	0.632653061
	0.77283105	0.575539568	0.764248705	0.708387097	0.450076805	0.574183976	0.74591195	0.62190352	0.724602203	0.592156863	0.818915802	0.535768645	0.758703481	0.804045512	0.748062016	0.654096229	0.678803641	0.642265193	0.795275591	0.735148515	0.736906212	0.661861075	0.713010204	0.785057471	0.6854083	0.782366071	0.605633803	0.606060606	0.731421121	0.707865169	0.576923077	0.536193029	0.799779978	0.822292324	0.74151436	0.763888889	0.728710462	0.690307329	0.685393258	0.610570236	0.599710983	0.790374332	0.623225806	0.667519182	0.737265416	0.711417817	0.706051873	0.655737705	0.632352941
	0.775280899	0.573065903	0.760204082	0.706257982	0.456752656	0.577941176	0.745318352	0.625641026	0.722087379	0.588311688	0.819221968	0.537065053	0.753277712	0.806973848	0.751908397	0.654639175	0.677922078	0.643250689	0.794444444	0.733170135	0.738922156	0.657657658	0.714828897	0.78079096	0.688243065	0.785949506	0.608938547	0.610169492	0.732484076	0.703337454	0.578740157	0.538359788	0.797606094	0.823468328	0.742307692	0.765039728	0.729341317	0.68852459	0.685643564	0.60887656	0.602582496	0.791489362	0.620076239	0.66835443	0.736074271	0.713933416	0.706134094	0.660447761	0.633466135
	0.775555556	0.575284091	0.76111817	0.708955224	0.454409567	0.575144509	0.745049505	0.627075351	0.720677146	0.589446589	0.819413093	0.536842105	0.755029586	0.808877928	0.744360902	0.657324841	0.680359435	0.643631436	0.792494481	0.732360097	0.738770686	0.657289003	0.715909091	0.780269058	0.688396349	0.78579235	0.610570236	0.610608021	0.732572877	0.706455542	0.580729167	0.537061118	0.79631636	0.825331971	0.743329098	0.766029246	0.732544379	0.683602771	0.684340321	0.608033241	0.598011364	0.791754757	0.616541353	0.671679198	0.733072917	0.716381418	0.707282913	0.664619165	0.634564644
	0.77704918	0.575458392	0.761723701	0.708487085	0.454814815	0.577746077	0.746617466	0.625634518	0.720902613	0.587341772	0.818080357	0.531851852	0.754982415	0.808536585	0.745657568	0.657760814	0.683143219	0.641129032	0.793179318	0.729794934	0.738823529	0.658163265	0.714824121	0.780701754	0.691119691	0.785097192	0.606060606	0.611325611	0.733668342	0.708585248	0.57846952	0.536964981	0.792110874	0.826262626	0.73605948	0.767001115	0.734430082	0.683486239	0.681762546	0.610192837	0.589958159	0.78369906	0.616915423	0.673267327	0.732991014	0.719951923	0.706944444	0.666666667	0.636125654
	0.775599129	0.575842697	0.76375	0.710814095	0.453216374	0.577683616	0.74432497	0.6191067	0.723203769	0.587202008	0.820765027	0.533136966	0.755555556	0.807272727	0.742610837	0.659924147	0.68625	0.644946809	0.793478261	0.728793309	0.739534884	0.661229611	0.720787208	0.776931447	0.693670886	0.784946237	0.608163265	0.610406091	0.73053152	0.707784431	0.580231065	0.536398467	0.795407098	0.824824825	0.737745098	0.769060773	0.732329085	0.680995475	0.680722892	0.611796982	0.58630137	0.782157676	0.618404908	0.673218673	0.731893266	0.71547619	0.70661157	0.667865707	0.631647211
	0.773218143	0.580555556	0.765508685	0.707581227	0.450072359	0.578431373	0.743195266	0.620519159	0.72098476	0.59079602	0.822006472	0.530612245	0.756069364	0.807923169	0.742647059	0.66	0.688039457	0.641633729	0.793991416	0.728571429	0.740184758	0.663366337	0.716019417	0.779094828	0.695	0.78533475	0.608401084	0.614518148	0.73015873	0.709869203	0.584498094	0.534177215	0.796469367	0.825870647	0.738442822	0.770491803	0.733639495	0.674470457	0.679380215	0.614130435	0.586867305	0.78121775	0.618292683	0.67433414	0.734256927	0.717798595	0.70941337	0.664285714	0.630630631
	0.77170418	0.582990398	0.762607626	0.705952381	0.444921316	0.578581363	0.74	0.618581907	0.719767442	0.595092025	0.823404255	0.532656023	0.75486827	0.802816901	0.742130751	0.662949195	0.681318681	0.640362225	0.795527157	0.731132075	0.740656852	0.668292683	0.718040621	0.77920686	0.695705521	0.784810127	0.612217795	0.607891492	0.728038508	0.70754717	0.584382872	0.535175879	0.798155738	0.82480315	0.737349398	0.772384035	0.730900798	0.676633444	0.677304965	0.618157543	0.589189189	0.780612245	0.617964072	0.676575505	0.731585518	0.712630359	0.704054054	0.663107948	0.634394904
	0.775079197	0.588156124	0.762195122	0.70926143	0.443812233	0.573972603	0.737456243	0.620899149	0.725312145	0.597069597	0.822971549	0.52991453	0.753986333	0.804624277	0.741586538	0.662145499	0.680387409	0.638924456	0.796413502	0.725900116	0.740698985	0.669471154	0.714116251	0.77742616	0.692400483	0.786610879	0.614980289	0.606796117	0.727380952	0.707259953	0.585	0.534504391	0.799593082	0.823929961	0.73897497	0.775292865	0.730464326	0.675824176	0.677608441	0.618733509	0.591455274	0.782388664	0.617122473	0.674065421	0.732098765	0.711162255	0.705960265	0.664310954	0.63556116
	0.776963351	0.587765957	0.762711864	0.711805556	0.443037975	0.572591588	0.742268041	0.622732769	0.720044793	0.597355769	0.820910973	0.532303371	0.75	0.803203661	0.743130227	0.660539216	0.681003584	0.637626263	0.798958333	0.721142857	0.741899441	0.670263789	0.713105077	0.776617954	0.690107271	0.787941788	0.619354839	0.60653753	0.730140187	0.703832753	0.589175892	0.534418023	0.798590131	0.823416507	0.738875878	0.767466111	0.729517396	0.678649237	0.674364896	0.623697917	0.596583443	0.783567134	0.61971831	0.673988439	0.728937729	0.717977528	0.706493506	0.665105386	0.634085213
[truncated: 451 more columns]
