# Supplementary material for: Computational Simulation of Team Creativity: The Benefit of Member Flow
Source: Front Psychol. 2019 Feb 7;10:188. doi: 10.3389/fpsyg.2019.00188 (PMC6374635; doi:10.3389/fpsyg.2019.00188)
Supplement: DATA SHEETS S5, S6 — The outputs of C/c experiments through BehaviorSpace function. [file Data_Sheet_5.csv]

BehaviorSpace results (NetLogo 6.0.2)
new-TCM-1.0.nlogo
C
12/19/2018 19:37:16:445 +0800
min-pxcor	max-pxcor	min-pycor	max-pycor
-1	23	-1	23
[run number]	1	2	3	4	5	6	7	8	9	10	11	12	13	14	15	16	17	18	19	20	21	22	23	24	25	26	27	28	29	30	31	32	33	34	35	36	37	38	39	40	41	42	43	44	45	46	47	48	49
numDiverShareKnow	10	10	10	10	10	10	10	10	10	10	10	10	10	10	10	10	10	10	10	10	10	10	10	10	10	10	10	10	10	10	10	10	10	10	10	10	10	10	10	10	10	10	10	10	10	10	10	10	10
numOutsidersShareKnow	10	10	10	10	10	10	10	10	10	10	10	10	10	10	10	10	10	10	10	10	10	10	10	10	10	10	10	10	10	10	10	10	10	10	10	10	10	10	10	10	10	10	10	10	10	10	10	10	10
numNormalSuperKnowPool	8	8	8	8	8	8	8	8	8	8	8	8	8	8	8	8	8	8	8	8	8	8	8	8	8	8	8	8	8	8	8	8	8	8	8	8	8	8	8	8	8	8	8	8	8	8	8	8	8
evaluNumber	3	3	3	3	3	3	3	3	3	3	3	3	3	3	3	3	3	3	3	3	3	3	3	3	3	3	3	3	3	3	3	3	3	3	3	3	3	3	3	3	3	3	3	3	3	3	3	3	3
numCreativeSuperKnowPool	2	2	2	2	2	2	2	2	2	2	2	2	2	2	2	2	2	2	2	2	2	2	2	2	2	2	2	2	2	2	2	2	2	2	2	2	2	2	2	2	2	2	2	2	2	2	2	2	2
numDiverEfficiency	10	10	10	10	10	10	10	10	10	10	10	10	10	10	10	10	10	10	10	10	10	10	10	10	10	10	10	10	10	10	10	10	10	10	10	10	10	10	10	10	10	10	10	10	10	10	10	10	10
numSuperShareKnow	2	2	2	2	2	2	2	2	2	2	2	2	2	2	2	2	2	2	2	2	2	2	2	2	2	2	2	2	2	2	2	2	2	2	2	2	2	2	2	2	2	2	2	2	2	2	2	2	2
numEvaluShareKnow	5	5	5	5	5	5	5	5	5	5	5	5	5	5	5	5	5	5	5	5	5	5	5	5	5	5	5	5	5	5	5	5	5	5	5	5	5	5	5	5	5	5	5	5	5	5	5	5	5
rabbitsNormalNum	80	80	80	80	80	80	80	80	80	80	80	80	80	80	80	80	80	80	80	80	80	80	80	80	80	80	80	80	80	80	80	80	80	80	80	80	80	80	80	80	80	80	80	80	80	80	80	80	80
creativeMin	11	11	11	11	11	11	11	11	11	11	11	11	11	11	11	11	11	11	11	11	11	11	11	11	11	11	11	11	11	11	11	11	11	11	11	11	11	11	11	11	11	11	11	11	11	11	11	11	11
numNormalDiverKnowPool	2	2	2	2	2	2	2	2	2	2	2	2	2	2	2	2	2	2	2	2	2	2	2	2	2	2	2	2	2	2	2	2	2	2	2	2	2	2	2	2	2	2	2	2	2	2	2	2	2
memberFlowSwitch?	TRUE	TRUE	TRUE	TRUE	TRUE	TRUE	TRUE	TRUE	TRUE	TRUE	TRUE	TRUE	TRUE	TRUE	TRUE	TRUE	TRUE	TRUE	TRUE	TRUE	TRUE	TRUE	TRUE	TRUE	TRUE	TRUE	TRUE	TRUE	TRUE	TRUE	TRUE	TRUE	TRUE	TRUE	TRUE	TRUE	TRUE	TRUE	TRUE	TRUE	TRUE	TRUE	TRUE	TRUE	TRUE	TRUE	TRUE	TRUE	TRUE
numNormalEvaluKnowPool	5	5	5	5	5	5	5	5	5	5	5	5	5	5	5	5	5	5	5	5	5	5	5	5	5	5	5	5	5	5	5	5	5	5	5	5	5	5	5	5	5	5	5	5	5	5	5	5	5
numCreativeDiverKnowPool	8	8	8	8	8	8	8	8	8	8	8	8	8	8	8	8	8	8	8	8	8	8	8	8	8	8	8	8	8	8	8	8	8	8	8	8	8	8	8	8	8	8	8	8	8	8	8	8	8
creativeMax	20	20	20	20	20	20	20	20	20	20	20	20	20	20	20	20	20	20	20	20	20	20	20	20	20	20	20	20	20	20	20	20	20	20	20	20	20	20	20	20	20	20	20	20	20	20	20	20	20
numCreativeEvaluKnowPool	5	5	5	5	5	5	5	5	5	5	5	5	5	5	5	5	5	5	5	5	5	5	5	5	5	5	5	5	5	5	5	5	5	5	5	5	5	5	5	5	5	5	5	5	5	5	5	5	5
numSuperEfficiency	10	10	10	10	10	10	10	10	10	10	10	10	10	10	10	10	10	10	10	10	10	10	10	10	10	10	10	10	10	10	10	10	10	10	10	10	10	10	10	10	10	10	10	10	10	10	10	10	10
diverNumber	3	3	3	3	3	3	3	3	3	3	3	3	3	3	3	3	3	3	3	3	3	3	3	3	3	3	3	3	3	3	3	3	3	3	3	3	3	3	3	3	3	3	3	3	3	3	3	3	3
superNumber	3	3	3	3	3	3	3	3	3	3	3	3	3	3	3	3	3	3	3	3	3	3	3	3	3	3	3	3	3	3	3	3	3	3	3	3	3	3	3	3	3	3	3	3	3	3	3	3	3
normalMin	0	0	0	0	0	0	0	0	0	0	0	0	0	0	0	0	0	0	0	0	0	0	0	0	0	0	0	0	0	0	0	0	0	0	0	0	0	0	0	0	0	0	0	0	0	0	0	0	0
rabbitsCreativeNum	80	80	80	80	80	80	80	80	80	80	80	80	80	80	80	80	80	80	80	80	80	80	80	80	80	80	80	80	80	80	80	80	80	80	80	80	80	80	80	80	80	80	80	80	80	80	80	80	80
[reporter]	teamCreativity	teamCreativity	teamCreativity	teamCreativity	teamCreativity	teamCreativity	teamCreativity	teamCreativity	teamCreativity	teamCreativity	teamCreativity	teamCreativity	teamCreativity	teamCreativity	teamCreativity	teamCreativity	teamCreativity	teamCreativity	teamCreativity	teamCreativity	teamCreativity	teamCreativity	teamCreativity	teamCreativity	teamCreativity	teamCreativity	teamCreativity	teamCreativity	teamCreativity	teamCreativity	teamCreativity	teamCreativity	teamCreativity	teamCreativity	teamCreativity	teamCreativity	teamCreativity	teamCreativity	teamCreativity	teamCreativity	teamCreativity	teamCreativity	teamCreativity	teamCreativity	teamCreativity	teamCreativity	teamCreativity	teamCreativity	teamCreativity
[final]	0.451612903	0.610054348	0.640764331	0.674019608	0.739819005	0.642590286	0.612738854	0.590849673	0.677336748	0.7472661	0.40797546	0.446197991	0.623441397	0.664010624	0.401933702	0.508196721	0.695953757	0.691588785	0.463888889	0.58839779	0.714805825	0.560321716	0.626474443	0.581699346	0.754759239	0.636591479	0.507362784	0.733173077	0.610962567	0.581491713	0.53164557	0.53088042	0.353909465	0.606060606	0.600518807	0.484646195	0.730994152	0.569667078	0.737922705	0.583892617	0.300719424	0.486202365	0.670238095	0.538461538	0.603316327	0.502816901	0.630769231	0.518709677	0.648426813
[min]	0	0	0	0	0	0	0	0	0	0	0	0	0	0	0	0	0	0	0	0	0	0	0	0	0	0	0	0	0	0	0	0	0	0	0	0	0	0	0	0	0	0	0	0	0	0	0	0	0
[max]	1	0.714285714	0.645533141	0.759259259	0.846153846	0.714285714	0.733333333	0.8	0.743801653	1	0.607142857	1	0.785714286	1	0.5	0.888888889	0.783783784	1	0.5	0.857142857	1	0.65	0.666666667	0.727272727	0.821782178	0.64344942	0.514588859	0.888888889	1	1	0.543318649	0.589211618	0.423913043	0.833333333	0.761904762	0.52	0.875	1	1	1	0.666666667	0.625	0.909090909	0.602564103	1	0.50286533	0.705555556	0.6	0.75
[mean]	0.479820726	0.575533751	0.578720358	0.684819738	0.749344392	0.64403049	0.636238278	0.566411841	0.690992644	0.758385787	0.419476086	0.425840073	0.613997494	0.683061076	0.40184133	0.526099445	0.700000543	0.711371283	0.435148569	0.618579873	0.716483646	0.536270709	0.628109401	0.558773873	0.741942971	0.578683899	0.461043559	0.71108563	0.642172525	0.589864885	0.503070495	0.539823723	0.357382261	0.554652442	0.595568698	0.469242273	0.746096652	0.572994015	0.732224289	0.567414857	0.304610386	0.486869749	0.699320291	0.554911992	0.59678667	0.413945334	0.652731025	0.493705564	0.626437033
[steps]	100	100	100	100	100	100	100	100	100	100	100	100	100	100	100	100	100	100	100	100	100	100	100	100	100	100	100	100	100	100	100	100	100	100	100	100	100	100	100	100	100	100	100	100	100	100	100	100	100
[all run data]	teamCreativity	teamCreativity	teamCreativity	teamCreativity	teamCreativity	teamCreativity	teamCreativity	teamCreativity	teamCreativity	teamCreativity	teamCreativity	teamCreativity	teamCreativity	teamCreativity	teamCreativity	teamCreativity	teamCreativity	teamCreativity	teamCreativity	teamCreativity	teamCreativity	teamCreativity	teamCreativity	teamCreativity	teamCreativity	teamCreativity	teamCreativity	teamCreativity	teamCreativity	teamCreativity	teamCreativity	teamCreativity	teamCreativity	teamCreativity	teamCreativity	teamCreativity	teamCreativity	teamCreativity	teamCreativity	teamCreativity	teamCreativity	teamCreativity	teamCreativity	teamCreativity	teamCreativity	teamCreativity	teamCreativity	teamCreativity	teamCreativity
	0	0	0	0	0	0	0	0	0	0	0	0	0	0	0	0	0	0	0	0	0	0	0	0	0	0	0	0	0	0	0	0	0	0	0	0	0	0	0	0	0	0	0	0	0	0	0	0	0
	1	0.5	0	0.75	0.727272727	0.714285714	0.5	0.8	0.428571429	1	0.285714286	1	0.785714286	1	0.5	0.888888889	0.5	1	0	0.666666667	1	0.555555556	0.666666667	0.5	0.5	0.333333333	0.153846154	0.888888889	1	1	0.5	0.545454545	0	0.833333333	0.714285714	0.2	0.25	1	1	1	0.5	0.5	0.846153846	0.5	1	0.2	0.444444444	0.6	0.75
	0.916666667	0.7	0.2	0.608695652	0.764705882	0.571428571	0.375	0.75	0.454545455	0.777777778	0.5	0.333333333	0.777777778	0.538461538	0.5	0.727272727	0.5625	1	0.230769231	0.857142857	0.9375	0.65	0.666666667	0.5	0.636363636	0.210526316	0.2	0.588235294	0.875	0.944444444	0.5	0.5	0.166666667	0.3125	0.692307692	0.52	0.7	0.583333333	0.833333333	0.444444444	0.428571429	0.3	0.764705882	0.470588235	0.615384615	0.166666667	0.5625	0.5625	0.571428571
	0.866666667	0.714285714	0.157894737	0.64516129	0.846153846	0.571428571	0.533333333	0.8	0.526315789	0.764705882	0.588235294	0.428571429	0.76	0.55	0.321428571	0.705882353	0.692307692	0.851851852	0.388888889	0.785714286	0.904761905	0.6	0.5625	0.461538462	0.684210526	0.382352941	0.392857143	0.72	0.857142857	0.730769231	0.529411765	0.482758621	0.24	0.285714286	0.733333333	0.454545455	0.785714286	0.65	0.692307692	0.533333333	0.666666667	0.529411765	0.878787879	0.555555556	0.636363636	0.157894737	0.666666667	0.47826087	0.5
	0.608695652	0.620689655	0.296296296	0.745098039	0.846153846	0.666666667	0.636363636	0.727272727	0.615384615	0.76	0.55	0.344827586	0.606060606	0.648648649	0.314285714	0.761904762	0.783783784	0.851851852	0.380952381	0.736842105	0.851851852	0.575757576	0.592592593	0.5	0.76	0.340909091	0.444444444	0.763157895	0.727272727	0.633333333	0.416666667	0.5	0.25	0.448275862	0.761904762	0.487804878	0.75	0.586206897	0.8	0.473684211	0.555555556	0.625	0.886363636	0.470588235	0.666666667	0.166666667	0.636363636	0.545454545	0.608695652
	0.535714286	0.538461538	0.361111111	0.759259259	0.826086957	0.675	0.733333333	0.684210526	0.731707317	0.714285714	0.607142857	0.305555556	0.605263158	0.723404255	0.357142857	0.666666667	0.76744186	0.852941176	0.423076923	0.75	0.870967742	0.547619048	0.542857143	0.666666667	0.741935484	0.392156863	0.333333333	0.72	0.62962963	0.612903226	0.46875	0.56097561	0.21875	0.5	0.59375	0.5	0.875	0.583333333	0.75	0.387096774	0.5	0.555555556	0.905660377	0.444444444	0.6	0.3	0.648648649	0.463414634	0.566666667
	0.486486486	0.543478261	0.458333333	0.727272727	0.796296296	0.674418605	0.696969697	0.644444444	0.717391304	0.764705882	0.5	0.35	0.565217391	0.685185185	0.357142857	0.606060606	0.75	0.891304348	0.5	0.72	0.875	0.481481481	0.627906977	0.68	0.775	0.421875	0.290909091	0.714285714	0.677419355	0.58974359	0.457142857	0.531914894	0.264705882	0.520833333	0.585365854	0.490566038	0.857142857	0.608695652	0.723404255	0.444444444	0.35483871	0.540540541	0.894736842	0.466666667	0.6	0.25	0.685185185	0.468085106	0.526315789
	0.441860465	0.56	0.454545455	0.718309859	0.8125	0.653846154	0.714285714	0.644067797	0.666666667	0.787234043	0.454545455	0.325581395	0.62962963	0.706896552	0.37254902	0.613636364	0.754716981	0.898305085	0.5	0.655172414	0.829787234	0.465517241	0.644067797	0.724137931	0.775510204	0.432835821	0.265625	0.698412698	0.675	0.617021277	0.435897436	0.509090909	0.256410256	0.526315789	0.612244898	0.490566038	0.85483871	0.622641509	0.74137931	0.5	0.324324324	0.489361702	0.909090909	0.586206897	0.528301887	0.209302326	0.682539683	0.438596491	0.611111111
	0.518518519	0.508474576	0.52173913	0.701298701	0.819444444	0.656716418	0.681818182	0.629032258	0.693548387	0.807692308	0.526315789	0.326086957	0.640625	0.694444444	0.396825397	0.586956522	0.6875	0.805970149	0.470588235	0.666666667	0.781818182	0.476190476	0.611940299	0.727272727	0.784615385	0.4875	0.324324324	0.703125	0.645833333	0.58	0.452380952	0.451612903	0.340425532	0.582089552	0.611111111	0.442622951	0.846153846	0.626865672	0.707692308	0.547169811	0.295454545	0.5	0.897435897	0.59375	0.551724138	0.215686275	0.628571429	0.423728814	0.571428571
	0.53125	0.46875	0.512820513	0.727272727	0.795180723	0.607594937	0.695652174	0.636363636	0.708333333	0.783333333	0.484375	0.326923077	0.633802817	0.734939759	0.465753425	0.551020408	0.691358025	0.7875	0.431034483	0.666666667	0.777777778	0.485294118	0.626666667	0.636363636	0.782608696	0.5	0.35443038	0.710526316	0.641509434	0.596153846	0.489795918	0.417910448	0.309090909	0.594594595	0.590163934	0.439393939	0.847058824	0.586666667	0.739726027	0.576271186	0.29787234	0.5	0.863636364	0.594202899	0.602941176	0.328125	0.658823529	0.390625	0.573333333
	0.478873239	0.507246377	0.511363636	0.739583333	0.804347826	0.644444444	0.692307692	0.608695652	0.702702703	0.814285714	0.442857143	0.317460317	0.609756098	0.727272727	0.477272727	0.473684211	0.739583333	0.755813953	0.451612903	0.652173913	0.791044776	0.525641026	0.619565217	0.642857143	0.78313253	0.5	0.345679012	0.685393258	0.637931034	0.612903226	0.471698113	0.467532468	0.355932203	0.617283951	0.578125	0.426666667	0.844444444	0.582278481	0.746987952	0.53125	0.245614035	0.513157895	0.878787879	0.555555556	0.61971831	0.323943662	0.674157303	0.416666667	0.569620253
	0.487179487	0.513888889	0.5	0.742268041	0.793814433	0.625	0.6875	0.595238095	0.716049383	0.833333333	0.441558442	0.314285714	0.623655914	0.731182796	0.434343434	0.491803279	0.700934579	0.774193548	0.441558442	0.64	0.78313253	0.535714286	0.607476636	0.681818182	0.821782178	0.525252525	0.369565217	0.676767677	0.65	0.621212121	0.492307692	0.505882353	0.333333333	0.574712644	0.594202899	0.443037975	0.81372549	0.576470588	0.741573034	0.542857143	0.229508197	0.475609756	0.844036697	0.564705882	0.61971831	0.337837838	0.688172043	0.397849462	0.581395349
	0.482352941	0.506493506	0.479591837	0.752293578	0.80733945	0.62745098	0.584415584	0.574468085	0.720930233	0.833333333	0.469879518	0.369047619	0.6	0.729166667	0.441176471	0.484848485	0.699115044	0.752380952	0.404761905	0.644067797	0.770114943	0.532608696	0.601769912	0.666666667	0.809090909	0.518518519	0.353535354	0.638095238	0.652173913	0.635135135	0.492307692	0.517241379	0.36	0.595744681	0.597402597	0.428571429	0.820754717	0.595505618	0.747474747	0.532467532	0.222222222	0.494382022	0.801652893	0.536842105	0.630136986	0.35	0.691489362	0.424242424	0.566666667
	0.47826087	0.523809524	0.5	0.756521739	0.805309735	0.62037037	0.604938272	0.59047619	0.726315789	0.828282828	0.461538462	0.340425532	0.571428571	0.75	0.428571429	0.486111111	0.685950413	0.72972973	0.402298851	0.615384615	0.795918367	0.551020408	0.603305785	0.662162162	0.778688525	0.530434783	0.343137255	0.638888889	0.636363636	0.578313253	0.471428571	0.516129032	0.402439024	0.603773585	0.585365854	0.415730337	0.807017544	0.574468085	0.743119266	0.540229885	0.232876712	0.469387755	0.8	0.54	0.585365854	0.329545455	0.669902913	0.43	0.536082474
	0.451923077	0.533333333	0.512820513	0.728682171	0.788135593	0.609090909	0.627906977	0.58490566	0.714285714	0.828571429	0.448979592	0.346938776	0.583333333	0.732142857	0.438016529	0.513157895	0.692307692	0.735042735	0.372340426	0.606060606	0.79047619	0.545454545	0.621212121	0.620253165	0.782258065	0.537190083	0.348214286	0.615384615	0.662650602	0.602272727	0.493670886	0.5	0.392857143	0.570175439	0.571428571	0.44	0.80952381	0.62962963	0.739130435	0.528089888	0.22972973	0.465346535	0.774647887	0.547169811	0.584158416	0.329896907	0.669724771	0.439252336	0.581818182
	0.482142857	0.539215686	0.531746032	0.71641791	0.780487805	0.616666667	0.637362637	0.601769912	0.719626168	0.836206897	0.442307692	0.371428571	0.6	0.739495798	0.456692913	0.556818182	0.696296296	0.723577236	0.39	0.584415584	0.777777778	0.566037736	0.618705036	0.62195122	0.784615385	0.535433071	0.367521368	0.648854962	0.674157303	0.568421053	0.488372093	0.473684211	0.423913043	0.572649573	0.6	0.433962264	0.811188811	0.636363636	0.731092437	0.564356436	0.215189873	0.442477876	0.758169935	0.581196581	0.571428571	0.326732673	0.666666667	0.419642857	0.596638655
	0.478632479	0.568807339	0.538461538	0.687943262	0.776	0.634920635	0.642857143	0.571428571	0.730434783	0.832	0.425925926	0.375	0.594405594	0.751937984	0.457364341	0.591836735	0.68707483	0.731343284	0.405405405	0.614583333	0.746031746	0.563636364	0.618055556	0.629213483	0.769784173	0.568345324	0.398373984	0.644927536	0.670212766	0.580952381	0.5	0.487603306	0.415841584	0.604651163	0.6	0.435897436	0.812903226	0.644067797	0.74015748	0.580952381	0.22826087	0.442477876	0.774390244	0.590551181	0.585585586	0.311320755	0.693548387	0.462809917	0.581967213
	0.459016393	0.561403509	0.541353383	0.701298701	0.748148148	0.618705036	0.675438596	0.559055118	0.743801653	0.821705426	0.432432432	0.409836066	0.59602649	0.733333333	0.442028986	0.594339623	0.703225806	0.732876712	0.417391304	0.63	0.717241379	0.543103448	0.618421053	0.589473684	0.738255034	0.544217687	0.404580153	0.633802817	0.666666667	0.551724138	0.490196078	0.4765625	0.403846154	0.582089552	0.61	0.441860465	0.81595092	0.625	0.714285714	0.563636364	0.229166667	0.429752066	0.778443114	0.585714286	0.598290598	0.336363636	0.686567164	0.4609375	0.583333333
	0.480620155	0.5546875	0.539007092	0.701863354	0.763888889	0.625	0.685950413	0.514492754	0.724409449	0.81294964	0.43220339	0.408	0.592356688	0.751724138	0.421768707	0.607142857	0.706586826	0.719745223	0.39516129	0.628571429	0.726666667	0.52892562	0.624203822	0.571428571	0.751515152	0.544871795	0.404411765	0.655629139	0.660194175	0.559322034	0.465517241	0.510948905	0.396226415	0.565217391	0.6	0.451851852	0.804733728	0.608695652	0.710344828	0.593220339	0.23	0.455223881	0.762711864	0.581081081	0.596899225	0.32173913	0.680851064	0.481203008	0.601398601
	0.476923077	0.54887218	0.55033557	0.696428571	0.771812081	0.633333333	0.7	0.520833333	0.722627737	0.818181818	0.447154472	0.417910448	0.583850932	0.748344371	0.427631579	0.571428571	0.715909091	0.733333333	0.401408451	0.635514019	0.715189873	0.536	0.633540373	0.601769912	0.74566474	0.548192771	0.431506849	0.65408805	0.672897196	0.56557377	0.448	0.524475524	0.390909091	0.533333333	0.575221239	0.457142857	0.783333333	0.604316547	0.703947368	0.590163934	0.224299065	0.454545455	0.755555556	0.602564103	0.613138686	0.301587302	0.696202532	0.481751825	0.609589041
	0.459854015	0.556338028	0.535483871	0.695402299	0.776397516	0.64556962	0.707142857	0.519480519	0.72	0.82	0.46875	0.427536232	0.570588235	0.746753247	0.433962264	0.598484848	0.711229947	0.75	0.404109589	0.652892562	0.717791411	0.523076923	0.648809524	0.573770492	0.734463277	0.572222222	0.420382166	0.674418605	0.672566372	0.5625	0.449612403	0.506666667	0.401709402	0.537974684	0.601626016	0.486842105	0.776595745	0.62	0.70625	0.6	0.221238938	0.452054795	0.747311828	0.593939394	0.618055556	0.303703704	0.703703704	0.510067114	0.625
	0.493333333	0.561643836	0.554878049	0.693989071	0.766081871	0.652439024	0.70212766	0.527607362	0.724358974	0.826923077	0.455882353	0.420689655	0.581005587	0.751592357	0.405882353	0.589928058	0.70984456	0.74611399	0.392156863	0.638461538	0.721212121	0.528169014	0.626436782	0.538461538	0.729281768	0.569892473	0.413580247	0.695652174	0.658536585	0.579710145	0.482014388	0.522292994	0.37007874	0.536585366	0.603174603	0.475308642	0.771144279	0.624203822	0.710843373	0.562962963	0.268292683	0.453333333	0.736318408	0.602272727	0.604026846	0.317241379	0.703030303	0.51572327	0.645962733
	0.490566038	0.570512821	0.548571429	0.688172043	0.748603352	0.662921348	0.684563758	0.538461538	0.709090909	0.81595092	0.455882353	0.434210526	0.576923077	0.742331288	0.409090909	0.582191781	0.724137931	0.746192893	0.378881988	0.625899281	0.728813559	0.510067114	0.633333333	0.521126761	0.734375	0.56185567	0.411428571	0.695876289	0.638461538	0.568493151	0.496598639	0.512345679	0.389312977	0.543859649	0.603053435	0.487951807	0.778301887	0.61875	0.729281768	0.564285714	0.263565891	0.461538462	0.736585366	0.6	0.597402597	0.335526316	0.698224852	0.541666667	0.650306748
	0.494047619	0.559748428	0.558659218	0.695876289	0.756756757	0.675675676	0.683544304	0.548022599	0.720670391	0.805882353	0.458333333	0.430379747	0.586387435	0.744186047	0.401098901	0.548387097	0.718894009	0.731707317	0.379518072	0.629370629	0.731182796	0.5	0.631868132	0.516778523	0.738461538	0.568627451	0.416216216	0.705	0.659574468	0.552631579	0.5	0.520231214	0.381294964	0.527173913	0.605633803	0.485549133	0.769911504	0.627906977	0.731182796	0.559440559	0.272727273	0.46875	0.732057416	0.60106383	0.595092025	0.357575758	0.705555556	0.559322034	0.658959538
	0.505747126	0.561728395	0.554347826	0.701492537	0.752525253	0.666666667	0.68902439	0.543956044	0.72972973	0.8125	0.452054795	0.427672956	0.597014925	0.735955056	0.405263158	0.547770701	0.719457014	0.711711712	0.38150289	0.621621622	0.734693878	0.50931677	0.640625	0.525641026	0.742574257	0.573459716	0.411458333	0.710784314	0.655629139	0.55	0.509433962	0.508287293	0.388888889	0.527918782	0.613333333	0.459459459	0.768907563	0.627777778	0.723076923	0.575163399	0.258992806	0.494047619	0.724770642	0.602040816	0.582352941	0.36627907	0.690721649	0.551912568	0.659217877
	0.497175141	0.56969697	0.558510638	0.696078431	0.75862069	0.676767677	0.691860465	0.560209424	0.720207254	0.803278689	0.450980392	0.419161677	0.605633803	0.75	0.401015228	0.542682927	0.728813559	0.698689956	0.384180791	0.64556962	0.733009709	0.537142857	0.644670051	0.523809524	0.748815166	0.573394495	0.425742574	0.718894009	0.658064516	0.557575758	0.502994012	0.523809524	0.382550336	0.52173913	0.61038961	0.448453608	0.766666667	0.617021277	0.71641791	0.596491228	0.260273973	0.494117647	0.718061674	0.59798995	0.584269663	0.38547486	0.701492537	0.536842105	0.659340659
	0.488888889	0.581920904	0.572164948	0.687203791	0.759615385	0.67961165	0.694915254	0.572139303	0.735294118	0.780104712	0.451612903	0.425287356	0.613043478	0.752631579	0.4	0.534883721	0.723577236	0.700854701	0.395604396	0.642857143	0.703196347	0.527472527	0.634146341	0.514124294	0.751152074	0.581196581	0.440191388	0.716894977	0.664596273	0.569767442	0.508474576	0.525773196	0.394904459	0.520930233	0.5875	0.456852792	0.763265306	0.614213198	0.719047619	0.595375723	0.248447205	0.485875706	0.719827586	0.597087379	0.582887701	0.383783784	0.6875	0.532338308	0.664921466
	0.49197861	0.584699454	0.575757576	0.666666667	0.764976959	0.671361502	0.689473684	0.581730769	0.734597156	0.76097561	0.435582822	0.430167598	0.610878661	0.727722772	0.395238095	0.53038674	0.71875	0.678714859	0.4	0.651162791	0.699115044	0.521052632	0.655963303	0.502702703	0.739910314	0.586065574	0.458715596	0.721973094	0.658959538	0.561797753	0.489130435	0.536945813	0.401197605	0.537444934	0.591954023	0.46039604	0.764	0.610576923	0.714285714	0.597765363	0.263157895	0.497382199	0.714876033	0.596244131	0.602941176	0.407035176	0.694063927	0.50952381	0.646464646
	0.489795918	0.574468085	0.58	0.662280702	0.773913043	0.666666667	0.691176471	0.574766355	0.739534884	0.768867925	0.443786982	0.445652174	0.616935484	0.726851852	0.402777778	0.523809524	0.716981132	0.688461538	0.416666667	0.643678161	0.688311688	0.518134715	0.656387665	0.5	0.737777778	0.592	0.473451327	0.706896552	0.661016949	0.551351351	0.489361702	0.558139535	0.402234637	0.53526971	0.591160221	0.449760766	0.757692308	0.612903226	0.725663717	0.610810811	0.296703297	0.507692308	0.711462451	0.596412556	0.602870813	0.418269231	0.689956332	0.509259259	0.648241206
	0.48989899	0.580310881	0.598130841	0.663793103	0.768240343	0.647826087	0.665158371	0.561946903	0.737556561	0.780269058	0.424581006	0.448453608	0.626923077	0.721973094	0.397260274	0.53030303	0.727272727	0.684410646	0.417910448	0.639344262	0.687763713	0.527363184	0.659482759	0.495192308	0.74789916	0.588932806	0.491452991	0.691358025	0.657458564	0.563157895	0.526829268	0.577777778	0.405555556	0.531746032	0.58974359	0.479820628	0.759541985	0.621621622	0.715517241	0.62371134	0.299465241	0.497536946	0.712121212	0.577586207	0.595454545	0.413953488	0.683982684	0.513513514	0.661971831
	0.487562189	0.578199052	0.594594595	0.663865546	0.753138075	0.6625	0.65625	0.554112554	0.724444444	0.772925764	0.412698413	0.455882353	0.640740741	0.731092437	0.400900901	0.522167488	0.71886121	0.694852941	0.42364532	0.64021164	0.680327869	0.52173913	0.661087866	0.511312217	0.754032258	0.586206897	0.487603306	0.695652174	0.671957672	0.558375635	0.526066351	0.583690987	0.394871795	0.515151515	0.583333333	0.482758621	0.768382353	0.620689655	0.722689076	0.62	0.291666667	0.509433962	0.708955224	0.576271186	0.591928251	0.406392694	0.685106383	0.513274336	0.660550459
	0.507109005	0.563063063	0.600840336	0.673469388	0.75	0.663934426	0.657894737	0.54893617	0.716101695	0.77593361	0.414141414	0.461538462	0.636363636	0.725409836	0.400881057	0.523584906	0.712802768	0.689530686	0.423255814	0.63681592	0.68503937	0.525114155	0.653386454	0.511013216	0.760784314	0.587360595	0.493975904	0.696969697	0.680203046	0.570731707	0.522522523	0.589211618	0.400990099	0.518796992	0.582568807	0.475	0.768953069	0.620253165	0.726530612	0.604878049	0.306532663	0.511312217	0.718411552	0.574898785	0.582278481	0.406113537	0.695473251	0.504347826	0.649122807
	0.502304147	0.579399142	0.603238866	0.66	0.755905512	0.654761905	0.644628099	0.556485356	0.720164609	0.781376518	0.394230769	0.450704225	0.620689655	0.732	0.405982906	0.523364486	0.705685619	0.688581315	0.421524664	0.63592233	0.689393939	0.513392857	0.651340996	0.512931034	0.752808989	0.586715867	0.490118577	0.70260223	0.671568627	0.575342466	0.512931034	0.572	0.406698565	0.518248175	0.586666667	0.473684211	0.769230769	0.618257261	0.732283465	0.6	0.301980198	0.508928571	0.722419929	0.577075099	0.598393574	0.412765957	0.67953668	0.487603306	0.643776824
	0.495454545	0.575630252	0.607142857	0.657794677	0.75	0.652509653	0.643442623	0.553278689	0.724	0.775193798	0.394495413	0.457013575	0.627062706	0.723320158	0.410788382	0.520361991	0.697068404	0.686868687	0.429824561	0.618604651	0.696296296	0.519650655	0.656716418	0.536	0.757246377	0.583941606	0.482889734	0.701818182	0.669811321	0.578475336	0.512820513	0.569721116	0.419354839	0.523297491	0.598290598	0.468503937	0.760135135	0.588932806	0.731060606	0.600877193	0.304761905	0.506493506	0.713286713	0.571428571	0.589147287	0.405737705	0.680608365	0.477911647	0.63559322
	0.497737557	0.56557377	0.597701149	0.661818182	0.750943396	0.65917603	0.654761905	0.556451613	0.727272727	0.77394636	0.394495413	0.45814978	0.627009646	0.717054264	0.402439024	0.510548523	0.706624606	0.686468647	0.429787234	0.617117117	0.692307692	0.514893617	0.642599278	0.530769231	0.766550523	0.597902098	0.488888889	0.702508961	0.68	0.579646018	0.512195122	0.569767442	0.403508772	0.534965035	0.6	0.46875	0.76	0.583969466	0.745519713	0.592436975	0.304545455	0.512396694	0.698630137	0.573584906	0.582375479	0.396	0.684210526	0.482352941	0.643724696
	0.480519481	0.570850202	0.6	0.676975945	0.75	0.661710037	0.667938931	0.553359684	0.722222222	0.776951673	0.390909091	0.468879668	0.61682243	0.715384615	0.405511811	0.510204082	0.703703704	0.686084142	0.422594142	0.614035088	0.698245614	0.522821577	0.640569395	0.533834586	0.761904762	0.581632653	0.489361702	0.704861111	0.681222707	0.58974359	0.511627907	0.567669173	0.399159664	0.525773196	0.608870968	0.461538462	0.743670886	0.570895522	0.743944637	0.591836735	0.295652174	0.5	0.685064935	0.570909091	0.579545455	0.400793651	0.661870504	0.484615385	0.622641509
	0.466386555	0.565217391	0.608391608	0.681355932	0.744604317	0.660649819	0.665427509	0.553846154	0.726618705	0.772893773	0.397321429	0.46122449	0.613496933	0.700374532	0.406130268	0.506024096	0.706586826	0.691082803	0.443548387	0.609243697	0.676666667	0.510121457	0.636678201	0.53649635	0.761744966	0.578431373	0.496598639	0.708053691	0.656903766	0.5875	0.5	0.563636364	0.400826446	0.53	0.602362205	0.463878327	0.749235474	0.575091575	0.733788396	0.591269841	0.302521008	0.509363296	0.69375	0.573943662	0.581481481	0.426966292	0.660839161	0.47761194	0.612318841
	0.462809917	0.562015504	0.613793103	0.688741722	0.745644599	0.649122807	0.678571429	0.542750929	0.736111111	0.762237762	0.393939394	0.465863454	0.616314199	0.696113074	0.398523985	0.496212121	0.710914454	0.694968553	0.448412698	0.610441767	0.684039088	0.511811024	0.639455782	0.540925267	0.732484076	0.579617834	0.496621622	0.706840391	0.658536585	0.588477366	0.509157509	0.566308244	0.398373984	0.527687296	0.605363985	0.459558824	0.756676558	0.574545455	0.754716981	0.595330739	0.308943089	0.512915129	0.696969697	0.591216216	0.586956522	0.430656934	0.659793814	0.472324723	0.612903226
	0.469879518	0.566539924	0.621262458	0.69579288	0.745762712	0.645833333	0.665540541	0.53649635	0.735395189	0.754266212	0.390756303	0.46875	0.615835777	0.693103448	0.4	0.48540146	0.716292135	0.701219512	0.440613027	0.615079365	0.694006309	0.524904215	0.63	0.531034483	0.734567901	0.582278481	0.503267974	0.712460064	0.657480315	0.588932806	0.501805054	0.563829787	0.402390438	0.523659306	0.606741573	0.458181818	0.755813953	0.574468085	0.765060241	0.584269663	0.31372549	0.528368794	0.701183432	0.587662338	0.582733813	0.424460432	0.662162162	0.482638889	0.615658363
	0.471264368	0.584837545	0.614379085	0.701257862	0.750819672	0.647260274	0.660066007	0.535714286	0.722408027	0.759197324	0.381147541	0.454545455	0.60968661	0.686868687	0.398601399	0.494736842	0.715447154	0.688235294	0.4375	0.6121673	0.697819315	0.539033457	0.636363636	0.538983051	0.734939759	0.590214067	0.509677419	0.719135802	0.65503876	0.590733591	0.503546099	0.571917808	0.38996139	0.527777778	0.586572438	0.466666667	0.756446991	0.575250836	0.764705882	0.570909091	0.312977099	0.527777778	0.694767442	0.582278481	0.58245614	0.426056338	0.667763158	0.493243243	0.614035088
	0.470588235	0.585365854	0.621451104	0.705882353	0.748407643	0.63973064	0.650943396	0.529209622	0.719354839	0.760797342	0.380566802	0.449438202	0.611111111	0.676470588	0.397959184	0.493055556	0.712365591	0.694524496	0.434306569	0.612781955	0.696969697	0.54964539	0.635483871	0.551282051	0.731563422	0.585074627	0.507886435	0.717325228	0.65037594	0.603703704	0.494983278	0.582781457	0.379699248	0.531531532	0.572413793	0.467576792	0.758426966	0.570957096	0.750708215	0.572438163	0.314393939	0.528428094	0.692528736	0.580745342	0.579124579	0.438356164	0.663430421	0.495049505	0.621993127
	0.472527473	0.582191781	0.622291022	0.701807229	0.75	0.636666667	0.651376147	0.526845638	0.715170279	0.750809061	0.388	0.447272727	0.614130435	0.675324675	0.408360129	0.491582492	0.724226804	0.700564972	0.447183099	0.614545455	0.699404762	0.543252595	0.630914826	0.535168196	0.739255014	0.58045977	0.495495495	0.715976331	0.648351648	0.609489051	0.503184713	0.569131833	0.36996337	0.528023599	0.574675325	0.466887417	0.760217984	0.574193548	0.75	0.572390572	0.305147059	0.521452145	0.69121813	0.578313253	0.579124579	0.446308725	0.668769716	0.496732026	0.62962963
	0.471428571	0.581395349	0.628742515	0.700581395	0.755882353	0.62987013	0.649390244	0.519607843	0.716012085	0.748407643	0.390625	0.439285714	0.608579088	0.66875	0.398753894	0.493421053	0.72979798	0.698324022	0.445578231	0.61971831	0.699708455	0.546979866	0.629283489	0.53776435	0.746630728	0.585915493	0.495702006	0.709770115	0.637992832	0.602836879	0.503125	0.569620253	0.368231047	0.527536232	0.566455696	0.469453376	0.750670241	0.570532915	0.75070028	0.573289902	0.317857143	0.514563107	0.685393258	0.578635015	0.586885246	0.448844884	0.667701863	0.49201278	0.621262458
	0.464163823	0.579288026	0.61516035	0.695774648	0.75872093	0.647239264	0.645645646	0.517684887	0.717142857	0.749216301	0.396946565	0.442508711	0.616966581	0.67781155	0.39628483	0.493589744	0.726368159	0.691689008	0.448844884	0.616438356	0.702857143	0.554098361	0.63030303	0.540935673	0.730366492	0.590027701	0.504178273	0.721621622	0.639575972	0.595238095	0.501519757	0.5625	0.370106762	0.536516854	0.569230769	0.476780186	0.752659574	0.575851393	0.747252747	0.57278481	0.326460481	0.522151899	0.672086721	0.582132565	0.585760518	0.458598726	0.674772036	0.490506329	0.62745098
	0.468438538	0.575949367	0.627777778	0.690607735	0.764872521	0.652694611	0.645833333	0.517571885	0.706703911	0.755287009	0.399253731	0.43812709	0.610421836	0.68358209	0.392749245	0.498432602	0.719128329	0.695767196	0.454545455	0.617449664	0.701408451	0.549206349	0.628742515	0.540462428	0.734693878	0.593495935	0.508196721	0.722955145	0.638596491	0.595959596	0.505988024	0.567484663	0.371024735	0.539726027	0.570552147	0.474626866	0.75388601	0.583081571	0.747989276	0.573208723	0.326666667	0.515432099	0.673854447	0.577903683	0.594339623	0.465838509	0.676646707	0.5	0.631746032
	0.458598726	0.578125	0.623306233	0.683783784	0.749318801	0.654761905	0.65625	0.520504732	0.710382514	0.739766082	0.405017921	0.433224756	0.601466993	0.677325581	0.392215569	0.495356037	0.718009479	0.694300518	0.460567823	0.621710526	0.703296703	0.547987616	0.640804598	0.539548023	0.738035264	0.596256684	0.514588859	0.720101781	0.632302405	0.6	0.5	0.557228916	0.383050847	0.537234043	0.580838323	0.473684211	0.751898734	0.584337349	0.744736842	0.574923547	0.324675325	0.516516517	0.677333333	0.572222222	0.590769231	0.467889908	0.676557864	0.504477612	0.626168224
	0.46728972	0.578461538	0.62005277	0.68	0.748663102	0.655976676	0.653521127	0.524691358	0.712041885	0.739255014	0.412587413	0.435064935	0.598557692	0.679190751	0.394029851	0.501519757	0.726651481	0.693467337	0.465625	0.626623377	0.705405405	0.543806647	0.642253521	0.540389972	0.744471744	0.601049869	0.510362694	0.716748768	0.627516779	0.590909091	0.50997151	0.567647059	0.382550336	0.541450777	0.586206897	0.474576271	0.751861042	0.584070796	0.741772152	0.579104478	0.324840764	0.511904762	0.675461741	0.576086957	0.586102719	0.46686747	0.67826087	0.495652174	0.627692308
	0.464396285	0.577039275	0.627249357	0.684073107	0.742782152	0.65625	0.657534247	0.527108434	0.709090909	0.74	0.423208191	0.442307692	0.601431981	0.674220963	0.392857143	0.510447761	0.726457399	0.690773067	0.469879518	0.630094044	0.704485488	0.546783626	0.635359116	0.537190083	0.745192308	0.607142857	0.503797468	0.720194647	0.626666667	0.6	0.505555556	0.58028169	0.384615385	0.541984733	0.586402266	0.473537604	0.748166259	0.581395349	0.743209877	0.575581395	0.322884013	0.505813953	0.677922078	0.578249337	0.581602374	0.460176991	0.68	0.490084986	0.624242424
	0.46686747	0.580645161	0.614427861	0.673366834	0.739130435	0.650137741	0.64973262	0.528189911	0.703517588	0.733516484	0.425675676	0.440251572	0.601415094	0.673076923	0.392961877	0.51754386	0.721982759	0.694915254	0.473372781	0.625377644	0.697916667	0.548022599	0.64516129	0.535135135	0.751162791	0.604010025	0.50990099	0.727488152	0.617363344	0.590769231	0.513586957	0.575342466	0.373831776	0.543640898	0.589385475	0.476839237	0.745192308	0.575498575	0.746411483	0.571022727	0.31595092	0.511494253	0.675191816	0.585492228	0.59025788	0.463343109	0.688705234	0.5	0.62797619
	0.464071856	0.576704545	0.625603865	0.681372549	0.748148148	0.662303665	0.652631579	0.527536232	0.70617284	0.737265416	0.42019544	0.439628483	0.607798165	0.672	0.391304348	0.515942029	0.721868365	0.692671395	0.470930233	0.62202381	0.699228792	0.548476454	0.637566138	0.529100529	0.751141553	0.614634146	0.50990099	0.730046948	0.6125	0.594512195	0.517426273	0.579365079	0.37804878	0.552567237	0.584022039	0.47696477	0.747663551	0.568306011	0.744075829	0.557692308	0.31547619	0.502808989	0.671679198	0.582051282	0.590529248	0.459770115	0.681940701	0.504021448	0.624633431
	0.458579882	0.578651685	0.629716981	0.678657074	0.750605327	0.664961637	0.650130548	0.53125	0.698795181	0.734210526	0.415335463	0.449848024	0.61247216	0.672774869	0.397142857	0.517142857	0.723849372	0.693208431	0.46875	0.624277457	0.702770781	0.555555556	0.637566138	0.529562982	0.75505618	0.610451306	0.512254902	0.735023041	0.611620795	0.593373494	0.517060367	0.578125	0.372372372	0.548926014	0.583554377	0.475065617	0.743119266	0.568	0.75	0.555555556	0.316715543	0.505434783	0.675609756	0.585427136	0.597855228	0.463483146	0.671087533	0.5	0.625730994
	0.458579882	0.584487535	0.631090487	0.674528302	0.748218527	0.665816327	0.647058824	0.542699725	0.697619048	0.73657289	0.410493827	0.451807229	0.61790393	0.670951157	0.393767705	0.511235955	0.723140496	0.695150115	0.473239437	0.617563739	0.703517588	0.556451613	0.635897436	0.535	0.761487965	0.609813084	0.508474576	0.734553776	0.617210682	0.593567251	0.518324607	0.575835476	0.368421053	0.554245283	0.587012987	0.474619289	0.742663657	0.571801567	0.749435666	0.560209424	0.31871345	0.5	0.65258216	0.586633663	0.600529101	0.461325967	0.678663239	0.511568123	0.635327635
	0.457478006	0.581267218	0.631944444	0.68045977	0.744239631	0.663341646	0.64516129	0.54691689	0.694444444	0.739454094	0.404255319	0.455621302	0.619450317	0.672544081	0.389355742	0.508287293	0.724137931	0.684684685	0.466666667	0.611570248	0.709359606	0.55026455	0.631578947	0.544117647	0.759139785	0.609195402	0.508353222	0.730941704	0.623188406	0.593314763	0.510309278	0.57	0.371428571	0.551963048	0.586118252	0.476426799	0.744966443	0.567774936	0.751677852	0.567774936	0.327586207	0.498666667	0.646924829	0.580097087	0.600508906	0.455040872	0.670854271	0.5175	0.634831461
	0.455331412	0.586021505	0.622727273	0.681093394	0.740909091	0.654676259	0.649509804	0.553805774	0.692482916	0.742092457	0.395833333	0.45325779	0.61814346	0.6725	0.388586957	0.514666667	0.720238095	0.684563758	0.460490463	0.610666667	0.709046455	0.545454545	0.62962963	0.554761905	0.7625	0.613483146	0.504672897	0.729306488	0.626780627	0.58630137	0.507614213	0.567567568	0.37037037	0.557077626	0.593984962	0.470588235	0.746724891	0.566831683	0.754385965	0.569306931	0.325842697	0.503957784	0.647191011	0.57719715	0.596009975	0.446524064	0.665841584	0.501182033	0.62972973
	0.45915493	0.594805195	0.622171946	0.689578714	0.738938053	0.657407407	0.647482014	0.550649351	0.69058296	0.742924528	0.398843931	0.442307692	0.615062762	0.66507177	0.393617021	0.510471204	0.713450292	0.6799117	0.45308311	0.612565445	0.70531401	0.554707379	0.631961259	0.550351288	0.756097561	0.612691466	0.503448276	0.728665208	0.635359116	0.587601078	0.503759398	0.568674699	0.359116022	0.558498896	0.594059406	0.465558195	0.746203905	0.562043796	0.75161987	0.572446556	0.325068871	0.492346939	0.649006623	0.570454545	0.601466993	0.446194226	0.666666667	0.504694836	0.627345845
	0.449035813	0.593350384	0.626666667	0.696312364	0.74291939	0.655328798	0.634032634	0.547314578	0.69010989	0.737931034	0.398280802	0.448924731	0.615541922	0.670588235	0.404699739	0.516624041	0.710982659	0.68172043	0.458115183	0.613989637	0.70754717	0.558603491	0.631205674	0.55011655	0.758893281	0.612200436	0.505668934	0.729613734	0.64516129	0.588709677	0.501240695	0.564285714	0.354054054	0.558189655	0.593137255	0.466981132	0.741452991	0.563981043	0.756355932	0.575057737	0.320754717	0.49122807	0.651416122	0.570786517	0.604265403	0.447028424	0.665865385	0.502336449	0.62992126
	0.447439353	0.590123457	0.631004367	0.7	0.744086022	0.659242762	0.632794457	0.542713568	0.700636943	0.735294118	0.397222222	0.439790576	0.615384615	0.671296296	0.404092072	0.512626263	0.714285714	0.683544304	0.454545455	0.612820513	0.705607477	0.553658537	0.638443936	0.546082949	0.7582846	0.613043478	0.5	0.730192719	0.643799472	0.589473684	0.501216545	0.560465116	0.353562005	0.563559322	0.59478673	0.474654378	0.740976645	0.557109557	0.748962656	0.580865604	0.319148936	0.486486486	0.652267819	0.574279379	0.60046729	0.445843829	0.66588785	0.505747126	0.626943005
	0.440633245	0.589371981	0.628755365	0.70083682	0.74012474	0.662280702	0.626696833	0.555825243	0.703549061	0.734966592	0.399463807	0.43622449	0.617706237	0.666666667	0.40201005	0.508641975	0.714015152	0.681818182	0.465994962	0.616161616	0.705336427	0.550970874	0.638826185	0.547727273	0.755681818	0.615879828	0.507559395	0.733050847	0.643410853	0.585051546	0.504784689	0.55733945	0.363402062	0.560416667	0.601398601	0.479638009	0.742071882	0.556581986	0.751028807	0.580498866	0.313624679	0.486486486	0.653927813	0.569565217	0.598623853	0.451612903	0.663636364	0.504545455	0.638190955
	0.444444444	0.59047619	0.635789474	0.699588477	0.743902439	0.660869565	0.627494457	0.557647059	0.704312115	0.736051502	0.405194805	0.439205955	0.617821782	0.665178571	0.398034398	0.504878049	0.716697936	0.680981595	0.463840399	0.612903226	0.699541284	0.55450237	0.641758242	0.560706402	0.756505576	0.620041754	0.508474576	0.733887734	0.645244216	0.585858586	0.503546099	0.561247216	0.358778626	0.559917355	0.597727273	0.478555305	0.748453608	0.553811659	0.749494949	0.582222222	0.305970149	0.485436893	0.660416667	0.567164179	0.592760181	0.448275862	0.655480984	0.504464286	0.639097744
	0.447570332	0.592074592	0.633333333	0.695296524	0.743538767	0.663829787	0.630901288	0.552204176	0.700803213	0.740585774	0.409669211	0.437346437	0.615686275	0.665934066	0.393719807	0.509569378	0.712686567	0.685884692	0.467980296	0.608801956	0.69476082	0.555035129	0.640692641	0.557734205	0.755064457	0.623966942	0.507399577	0.735655738	0.634328358	0.586633663	0.502358491	0.561674009	0.358910891	0.566532258	0.605790646	0.477876106	0.746938776	0.549668874	0.750499002	0.58021978	0.302955665	0.485645933	0.662576687	0.563674322	0.589285714	0.448687351	0.654788419	0.498896247	0.641089109
	0.44638404	0.595842956	0.629098361	0.698795181	0.74609375	0.666666667	0.63326226	0.551963048	0.698602794	0.746450304	0.410126582	0.436450839	0.615830116	0.663755459	0.390995261	0.501149425	0.712707182	0.682879377	0.461352657	0.608695652	0.69751693	0.555299539	0.639484979	0.563169165	0.757741348	0.624229979	0.508403361	0.729083665	0.639225182	0.595794393	0.5	0.561674009	0.362530414	0.569721116	0.605726872	0.479120879	0.747983871	0.541304348	0.744554455	0.583153348	0.305084746	0.485915493	0.665330661	0.55942623	0.592105263	0.450471698	0.651982379	0.496746204	0.638349515
	0.451690821	0.596810934	0.629032258	0.694610778	0.740310078	0.657841141	0.634854772	0.556064073	0.699604743	0.746	0.415	0.426267281	0.620952381	0.671641791	0.390186916	0.504545455	0.712454212	0.681553398	0.45823389	0.602836879	0.704595186	0.550561798	0.641025641	0.554621849	0.759927798	0.62248996	0.512345679	0.727984344	0.638755981	0.596774194	0.505720824	0.561135371	0.366028708	0.567779961	0.612554113	0.476190476	0.75	0.545647558	0.743137255	0.583509514	0.305687204	0.488425926	0.668650794	0.561368209	0.591304348	0.454332553	0.657266811	0.494692144	0.648018648
	0.450236967	0.604026846	0.626719057	0.696252465	0.742802303	0.655870445	0.638211382	0.561797753	0.703125	0.746062992	0.422604423	0.42760181	0.621013133	0.669438669	0.388888889	0.503386005	0.711191336	0.682170543	0.460465116	0.601398601	0.703862661	0.557522124	0.644957983	0.557613169	0.764499121	0.621242485	0.513078471	0.730769231	0.634660422	0.597254005	0.511261261	0.564102564	0.368171021	0.570873786	0.606837607	0.482905983	0.75	0.545454545	0.738878143	0.579710145	0.301401869	0.484444444	0.67251462	0.558185404	0.588362069	0.451162791	0.658119658	0.491631799	0.651376147
	0.452214452	0.60619469	0.627184466	0.69488189	0.739543726	0.658823529	0.636726547	0.560175055	0.699421965	0.74566474	0.419277108	0.418141593	0.619926199	0.672801636	0.391705069	0.507760532	0.714285714	0.684512428	0.459954233	0.613995485	0.700421941	0.553376906	0.642259414	0.552845528	0.757785467	0.624015748	0.513944223	0.732824427	0.632183908	0.598639456	0.507760532	0.575569358	0.361305361	0.564638783	0.594202899	0.486430063	0.751445087	0.541751527	0.735849057	0.575819672	0.299771167	0.490280778	0.671814672	0.553398058	0.5907173	0.46275395	0.656842105	0.501014199	0.650900901
	0.468325792	0.587234043	0.624277457	0.699047619	0.744402985	0.650671785	0.632936508	0.555319149	0.699812383	0.747148289	0.413711584	0.417030568	0.625678119	0.67209776	0.394077449	0.519313305	0.712014134	0.689013035	0.463800905	0.615217391	0.689300412	0.548596112	0.6400818	0.551587302	0.759862779	0.625730994	0.509765625	0.734200743	0.635535308	0.600886918	0.513043478	0.574074074	0.359447005	0.560747664	0.596707819	0.486652977	0.75142315	0.548192771	0.729981378	0.578947368	0.306306306	0.49044586	0.671128107	0.549429658	0.596273292	0.456762749	0.651452282	0.501002004	0.654867257
	0.456140351	0.589852008	0.625468165	0.701323251	0.741284404	0.648496241	0.632093933	0.557411273	0.7	0.75	0.413953488	0.414529915	0.625668449	0.675350701	0.4	0.520084567	0.709281961	0.695810565	0.46460177	0.615879828	0.689516129	0.555084746	0.637651822	0.556862745	0.761824324	0.621621622	0.506796117	0.734917733	0.638392857	0.596069869	0.515086207	0.574297189	0.359090909	0.562962963	0.597535934	0.484787018	0.747663551	0.550898204	0.722826087	0.57979798	0.310961969	0.491561181	0.667931689	0.553903346	0.592668024	0.460526316	0.645621181	0.506876228	0.656652361
	0.455531453	0.597510373	0.621521336	0.705009276	0.740471869	0.652495379	0.6344294	0.561983471	0.698529412	0.754545455	0.412993039	0.415611814	0.628975265	0.675298805	0.405286344	0.525987526	0.712564544	0.700534759	0.464912281	0.619450317	0.691699605	0.552795031	0.640718563	0.562380038	0.75879397	0.627819549	0.50671785	0.737793852	0.639380531	0.590128755	0.513859275	0.569721116	0.363028953	0.559198543	0.598393574	0.487025948	0.746296296	0.547244094	0.725177305	0.581349206	0.308533917	0.4875	0.670411985	0.543636364	0.594320487	0.464052288	0.647058824	0.505859375	0.651991614
	0.449678801	0.599182004	0.624309392	0.70620438	0.742342342	0.650092081	0.643527205	0.560574949	0.702898551	0.758928571	0.418181818	0.417536534	0.629565217	0.675146771	0.404395604	0.523517382	0.714285714	0.703180212	0.461373391	0.613778706	0.690196078	0.553278689	0.643137255	0.563567362	0.759535655	0.627992634	0.508538899	0.739361702	0.634989201	0.591966173	0.516877637	0.568627451	0.364835165	0.561717352	0.601190476	0.489151874	0.746835443	0.55	0.72425829	0.580708661	0.307692308	0.485655738	0.668528864	0.542190305	0.600397614	0.466950959	0.642147117	0.501923077	0.654166667
	0.450317125	0.602385686	0.629963899	0.706521739	0.74204947	0.652650823	0.637037037	0.565130261	0.700361011	0.756613757	0.415349887	0.418219462	0.633390706	0.67311412	0.398706897	0.514056225	0.715736041	0.704745167	0.463983051	0.614906832	0.694230769	0.555555556	0.643968872	0.562030075	0.747163695	0.629764065	0.502803738	0.741767764	0.637711864	0.586419753	0.5125	0.565637066	0.360869565	0.560283688	0.59375	0.490272374	0.744680851	0.545801527	0.727115717	0.573929961	0.305732484	0.488933602	0.668508287	0.54159292	0.605825243	0.469473684	0.645098039	0.507490637	0.652892562
	0.446058091	0.603174603	0.63410302	0.707446809	0.737847222	0.649090909	0.632541133	0.564870259	0.694642857	0.753064799	0.414253898	0.426262626	0.631133672	0.673704415	0.396588486	0.515810277	0.716887417	0.703639515	0.466804979	0.609756098	0.695402299	0.548514851	0.643678161	0.560747664	0.745980707	0.635062612	0.499075786	0.742808799	0.641509434	0.588114754	0.516326531	0.568181818	0.354700855	0.56445993	0.591522158	0.49328215	0.742105263	0.539179104	0.724489796	0.573929961	0.307368421	0.49304175	0.673285199	0.545454545	0.609195402	0.467505241	0.64410058	0.500924214	0.654545455
	0.45766129	0.604330709	0.631858407	0.70017331	0.74010327	0.64171123	0.633211679	0.5703125	0.695957821	0.75432526	0.417582418	0.425149701	0.627712855	0.669201521	0.394514768	0.512770138	0.719211823	0.706984668	0.470225873	0.608695652	0.69581749	0.547945205	0.641366224	0.565693431	0.751181102	0.632508834	0.501818182	0.745393635	0.636550308	0.591182365	0.512145749	0.567924528	0.350622407	0.560891938	0.59245283	0.495238095	0.749574106	0.537037037	0.724662162	0.572533849	0.306079665	0.499025341	0.673758865	0.545138889	0.606805293	0.46875	0.641618497	0.504537205	0.653306613
	0.460921844	0.6	0.632224168	0.702237522	0.743633277	0.641843972	0.632432432	0.567829457	0.697391304	0.75257732	0.417030568	0.43083004	0.627868852	0.669187146	0.396659708	0.513461538	0.723916533	0.706576728	0.472505092	0.614341085	0.695167286	0.545631068	0.638941399	0.568058076	0.748447205	0.641509434	0.506261181	0.751227496	0.644710579	0.584158416	0.511904762	0.5625	0.353658537	0.563758389	0.595194085	0.494360902	0.74789916	0.540441176	0.728314239	0.573333333	0.318275154	0.496124031	0.670138889	0.549828179	0.609174312	0.465838509	0.647058824	0.503558719	0.654150198
	0.462151394	0.597678917	0.632404181	0.701365188	0.741235392	0.643979058	0.626785714	0.5651341	0.696245734	0.752122241	0.418103448	0.430528376	0.621753247	0.666055046	0.399176955	0.512287335	0.722662441	0.705785124	0.468937876	0.608365019	0.693726937	0.544061303	0.642990654	0.567324955	0.743471582	0.640545145	0.503521127	0.746774194	0.638297872	0.578431373	0.518446602	0.556756757	0.354709419	0.570957096	0.596330275	0.503676471	0.745819398	0.5353902	0.729335494	0.571698113	0.318367347	0.491395793	0.666098807	0.55008489	0.614414414	0.464212679	0.644194757	0.51048951	0.657032755
	0.463366337	0.592734226	0.639316239	0.701842546	0.741293532	0.647058824	0.628774423	0.563670412	0.694256757	0.751243781	0.411016949	0.427466151	0.622580645	0.664259928	0.403651116	0.513059701	0.7140625	0.70771757	0.473267327	0.609756098	0.695412844	0.545454545	0.646630237	0.566371681	0.740909091	0.64261745	0.503448276	0.744444444	0.63878327	0.579766537	0.521072797	0.554367201	0.355599214	0.578606159	0.602169982	0.506306306	0.738486842	0.538324421	0.731078905	0.574349442	0.316532258	0.491525424	0.664440735	0.545150502	0.612099644	0.462626263	0.643911439	0.510416667	0.65719697
	0.463510848	0.583489681	0.637583893	0.697171381	0.743089431	0.647959184	0.631393298	0.565377532	0.692436975	0.753694581	0.410041841	0.431034483	0.621405751	0.663685152	0.399606299	0.507272727	0.708141321	0.709150327	0.47151277	0.612244898	0.697463768	0.542910448	0.644007156	0.566433566	0.740685544	0.64344942	0.497453311	0.74137931	0.637898687	0.579349904	0.522727273	0.548330404	0.352140078	0.576923077	0.598214286	0.507117438	0.735294118	0.540780142	0.734076433	0.576146789	0.313373253	0.490636704	0.663382594	0.544554455	0.614310646	0.463220676	0.64845173	0.507718696	0.657303371
	0.468085106	0.583333333	0.634551495	0.695723684	0.744783307	0.650927487	0.626970228	0.559352518	0.6921797	0.754442649	0.407484407	0.429657795	0.625	0.669014085	0.401941748	0.510714286	0.709969789	0.709003215	0.470019342	0.615384615	0.696969697	0.542961609	0.643617021	0.567474048	0.741556535	0.640394089	0.499170813	0.740399386	0.63099631	0.575700935	0.52247191	0.554216867	0.356736243	0.578947368	0.602112676	0.504409171	0.729773463	0.541958042	0.732704403	0.577898551	0.313492063	0.481684982	0.659127625	0.544861338	0.614853195	0.469667319	0.646953405	0.510998308	0.6567718
	0.470134875	0.592391304	0.632352941	0.694805195	0.746081505	0.65210084	0.630952381	0.5609319	0.689768977	0.748019017	0.405349794	0.429924242	0.62519685	0.664359862	0.408396947	0.507964602	0.706766917	0.70300158	0.468208092	0.611111111	0.69982548	0.5428051	0.646126761	0.571672355	0.743849493	0.634304207	0.498360656	0.740853659	0.633699634	0.573283859	0.525830258	0.558020478	0.366852886	0.58490566	0.606217617	0.494809689	0.728840125	0.545768566	0.734059098	0.571936057	0.317120623	0.476618705	0.665101721	0.541935484	0.614213198	0.476099426	0.649122807	0.509243697	0.655045872
	0.47338403	0.585714286	0.631239936	0.689873418	0.747320061	0.652960526	0.626689189	0.567662566	0.690553746	0.746456693	0.409368635	0.424074074	0.624803768	0.66609589	0.404536862	0.50528169	0.704747774	0.698608964	0.468164794	0.613190731	0.697435897	0.545289855	0.642732049	0.568760611	0.745350501	0.628980892	0.495114007	0.742128936	0.635208711	0.575591985	0.525547445	0.556122449	0.374311927	0.593846154	0.604770017	0.490566038	0.729813665	0.545762712	0.734883721	0.56993007	0.315992293	0.477954145	0.666151468	0.545023697	0.616161616	0.477358491	0.647058824	0.51	0.658227848
	0.473484848	0.588339223	0.629984051	0.682242991	0.749625187	0.653094463	0.629194631	0.56445993	0.691935484	0.749611198	0.408906883	0.421338156	0.624806202	0.663265306	0.405959032	0.512152778	0.708211144	0.698027314	0.469500924	0.616607774	0.699490662	0.543985637	0.640138408	0.571428571	0.747875354	0.630503145	0.495948136	0.740356083	0.622574956	0.575539568	0.52079566	0.555743243	0.376363636	0.595454545	0.604414261	0.491467577	0.726717557	0.546511628	0.7381317	0.570689655	0.313688213	0.483535529	0.659541985	0.545595054	0.618811881	0.473977695	0.644444444	0.509090909	0.649737303
	0.474766355	0.592400691	0.630331754	0.684210526	0.747415066	0.658653846	0.634266886	0.567474048	0.691693291	0.751145038	0.410358566	0.422939068	0.627300613	0.663837012	0.402214022	0.512820513	0.70845481	0.69924812	0.469724771	0.614853195	0.698996656	0.545614035	0.633898305	0.573553719	0.747222222	0.623839009	0.491961415	0.736764706	0.621478873	0.575757576	0.525	0.551839465	0.377896613	0.595202399	0.604690117	0.489148581	0.727963526	0.549342105	0.738670695	0.573630137	0.310150376	0.484745763	0.658573596	0.54601227	0.61525974	0.478021978	0.646859083	0.507317073	0.652173913
	0.470479705	0.593103448	0.634375	0.680491551	0.749275362	0.659810127	0.636661211	0.571672355	0.69047619	0.749240122	0.415384615	0.428070175	0.625377644	0.660565724	0.40608229	0.514431239	0.699857752	0.701030928	0.469090909	0.60988075	0.701986755	0.538860104	0.63410596	0.572593801	0.746556474	0.623076923	0.49047619	0.740203193	0.620629371	0.57699115	0.527433628	0.551324503	0.375221239	0.594917788	0.605306799	0.499181669	0.730654762	0.54723127	0.734328358	0.570219966	0.307977737	0.492512479	0.66119403	0.546564885	0.6144	0.473873874	0.651239669	0.512861736	0.651282051
	0.467153285	0.592844974	0.642201835	0.684210526	0.75035868	0.657232704	0.63476874	0.571428571	0.687306502	0.747774481	0.414772727	0.429319372	0.62611276	0.661716172	0.406749556	0.512520868	0.700141443	0.703056769	0.471223022	0.613827993	0.702791461	0.536878216	0.632258065	0.573051948	0.747282609	0.625	0.492935636	0.736690647	0.621575342	0.581436077	0.533913043	0.551219512	0.368965517	0.600883652	0.607260726	0.498366013	0.733236152	0.546774194	0.735905045	0.572139303	0.302367942	0.491749175	0.661721068	0.549848943	0.611727417	0.477112676	0.647727273	0.518167457	0.656666667
	0.463898917	0.596283784	0.637462236	0.684671533	0.751783167	0.658423493	0.629337539	0.575250836	0.689602446	0.74852071	0.414634146	0.430051813	0.629411765	0.661764706	0.406574394	0.513114754	0.697902098	0.70487106	0.474426808	0.607553366	0.703049759	0.534453782	0.63476874	0.57073955	0.751329787	0.623298033	0.491499227	0.738571429	0.623310811	0.583044983	0.537542662	0.55394525	0.362563238	0.598837209	0.602941176	0.495974235	0.73381295	0.546178344	0.734992679	0.570247934	0.307420495	0.489396411	0.664212077	0.550224888	0.614307932	0.473867596	0.647342995	0.518808777	0.655172414
	0.46797153	0.592715232	0.637593985	0.679136691	0.748948107	0.660091047	0.627943485	0.571428571	0.691489362	0.747058824	0.416356877	0.437288136	0.622093023	0.666129032	0.408858603	0.512155592	0.697931034	0.704707561	0.476521739	0.607491857	0.701726845	0.534768212	0.633491311	0.573015873	0.751329787	0.621661721	0.495412844	0.736170213	0.623762376	0.582342954	0.536912752	0.5536	0.363484087	0.597421203	0.603896104	0.4976	0.73257468	0.548031496	0.73149492	0.568627451	0.309440559	0.487138264	0.663280116	0.550898204	0.611026034	0.477001704	0.647619048	0.519260401	0.650974026
	0.463414634	0.59338843	0.639760837	0.678062678	0.750344828	0.655223881	0.627329193	0.572831424	0.690936107	0.746008708	0.410583942	0.443143813	0.62266858	0.669329073	0.414309484	0.509615385	0.699042408	0.708860759	0.472789116	0.604166667	0.704791345	0.533551555	0.637636081	0.575471698	0.75198939	0.622222222	0.496194825	0.732117812	0.62601626	0.585690516	0.533112583	0.549763033	0.363636364	0.598290598	0.604133545	0.496012759	0.731914894	0.553654743	0.729885057	0.569131833	0.305699482	0.486614173	0.660458453	0.550445104	0.605143722	0.48241206	0.647335423	0.516717325	0.651125402
	0.463121784	0.597063622	0.645066274	0.671348315	0.746288799	0.652554745	0.627692308	0.568438003	0.690161527	0.74748924	0.408348457	0.448675497	0.623579545	0.669303797	0.412935323	0.506349206	0.701492537	0.711325967	0.474916388	0.604133545	0.709726444	0.539936102	0.635658915	0.57120743	0.753566796	0.633093525	0.499245852	0.732962448	0.623188406	0.591133005	0.528641571	0.55086072	0.366449511	0.601969058	0.607255521	0.492113565	0.728033473	0.554012346	0.725601132	0.566878981	0.302564103	0.48673947	0.658707865	0.545985401	0.605143722	0.48092869	0.641421947	0.514372163	0.651347068
	0.465986395	0.600644122	0.64244186	0.670375522	0.742363878	0.648920863	0.62804878	0.570972887	0.692307692	0.745014245	0.407142857	0.448275862	0.623943662	0.66562986	0.410509031	0.5109375	0.694848085	0.70754717	0.467874794	0.601574803	0.708270677	0.54028436	0.634848485	0.573189522	0.752895753	0.632331903	0.497757848	0.733149931	0.615506329	0.593137255	0.533980583	0.554012346	0.366720517	0.603305785	0.601246106	0.49376947	0.732142857	0.542168675	0.731301939	0.566718995	0.300509338	0.481481481	0.658333333	0.543604651	0.603603604	0.495176849	0.637614679	0.512048193	0.65625
	0.463743676	0.6032	0.645533141	0.670816044	0.739130435	0.64957265	0.632132132	0.577464789	0.691751085	0.742977528	0.403880071	0.450244698	0.623776224	0.667182663	0.409756098	0.508527132	0.688311688	0.704244032	0.462662338	0.5984375	0.708766716	0.541213064	0.642433234	0.57593985	0.750636132	0.631205674	0.49702381	0.731343284	0.614551084	0.591869919	0.533227848	0.549618321	0.3632	0.601637108	0.599388379	0.491551459	0.737196765	0.541666667	0.731301939	0.570769231	0.301854975	0.479326187	0.659279778	0.55	0.598529412	0.491255962	0.633233533	0.510510511	0.651771957
	0.46422629	0.605388273	0.644285714	0.671682627	0.742227979	0.651810585	0.630723781	0.580398162	0.69527897	0.744089013	0.404553415	0.451612903	0.624133148	0.671253823	0.412903226	0.511450382	0.686700767	0.704188482	0.45971564	0.596273292	0.704579025	0.545038168	0.633040936	0.574404762	0.751576293	0.634453782	0.502196193	0.730717185	0.614439324	0.596463023	0.531782946	0.548725637	0.361904762	0.604278075	0.599092284	0.493939394	0.737617135	0.542097489	0.733606557	0.570121951	0.298333333	0.479452055	0.660247593	0.548797737	0.6	0.49047619	0.635155096	0.507440476	0.649310873
	0.464696223	0.604100946	0.643971631	0.672530447	0.743918054	0.652472527	0.627365357	0.580547112	0.691761364	0.745529574	0.401032702	0.449044586	0.622406639	0.668683812	0.414012739	0.51138088	0.685279188	0.702597403	0.459501558	0.595092025	0.708695652	0.543806647	0.632801161	0.573333333	0.753731343	0.629166667	0.503649635	0.730666667	0.611532625	0.595541401	0.533536585	0.546805349	0.36577708	0.602122016	0.599697885	0.49246988	0.735799207	0.543731778	0.732700136	0.572289157	0.298850575	0.480421687	0.658503401	0.543296089	0.597701149	0.492113565	0.635294118	0.508076358	0.654191617
	0.463533225	0.603125	0.642857143	0.67114094	0.74779319	0.651289009	0.625899281	0.583081571	0.695104895	0.746594005	0.40443686	0.450549451	0.62380301	0.665676077	0.410094637	0.513473054	0.688442211	0.699870634	0.458786936	0.590288316	0.708987161	0.546407186	0.632711621	0.576023392	0.751237624	0.633378933	0.505763689	0.733681462	0.611445783	0.600628931	0.53414264	0.548005908	0.362928349	0.60342556	0.602102102	0.493273543	0.733944954	0.547277937	0.733067729	0.571214393	0.298045603	0.485925926	0.658602151	0.545833333	0.599431818	0.496099844	0.637806638	0.507267442	0.655223881
	0.462279294	0.601538462	0.640883978	0.673306773	0.748451053	0.650537634	0.624821683	0.584569733	0.695410292	0.741542625	0.408094435	0.450858034	0.624829468	0.664714495	0.413416537	0.509658247	0.687422167	0.702182285	0.457757296	0.594311377	0.711079944	0.549483013	0.634285714	0.577586207	0.748768473	0.634146341	0.505007153	0.73255814	0.609538003	0.600931677	0.537650602	0.544267054	0.365030675	0.600522193	0.599410898	0.494814815	0.735751295	0.54965035	0.730870712	0.567208272	0.297077922	0.488986784	0.657789614	0.546206897	0.595238095	0.496124031	0.640113798	0.509379509	0.656296296
	0.462519936	0.602118003	0.639726027	0.67414248	0.750307503	0.650200267	0.624472574	0.586861314	0.696551724	0.740987984	0.410299003	0.449922958	0.620596206	0.663755459	0.419601838	0.505899705	0.686493185	0.697585769	0.457142857	0.595238095	0.711699164	0.549707602	0.634560907	0.580508475	0.751219512	0.635876841	0.507757405	0.733333333	0.606461087	0.601236476	0.53742515	0.544011544	0.363086233	0.599740933	0.602919708	0.490510949	0.731016731	0.552197802	0.734799483	0.570175439	0.29468599	0.488538682	0.659210526	0.544459644	0.6	0.496159754	0.640735502	0.507163324	0.654867257
	0.46031746	0.602373887	0.638964578	0.67408377	0.752136752	0.652116402	0.616231087	0.586357039	0.693150685	0.741130092	0.410509031	0.443939394	0.620457604	0.662840746	0.414523449	0.502196193	0.685573366	0.697351828	0.45752608	0.59495549	0.707586207	0.546376812	0.636235955	0.582633053	0.752427184	0.636	0.504166667	0.733757962	0.614060258	0.594801223	0.542097489	0.540656205	0.359165425	0.600770218	0.606886657	0.486291486	0.732824427	0.553741497	0.735142119	0.572052402	0.291798107	0.488636364	0.65374677	0.544097693	0.605156038	0.496960486	0.639044944	0.507735584	0.652677279
	0.458398744	0.600877193	0.639566396	0.675745785	0.751824818	0.648825065	0.615902965	0.584985836	0.695652174	0.741851369	0.409836066	0.446428571	0.624	0.663853727	0.409495549	0.501457726	0.686732187	0.698254364	0.457777778	0.592375367	0.712737127	0.550932568	0.629322268	0.584254144	0.753588517	0.633245383	0.504840941	0.735777497	0.612215909	0.587969925	0.54197349	0.533613445	0.36123348	0.601532567	0.607042254	0.485590778	0.734413965	0.555405405	0.737851662	0.578192253	0.294209703	0.486750349	0.656410256	0.534666667	0.607476636	0.499250375	0.639777469	0.511111111	0.651734104
	0.459375	0.602620087	0.641509434	0.679897567	0.75030012	0.645536869	0.616419919	0.585331453	0.688415446	0.744274809	0.414239482	0.449039882	0.625661376	0.663888889	0.406754772	0.499278499	0.687727825	0.696560197	0.454545455	0.584659913	0.712	0.561009818	0.631147541	0.584131327	0.755029586	0.631372549	0.506887052	0.73625	0.610098177	0.587183308	0.543318649	0.531206657	0.359941945	0.603295311	0.604166667	0.485754986	0.731677019	0.558510638	0.735777497	0.576923077	0.293934681	0.485477178	0.658659924	0.539473684	0.609561753	0.5	0.638586957	0.521031208	0.64756447
	0.452307692	0.603473227	0.643048128	0.679697352	0.742957746	0.646529563	0.61517976	0.583679115	0.686015831	0.744627054	0.415605096	0.446402349	0.62890625	0.662534435	0.407569141	0.501432665	0.690361446	0.695121951	0.457184325	0.585014409	0.714663144	0.562064156	0.631436314	0.583106267	0.755269321	0.632600259	0.508891929	0.737948084	0.613888889	0.586410635	0.536796537	0.534340659	0.35971223	0.604271357	0.603851444	0.485106383	0.7324291	0.553805774	0.735849057	0.577903683	0.292867982	0.484268126	0.65920398	0.54015544	0.608982827	0.499270073	0.638069705	0.522849462	0.650636492
	0.450532725	0.606276748	0.641534392	0.678795483	0.74537037	0.647509579	0.614473684	0.580821918	0.681937173	0.745318352	0.41362916	0.446559297	0.626943005	0.663028649	0.404316547	0.503516174	0.69027611	0.690361446	0.461756374	0.589488636	0.717447917	0.564917127	0.633199465	0.580862534	0.75261324	0.633204633	0.506775068	0.735872236	0.611263736	0.585651537	0.534383954	0.529649596	0.356534091	0.60199005	0.604054054	0.487465181	0.734718826	0.553686934	0.738154613	0.576652602	0.295522388	0.485714286	0.663814181	0.540025413	0.603921569	0.5	0.634308511	0.522666667	0.647887324
	0.45	0.608695652	0.641830065	0.6775	0.746268657	0.64556962	0.615989515	0.585135135	0.684005202	0.744416873	0.4144427	0.444121916	0.624040921	0.660786974	0.40368272	0.505586592	0.689285714	0.692583732	0.461756374	0.590973202	0.718078382	0.561141304	0.629139073	0.579439252	0.753409091	0.634517766	0.506072874	0.736585366	0.607869742	0.582496413	0.532763533	0.52870494	0.35583685	0.600496278	0.602666667	0.488980716	0.735576923	0.561626429	0.73880597	0.57538036	0.294117647	0.487213997	0.667070218	0.539722573	0.605433376	0.50286533	0.630406291	0.525759577	0.649930265
	0.451564829	0.606310014	0.639322917	0.674101611	0.743150685	0.644555695	0.616580311	0.591511936	0.677835052	0.744471744	0.411214953	0.445086705	0.621689786	0.662650602	0.400560224	0.505540166	0.692848769	0.691489362	0.463585434	0.587743733	0.718555417	0.5606469	0.63060686	0.579155673	0.755331089	0.637279597	0.50672043	0.736650485	0.607577808	0.580645161	0.533239038	0.531746032	0.354659249	0.603427173	0.60130719	0.487109905	0.732544379	0.566791511	0.734969325	0.581081081	0.298984035	0.484042553	0.669856459	0.538172716	0.603337612	0.502840909	0.630689207	0.520208605	0.652892562
	0.451612903	0.610054348	0.640764331	0.674019608	0.739819005	0.642590286	0.612738854	0.590849673	0.677336748	0.7472661	0.40797546	0.446197991	0.623441397	0.664010624	0.401933702	0.508196721	0.695953757	0.691588785	0.463888889	0.58839779	0.714805825	0.560321716	0.626474443	0.581699346	0.754759239	0.636591479	0.507362784	0.733173077	0.610962567	0.581491713	0.53164557	0.53088042	0.353909465	0.606060606	0.600518807	0.484646195	0.730994152	0.569667078	0.737922705	0.583892617	0.300719424	0.486202365	0.670238095	0.538461538	0.603316327	0.502816901	0.630769231	0.518709677	0.648426813
[truncated: 451 more columns]
