# Supplementary material for: Computational Simulation of Team Creativity: The Benefit of Member Flow
Source: Front Psychol. 2019 Feb 7;10:188. doi: 10.3389/fpsyg.2019.00188 (PMC6374635; doi:10.3389/fpsyg.2019.00188)
Supplement: Supplementary file 6 [file Data_Sheet_6.csv]

BehaviorSpace results (NetLogo 6.0.2)
new-TCM-1.0.nlogo
c
12/19/2018 19:53:17:385 +0800
min-pxcor	max-pxcor	min-pycor	max-pycor
-1	23	-1	23
[run number]	1	2	3	4	5	6	7	8	9	10	11	12	13	14	15	16	17	18	19	20	21	22	23	24	25	26	27	28	29	30	31	32	33	34	35	36	37	38	39	40	41	42	43	44	45	46	47	48	49
numDiverShareKnow	10	10	10	10	10	10	10	10	10	10	10	10	10	10	10	10	10	10	10	10	10	10	10	10	10	10	10	10	10	10	10	10	10	10	10	10	10	10	10	10	10	10	10	10	10	10	10	10	10
numOutsidersShareKnow	10	10	10	10	10	10	10	10	10	10	10	10	10	10	10	10	10	10	10	10	10	10	10	10	10	10	10	10	10	10	10	10	10	10	10	10	10	10	10	10	10	10	10	10	10	10	10	10	10
numNormalSuperKnowPool	8	8	8	8	8	8	8	8	8	8	8	8	8	8	8	8	8	8	8	8	8	8	8	8	8	8	8	8	8	8	8	8	8	8	8	8	8	8	8	8	8	8	8	8	8	8	8	8	8
evaluNumber	3	3	3	3	3	3	3	3	3	3	3	3	3	3	3	3	3	3	3	3	3	3	3	3	3	3	3	3	3	3	3	3	3	3	3	3	3	3	3	3	3	3	3	3	3	3	3	3	3
numCreativeSuperKnowPool	2	2	2	2	2	2	2	2	2	2	2	2	2	2	2	2	2	2	2	2	2	2	2	2	2	2	2	2	2	2	2	2	2	2	2	2	2	2	2	2	2	2	2	2	2	2	2	2	2
numDiverEfficiency	10	10	10	10	10	10	10	10	10	10	10	10	10	10	10	10	10	10	10	10	10	10	10	10	10	10	10	10	10	10	10	10	10	10	10	10	10	10	10	10	10	10	10	10	10	10	10	10	10
numSuperShareKnow	2	2	2	2	2	2	2	2	2	2	2	2	2	2	2	2	2	2	2	2	2	2	2	2	2	2	2	2	2	2	2	2	2	2	2	2	2	2	2	2	2	2	2	2	2	2	2	2	2
numEvaluShareKnow	5	5	5	5	5	5	5	5	5	5	5	5	5	5	5	5	5	5	5	5	5	5	5	5	5	5	5	5	5	5	5	5	5	5	5	5	5	5	5	5	5	5	5	5	5	5	5	5	5
rabbitsNormalNum	80	80	80	80	80	80	80	80	80	80	80	80	80	80	80	80	80	80	80	80	80	80	80	80	80	80	80	80	80	80	80	80	80	80	80	80	80	80	80	80	80	80	80	80	80	80	80	80	80
creativeMin	11	11	11	11	11	11	11	11	11	11	11	11	11	11	11	11	11	11	11	11	11	11	11	11	11	11	11	11	11	11	11	11	11	11	11	11	11	11	11	11	11	11	11	11	11	11	11	11	11
numNormalDiverKnowPool	2	2	2	2	2	2	2	2	2	2	2	2	2	2	2	2	2	2	2	2	2	2	2	2	2	2	2	2	2	2	2	2	2	2	2	2	2	2	2	2	2	2	2	2	2	2	2	2	2
memberFlowSwitch?	FALSE	FALSE	FALSE	FALSE	FALSE	FALSE	FALSE	FALSE	FALSE	FALSE	FALSE	FALSE	FALSE	FALSE	FALSE	FALSE	FALSE	FALSE	FALSE	FALSE	FALSE	FALSE	FALSE	FALSE	FALSE	FALSE	FALSE	FALSE	FALSE	FALSE	FALSE	FALSE	FALSE	FALSE	FALSE	FALSE	FALSE	FALSE	FALSE	FALSE	FALSE	FALSE	FALSE	FALSE	FALSE	FALSE	FALSE	FALSE	FALSE
numNormalEvaluKnowPool	5	5	5	5	5	5	5	5	5	5	5	5	5	5	5	5	5	5	5	5	5	5	5	5	5	5	5	5	5	5	5	5	5	5	5	5	5	5	5	5	5	5	5	5	5	5	5	5	5
numCreativeDiverKnowPool	8	8	8	8	8	8	8	8	8	8	8	8	8	8	8	8	8	8	8	8	8	8	8	8	8	8	8	8	8	8	8	8	8	8	8	8	8	8	8	8	8	8	8	8	8	8	8	8	8
creativeMax	20	20	20	20	20	20	20	20	20	20	20	20	20	20	20	20	20	20	20	20	20	20	20	20	20	20	20	20	20	20	20	20	20	20	20	20	20	20	20	20	20	20	20	20	20	20	20	20	20
numCreativeEvaluKnowPool	5	5	5	5	5	5	5	5	5	5	5	5	5	5	5	5	5	5	5	5	5	5	5	5	5	5	5	5	5	5	5	5	5	5	5	5	5	5	5	5	5	5	5	5	5	5	5	5	5
numSuperEfficiency	10	10	10	10	10	10	10	10	10	10	10	10	10	10	10	10	10	10	10	10	10	10	10	10	10	10	10	10	10	10	10	10	10	10	10	10	10	10	10	10	10	10	10	10	10	10	10	10	10
diverNumber	3	3	3	3	3	3	3	3	3	3	3	3	3	3	3	3	3	3	3	3	3	3	3	3	3	3	3	3	3	3	3	3	3	3	3	3	3	3	3	3	3	3	3	3	3	3	3	3	3
superNumber	3	3	3	3	3	3	3	3	3	3	3	3	3	3	3	3	3	3	3	3	3	3	3	3	3	3	3	3	3	3	3	3	3	3	3	3	3	3	3	3	3	3	3	3	3	3	3	3	3
normalMin	0	0	0	0	0	0	0	0	0	0	0	0	0	0	0	0	0	0	0	0	0	0	0	0	0	0	0	0	0	0	0	0	0	0	0	0	0	0	0	0	0	0	0	0	0	0	0	0	0
rabbitsCreativeNum	80	80	80	80	80	80	80	80	80	80	80	80	80	80	80	80	80	80	80	80	80	80	80	80	80	80	80	80	80	80	80	80	80	80	80	80	80	80	80	80	80	80	80	80	80	80	80	80	80
[reporter]	teamCreativity	teamCreativity	teamCreativity	teamCreativity	teamCreativity	teamCreativity	teamCreativity	teamCreativity	teamCreativity	teamCreativity	teamCreativity	teamCreativity	teamCreativity	teamCreativity	teamCreativity	teamCreativity	teamCreativity	teamCreativity	teamCreativity	teamCreativity	teamCreativity	teamCreativity	teamCreativity	teamCreativity	teamCreativity	teamCreativity	teamCreativity	teamCreativity	teamCreativity	teamCreativity	teamCreativity	teamCreativity	teamCreativity	teamCreativity	teamCreativity	teamCreativity	teamCreativity	teamCreativity	teamCreativity	teamCreativity	teamCreativity	teamCreativity	teamCreativity	teamCreativity	teamCreativity	teamCreativity	teamCreativity	teamCreativity	teamCreativity
[final]	0.560160428	0.680254777	0.521997622	0.395744681	0.619346734	0.61097561	0.609597925	0.691232529	0.685679612	0.48840382	0.735672515	0.652431791	0.678618858	0.494688923	0.372688478	0.33908046	0.759574468	0.391812865	0.394894895	0.408528198	0.488178025	0.576868829	0.552341598	0.551724138	0.593272171	0.76056338	0.403485255	0.700898588	0.732342007	0.663171691	0.572944297	0.707107843	0.678795483	0.553306343	0.576623377	0.675946548	0.474114441	0.618741977	0.780665281	0.586787565	0.686419753	0.428571429	0.526027397	0.718501703	0.547904192	0.632928475	0.629893238	0.655665567	0.638132296
[min]	0	0	0	0	0	0	0	0	0	0	0	0	0	0	0	0	0	0	0	0	0	0	0	0	0	0	0	0	0	0	0	0	0	0	0	0	0	0	0	0	0	0	0	0	0	0	0	0	0
[max]	0.7	0.680254777	0.857142857	0.555555556	1	0.768115942	0.618666667	0.772727273	0.833333333	0.692307692	0.884210526	0.866666667	0.706439394	0.666666667	1	0.347826087	0.794520548	0.75	0.9	0.923076923	0.681818182	0.614754098	0.80952381	0.75	0.666666667	1	0.48019802	0.914285714	1	0.833333333	0.722222222	0.833333333	1	0.75	1	0.675946548	0.51659751	0.726027397	1	0.60745614	0.833333333	0.523809524	1	1	0.727272727	1	1	0.863636364	0.666666667
[mean]	0.521568508	0.63045408	0.523079271	0.387009031	0.624548572	0.595421127	0.543639079	0.656363544	0.652113379	0.508973393	0.737572291	0.668145095	0.651352989	0.512307216	0.392180317	0.300861027	0.722219293	0.396280117	0.400198856	0.487808833	0.482012876	0.546522144	0.547915871	0.512749211	0.603717637	0.717284202	0.42431038	0.7292624	0.716187945	0.649825766	0.593353582	0.719005207	0.65848546	0.582863344	0.599833023	0.632784632	0.441209417	0.63345355	0.772544593	0.563777877	0.653292651	0.412237261	0.538271398	0.734669675	0.582556364	0.617944424	0.615893414	0.685102581	0.593040452
[steps]	100	100	100	100	100	100	100	100	100	100	100	100	100	100	100	100	100	100	100	100	100	100	100	100	100	100	100	100	100	100	100	100	100	100	100	100	100	100	100	100	100	100	100	100	100	100	100	100	100
[all run data]	teamCreativity	teamCreativity	teamCreativity	teamCreativity	teamCreativity	teamCreativity	teamCreativity	teamCreativity	teamCreativity	teamCreativity	teamCreativity	teamCreativity	teamCreativity	teamCreativity	teamCreativity	teamCreativity	teamCreativity	teamCreativity	teamCreativity	teamCreativity	teamCreativity	teamCreativity	teamCreativity	teamCreativity	teamCreativity	teamCreativity	teamCreativity	teamCreativity	teamCreativity	teamCreativity	teamCreativity	teamCreativity	teamCreativity	teamCreativity	teamCreativity	teamCreativity	teamCreativity	teamCreativity	teamCreativity	teamCreativity	teamCreativity	teamCreativity	teamCreativity	teamCreativity	teamCreativity	teamCreativity	teamCreativity	teamCreativity	teamCreativity
	0	0	0	0	0	0	0	0	0	0	0	0	0	0	0	0	0	0	0	0	0	0	0	0	0	0	0	0	0	0	0	0	0	0	0	0	0	0	0	0	0	0	0	0	0	0	0	0	0
	0.571428571	0.363636364	0.857142857	0.333333333	1	0.5	0	0.75	0.833333333	0.444444444	0.4	0.666666667	0.444444444	0.666666667	1	0	0.125	0.75	0.9	0.923076923	0.666666667	0.428571429	0.777777778	0.75	0.375	1	0.4	0.666666667	1	0.833333333	0.625	0.833333333	1	0.714285714	1	0.363636364	0	0.285714286	1	0.6	0.833333333	0	1	1	0.714285714	1	1	0.666666667	0.6
	0.7	0.333333333	0.4	0.555555556	0.923076923	0.5	0.083333333	0.642857143	0.727272727	0.529411765	0.538461538	0.866666667	0.4	0.3	0.7	0	0.444444444	0.75	0.5625	0.652173913	0.6	0.4	0.785714286	0.684210526	0.466666667	0.181818182	0.3	0.833333333	0.416666667	0.5	0.722222222	0.8125	0.666666667	0.636363636	0.923076923	0.466666667	0.230769231	0.272727273	0.923076923	0.5	0.555555556	0.461538462	0.666666667	0.733333333	0.727272727	0.625	0.444444444	0.7	0.666666667
	0.6	0.352941176	0.551724138	0.4	0.958333333	0.45	0.19047619	0.772727273	0.5625	0.692307692	0.608695652	0.6	0.458333333	0.466666667	0.526315789	0.25	0.52	0.555555556	0.55	0.666666667	0.681818182	0.25	0.80952381	0.565217391	0.45	0.333333333	0.411764706	0.9	0.72	0.538461538	0.714285714	0.75862069	0.733333333	0.75	0.875	0.6	0.285714286	0.590909091	0.727272727	0.3	0.55	0.523809524	0.684210526	0.791666667	0.722222222	0.6	0.454545455	0.863636364	0.6
	0.612903226	0.576923077	0.58974359	0.346153846	0.818181818	0.5	0.178571429	0.75	0.541666667	0.633333333	0.642857143	0.625	0.657894737	0.35	0.357142857	0.227272727	0.538461538	0.523809524	0.590909091	0.666666667	0.64516129	0.321428571	0.791666667	0.535714286	0.53125	0.447368421	0.363636364	0.914285714	0.75	0.526315789	0.634146341	0.707317073	0.647058824	0.666666667	0.923076923	0.558823529	0.258064516	0.633333333	0.6875	0.384615385	0.48	0.5	0.666666667	0.823529412	0.689655172	0.625	0.703703704	0.826086957	0.515151515
	0.571428571	0.611111111	0.56097561	0.314285714	0.795918367	0.53125	0.2	0.678571429	0.552631579	0.526315789	0.738095238	0.69047619	0.652173913	0.307692308	0.342857143	0.24137931	0.636363636	0.484848485	0.590909091	0.714285714	0.628571429	0.416666667	0.542857143	0.510638298	0.666666667	0.470588235	0.37037037	0.840909091	0.680851064	0.541666667	0.604166667	0.72	0.652173913	0.575757576	0.852941176	0.564102564	0.275	0.619047619	0.75	0.514285714	0.542857143	0.421052632	0.64516129	0.720930233	0.676470588	0.6	0.621621622	0.861111111	0.515151515
	0.625	0.564102564	0.396551724	0.307692308	0.754716981	0.6	0.261904762	0.666666667	0.541666667	0.52173913	0.75	0.693877551	0.618181818	0.43902439	0.35	0.219512195	0.641025641	0.5	0.481481481	0.680851064	0.595238095	0.428571429	0.487804878	0.48	0.634615385	0.49122807	0.382352941	0.814814815	0.716981132	0.5	0.62962963	0.724137931	0.678571429	0.615384615	0.8125	0.613636364	0.272727273	0.641509434	0.693877551	0.5	0.540540541	0.452380952	0.628571429	0.740740741	0.641025641	0.576923077	0.651162791	0.840909091	0.43902439
	0.603448276	0.565217391	0.412698413	0.282608696	0.774193548	0.714285714	0.282608696	0.641025641	0.537037037	0.545454545	0.784313725	0.654545455	0.603448276	0.465116279	0.363636364	0.188679245	0.673076923	0.576923077	0.466666667	0.66	0.611111111	0.446808511	0.529411765	0.428571429	0.636363636	0.483870968	0.365853659	0.779661017	0.732142857	0.527777778	0.636363636	0.73015873	0.611111111	0.617021277	0.722222222	0.563636364	0.26	0.672131148	0.754098361	0.547169811	0.540540541	0.458333333	0.627906977	0.762711864	0.641025641	0.641025641	0.620689655	0.804347826	0.444444444
	0.597014925	0.56	0.460526316	0.272727273	0.708333333	0.768115942	0.333333333	0.681818182	0.557377049	0.491803279	0.828125	0.671875	0.567164179	0.52	0.411764706	0.25	0.672413793	0.5	0.525	0.654545455	0.593220339	0.470588235	0.590909091	0.476190476	0.64516129	0.507042254	0.395833333	0.761904762	0.682539683	0.5	0.610169492	0.705882353	0.5	0.660714286	0.629032258	0.523809524	0.267857143	0.726027397	0.742857143	0.5	0.595744681	0.41509434	0.659574468	0.76119403	0.604651163	0.613636364	0.633802817	0.784313725	0.475409836
	0.565789474	0.581818182	0.522727273	0.280701754	0.714285714	0.768115942	0.409090909	0.701754386	0.602941176	0.485294118	0.864197531	0.618421053	0.573333333	0.596774194	0.446428571	0.253968254	0.686567164	0.470588235	0.522727273	0.644067797	0.555555556	0.440677966	0.561643836	0.447761194	0.632352941	0.544303797	0.384615385	0.786666667	0.695652174	0.557692308	0.619047619	0.733333333	0.561403509	0.639344262	0.626865672	0.571428571	0.278688525	0.710526316	0.743589744	0.514285714	0.576923077	0.370967742	0.673076923	0.780487805	0.660377358	0.591836735	0.626506024	0.770491803	0.535211268
	0.595505618	0.636363636	0.527472527	0.266666667	0.659574468	0.726027397	0.46835443	0.698412698	0.647058824	0.5	0.884210526	0.6375	0.609756098	0.571428571	0.459016393	0.231884058	0.702702703	0.464788732	0.470588235	0.634920635	0.573529412	0.441176471	0.571428571	0.452054795	0.636363636	0.590909091	0.385964912	0.781609195	0.705128205	0.53968254	0.648648649	0.740740741	0.580645161	0.629032258	0.589041096	0.617977528	0.292307692	0.654761905	0.772727273	0.486842105	0.620689655	0.348484848	0.612903226	0.782608696	0.649122807	0.603773585	0.625	0.757142857	0.556962025
	0.549019608	0.643835616	0.515151515	0.274193548	0.646464646	0.707317073	0.505747126	0.676470588	0.670212766	0.523809524	0.873786408	0.639534884	0.607142857	0.567567568	0.411764706	0.283950617	0.716049383	0.455696203	0.473684211	0.614285714	0.551282051	0.464788732	0.545454545	0.481012658	0.632911392	0.612903226	0.455882353	0.81	0.705128205	0.602739726	0.636363636	0.744680851	0.638888889	0.633802817	0.5375	0.560747664	0.267605634	0.64893617	0.795918367	0.493670886	0.671428571	0.397260274	0.557142857	0.792079208	0.64516129	0.633333333	0.634408602	0.77027027	0.554216867
	0.556603774	0.674698795	0.576271186	0.314285714	0.644230769	0.695652174	0.483516484	0.626666667	0.663461538	0.5	0.880733945	0.659340659	0.609195402	0.585365854	0.414634146	0.284090909	0.729411765	0.458823529	0.394366197	0.631578947	0.488636364	0.512820513	0.531914894	0.438202247	0.632183908	0.634615385	0.452054795	0.807692308	0.706521739	0.620253165	0.65060241	0.74	0.641975309	0.670886076	0.56043956	0.530434783	0.278481013	0.669902913	0.775700935	0.5	0.64556962	0.430379747	0.602272727	0.76146789	0.630769231	0.615384615	0.62745098	0.73255814	0.574468085
	0.557522124	0.666666667	0.592307692	0.32	0.62962963	0.6875	0.475728155	0.609756098	0.678571429	0.489130435	0.8203125	0.647619048	0.614583333	0.588235294	0.422222222	0.292134831	0.726315789	0.452631579	0.376623377	0.607142857	0.484210526	0.523809524	0.564356436	0.430107527	0.637362637	0.648648649	0.459770115	0.787610619	0.690721649	0.6	0.655913978	0.752380952	0.670454545	0.686746988	0.577319588	0.568	0.294117647	0.663716814	0.754237288	0.472527473	0.632183908	0.425287356	0.632653061	0.762711864	0.605263158	0.56	0.610619469	0.747474747	0.574257426
	0.58677686	0.659793814	0.582089552	0.301204819	0.607142857	0.69	0.490909091	0.602272727	0.680327869	0.485148515	0.821705426	0.652173913	0.578431373	0.574468085	0.421052632	0.308510638	0.747747748	0.441176471	0.373493976	0.62	0.455445545	0.574257426	0.557692308	0.45631068	0.626262626	0.666666667	0.462365591	0.744	0.679245283	0.606060606	0.653465347	0.763636364	0.680851064	0.663043478	0.6	0.568181818	0.314606742	0.68	0.763358779	0.495049505	0.636363636	0.426966292	0.613207547	0.7578125	0.604651163	0.5	0.62295082	0.758928571	0.575471698
	0.57480315	0.654205607	0.572463768	0.290697674	0.596491228	0.683168317	0.516393443	0.597826087	0.676923077	0.481818182	0.81294964	0.612903226	0.568807339	0.578431373	0.419047619	0.300970874	0.745762712	0.428571429	0.380434783	0.605504587	0.435185185	0.590909091	0.556521739	0.447619048	0.650943396	0.675	0.43877551	0.759398496	0.666666667	0.632075472	0.654867257	0.773913043	0.685714286	0.660194175	0.625	0.601398601	0.340425532	0.676258993	0.773049645	0.481132075	0.645454545	0.434782609	0.607142857	0.765151515	0.612244898	0.541666667	0.633587786	0.769230769	0.589285714
	0.568181818	0.666666667	0.56	0.274725275	0.608	0.669811321	0.519379845	0.585858586	0.654929577	0.5	0.786666667	0.612403101	0.580357143	0.582524272	0.424778761	0.285714286	0.744	0.412844037	0.381443299	0.610619469	0.442477876	0.591304348	0.528455285	0.447368421	0.637168142	0.677165354	0.436893204	0.742857143	0.680327869	0.675	0.655737705	0.784	0.694444444	0.642857143	0.620967742	0.61875	0.336448598	0.658227848	0.78807947	0.49122807	0.661157025	0.431578947	0.5859375	0.773722628	0.633027523	0.528846154	0.637681159	0.736434109	0.579831933
	0.567164179	0.655737705	0.575949367	0.292929293	0.596899225	0.646017699	0.511450382	0.6	0.650684932	0.487804878	0.779220779	0.594202899	0.584745763	0.609090909	0.415254237	0.262295082	0.759398496	0.411764706	0.349056604	0.594827586	0.424	0.614754098	0.541353383	0.449152542	0.643478261	0.671641791	0.424528302	0.731034483	0.672	0.658914729	0.645669291	0.791044776	0.669565217	0.641666667	0.623076923	0.636904762	0.358333333	0.666666667	0.7875	0.495867769	0.6640625	0.435185185	0.565217391	0.751724138	0.618644068	0.526785714	0.65034965	0.735714286	0.5859375
	0.557142857	0.658914729	0.575	0.318181818	0.613793103	0.658730159	0.528571429	0.637931034	0.647435897	0.496350365	0.765060241	0.602739726	0.581967213	0.6	0.39516129	0.2734375	0.751724138	0.411290323	0.341880342	0.594827586	0.439393939	0.6	0.560283688	0.456	0.62295082	0.68115942	0.443478261	0.730769231	0.696296296	0.664179104	0.644927536	0.792857143	0.666666667	0.658914729	0.62406015	0.620879121	0.379032258	0.66091954	0.797619048	0.503875969	0.646616541	0.43697479	0.534246575	0.727848101	0.590551181	0.527559055	0.64	0.717105263	0.580152672
	0.529801325	0.661764706	0.582822086	0.327433628	0.607843137	0.626865672	0.537931034	0.656	0.662721893	0.523809524	0.763736264	0.625	0.581395349	0.581967213	0.392307692	0.276119403	0.754966887	0.41221374	0.330708661	0.59375	0.447552448	0.604166667	0.553333333	0.431818182	0.622047244	0.698630137	0.441666667	0.725609756	0.721088435	0.65942029	0.644927536	0.783783784	0.692307692	0.647887324	0.612676056	0.636842105	0.378787879	0.651685393	0.783625731	0.511278195	0.633333333	0.392857143	0.538961039	0.735632184	0.592592593	0.5234375	0.627329193	0.72392638	0.557971014
	0.5	0.655629139	0.571428571	0.355932203	0.608974359	0.602739726	0.527950311	0.669064748	0.657142857	0.529801325	0.767567568	0.63253012	0.585714286	0.589147287	0.407407407	0.269503546	0.758169935	0.416058394	0.328125	0.610294118	0.443708609	0.6	0.551282051	0.445205479	0.619402985	0.706666667	0.443609023	0.730538922	0.707792208	0.666666667	0.626760563	0.776397516	0.65942029	0.638157895	0.597315436	0.639593909	0.382978723	0.639784946	0.792134831	0.514285714	0.62745098	0.40397351	0.530864198	0.733333333	0.601398601	0.528571429	0.613095238	0.737430168	0.561151079
	0.5	0.643312102	0.566666667	0.347107438	0.60625	0.598684211	0.550295858	0.646666667	0.64673913	0.519230769	0.757894737	0.643678161	0.607843137	0.569343066	0.390070922	0.27027027	0.757763975	0.410958904	0.330827068	0.606896552	0.434782609	0.587096774	0.548192771	0.441558442	0.621428571	0.701863354	0.472222222	0.72	0.695121951	0.666666667	0.651612903	0.778443114	0.632653061	0.636942675	0.582278481	0.655502392	0.38410596	0.642105263	0.796703297	0.524475524	0.628930818	0.414012739	0.542857143	0.71875	0.592105263	0.524137931	0.598837209	0.731578947	0.552447552
	0.502793296	0.641509434	0.563157895	0.349593496	0.603550296	0.597560976	0.554285714	0.633986928	0.647368421	0.526946108	0.743589744	0.668421053	0.607594937	0.564285714	0.370860927	0.282051282	0.761627907	0.394736842	0.340277778	0.601351351	0.436363636	0.578616352	0.534090909	0.451219512	0.632653061	0.706586826	0.477707006	0.725274725	0.700598802	0.686390533	0.62962963	0.763736264	0.629139073	0.640718563	0.567251462	0.652777778	0.383647799	0.642857143	0.790816327	0.536912752	0.628742515	0.408536585	0.536723164	0.710144928	0.597402597	0.543046358	0.592178771	0.736040609	0.54248366
	0.505494505	0.646341463	0.555	0.365671642	0.566666667	0.608695652	0.550561798	0.628930818	0.652849741	0.523809524	0.736040609	0.692307692	0.61627907	0.577922078	0.37012987	0.298780488	0.774725275	0.389937107	0.366666667	0.6	0.436781609	0.573170732	0.534090909	0.45505618	0.642857143	0.726256983	0.470588235	0.729166667	0.701754386	0.679775281	0.608187135	0.760869565	0.634615385	0.624277457	0.558659218	0.651785714	0.405882353	0.656862745	0.778325123	0.581818182	0.632183908	0.404761905	0.536842105	0.710900474	0.593548387	0.539877301	0.611702128	0.716894977	0.537974684
	0.5	0.67032967	0.545023697	0.354609929	0.569948187	0.604166667	0.564516129	0.630952381	0.651741294	0.525423729	0.73	0.686635945	0.634408602	0.590062112	0.360248447	0.315789474	0.770833333	0.389937107	0.386075949	0.575949367	0.441340782	0.575581395	0.546961326	0.462765957	0.645962733	0.739361702	0.460227273	0.722772277	0.718232044	0.691489362	0.590909091	0.755102041	0.640243902	0.616666667	0.576530612	0.638297872	0.411111111	0.66509434	0.772093023	0.596491228	0.668393782	0.395480226	0.538071066	0.716894977	0.583850932	0.555555556	0.63681592	0.707423581	0.54601227
	0.487684729	0.654255319	0.541666667	0.372413793	0.589371981	0.606217617	0.564766839	0.639534884	0.672897196	0.527777778	0.745283019	0.690265487	0.62962963	0.590361446	0.359281437	0.316384181	0.776649746	0.398773006	0.387878788	0.556886228	0.442622951	0.569832402	0.53968254	0.471502591	0.65497076	0.752525253	0.448087432	0.724299065	0.715789474	0.692708333	0.594594595	0.76119403	0.625730994	0.602094241	0.566502463	0.632	0.416216216	0.669724771	0.777272727	0.581005587	0.664974619	0.394594595	0.555555556	0.719148936	0.585365854	0.553672316	0.606635071	0.709401709	0.529411765
	0.490740741	0.658031088	0.540540541	0.38	0.599056604	0.6	0.57	0.642857143	0.677272727	0.535135135	0.732718894	0.689655172	0.635416667	0.601156069	0.364705882	0.316939891	0.784688995	0.408284024	0.382352941	0.540697674	0.436170213	0.573770492	0.545	0.485576923	0.638418079	0.769953052	0.466666667	0.728506787	0.726368159	0.681372549	0.595959596	0.741784038	0.617142857	0.596938776	0.55450237	0.632575758	0.434554974	0.668161435	0.789699571	0.602094241	0.661764706	0.394736842	0.551886792	0.726530612	0.595238095	0.562162162	0.606334842	0.699186992	0.545454545
	0.484018265	0.66	0.542372881	0.373417722	0.582222222	0.586538462	0.555023923	0.634920635	0.681415929	0.552083333	0.746781116	0.693877551	0.646766169	0.602209945	0.35359116	0.310526316	0.794520548	0.406976744	0.371428571	0.547486034	0.434554974	0.577540107	0.551886792	0.509090909	0.64893617	0.782222222	0.48019802	0.731601732	0.726829268	0.677884615	0.588235294	0.736363636	0.628415301	0.6	0.568181818	0.633093525	0.432835821	0.666666667	0.793248945	0.591836735	0.660465116	0.404145078	0.546296296	0.73015873	0.602339181	0.569948187	0.601769912	0.68359375	0.556149733
	0.473684211	0.669856459	0.542857143	0.37654321	0.578723404	0.577981651	0.572072072	0.642487047	0.678111588	0.547263682	0.759183673	0.69921875	0.65258216	0.604278075	0.367021277	0.296482412	0.793103448	0.402234637	0.368715084	0.518134715	0.442211055	0.570707071	0.535714286	0.506726457	0.642857143	0.776859504	0.45754717	0.731601732	0.736111111	0.672985782	0.593301435	0.737777778	0.621052632	0.606796117	0.56223176	0.631205674	0.439613527	0.670833333	0.786290323	0.590909091	0.66359447	0.408163265	0.547945205	0.72556391	0.605714286	0.601895735	0.590517241	0.691729323	0.559585492
	0.450413223	0.669811321	0.53307393	0.380116959	0.574380165	0.576576577	0.579399142	0.642857143	0.687242798	0.555023923	0.747035573	0.690566038	0.649769585	0.59375	0.363157895	0.301980198	0.7875	0.416216216	0.356382979	0.51758794	0.441176471	0.576923077	0.510638298	0.495762712	0.653465347	0.759689922	0.452054795	0.737288136	0.730088496	0.666666667	0.587677725	0.741525424	0.62371134	0.613207547	0.556485356	0.636986301	0.443438914	0.668032787	0.785992218	0.582524272	0.659388646	0.410891089	0.547511312	0.726277372	0.601092896	0.621621622	0.597457627	0.68705036	0.56281407
	0.444	0.67281106	0.526717557	0.401069519	0.588	0.56846473	0.577405858	0.631840796	0.674603175	0.552380952	0.754789272	0.698529412	0.659292035	0.586734694	0.365482234	0.306603774	0.78313253	0.417112299	0.367875648	0.52195122	0.436893204	0.573459716	0.510460251	0.495867769	0.641148325	0.763358779	0.447963801	0.740585774	0.731914894	0.665198238	0.596330275	0.743801653	0.60591133	0.608294931	0.556451613	0.644736842	0.455319149	0.658730159	0.788888889	0.587677725	0.654008439	0.420560748	0.557522124	0.738675958	0.603174603	0.631578947	0.597560976	0.688811189	0.551724138
	0.446215139	0.658008658	0.52014652	0.391752577	0.59922179	0.574297189	0.571428571	0.62037037	0.677902622	0.557077626	0.750929368	0.693140794	0.670833333	0.582089552	0.375	0.3	0.785992218	0.422885572	0.365	0.51627907	0.441314554	0.564814815	0.506072874	0.493975904	0.635514019	0.756272401	0.453333333	0.735772358	0.741803279	0.661016949	0.603524229	0.741935484	0.603864734	0.596412556	0.55859375	0.641935484	0.468879668	0.647509579	0.792114695	0.579439252	0.658536585	0.416666667	0.542372881	0.731147541	0.605128205	0.641025641	0.60311284	0.697986577	0.550239234
	0.453125	0.666666667	0.519434629	0.407960199	0.603773585	0.5703125	0.570281124	0.631578947	0.665441176	0.550660793	0.742160279	0.685314685	0.672	0.574879227	0.373205742	0.297413793	0.786259542	0.419512195	0.365853659	0.511312217	0.452173913	0.566964286	0.507936508	0.498023715	0.646017699	0.766323024	0.449781659	0.7421875	0.75	0.659836066	0.600858369	0.74015748	0.619909502	0.604347826	0.565543071	0.647798742	0.483870968	0.651851852	0.789473684	0.581081081	0.665384615	0.423076923	0.547717842	0.736507937	0.616915423	0.638655462	0.598455598	0.698051948	0.548387097
	0.453488372	0.663967611	0.522033898	0.394230769	0.600732601	0.564393939	0.568093385	0.634782609	0.669090909	0.556521739	0.744827586	0.684745763	0.666666667	0.558685446	0.374407583	0.309917355	0.781132075	0.397260274	0.363636364	0.493617021	0.460251046	0.570815451	0.51372549	0.516483516	0.652173913	0.780645161	0.440677966	0.738636364	0.747126437	0.659836066	0.596638655	0.737642586	0.636363636	0.592436975	0.558718861	0.656534954	0.496240602	0.652173913	0.780405405	0.565957447	0.655555556	0.425619835	0.547717842	0.73354232	0.605769231	0.640495868	0.598455598	0.691082803	0.551569507
	0.458015267	0.646153846	0.518272425	0.4	0.61754386	0.570895522	0.56928839	0.642857143	0.65248227	0.552301255	0.750819672	0.680781759	0.674074074	0.562790698	0.387665198	0.307692308	0.772893773	0.396475771	0.36	0.483333333	0.454545455	0.572649573	0.505703422	0.514184397	0.651260504	0.778481013	0.428015564	0.742537313	0.730337079	0.677042802	0.597510373	0.736263736	0.641666667	0.605577689	0.556737589	0.659942363	0.494423792	0.649122807	0.77124183	0.576763485	0.655913978	0.413654618	0.53968254	0.737003058	0.609302326	0.637450199	0.600746269	0.703363914	0.554112554
	0.460966543	0.652830189	0.512903226	0.404545455	0.613793103	0.567857143	0.562724014	0.632653061	0.656140351	0.548	0.74516129	0.682847896	0.676363636	0.554545455	0.389121339	0.301960784	0.756183746	0.394067797	0.367965368	0.47983871	0.46122449	0.569037657	0.498154982	0.512027491	0.640495868	0.771159875	0.434944238	0.74368231	0.724907063	0.684410646	0.603238866	0.740213523	0.658823529	0.61328125	0.552447552	0.6545961	0.492592593	0.651567944	0.768025078	0.577689243	0.664335664	0.421259843	0.53875969	0.74251497	0.604444444	0.631782946	0.608695652	0.710526316	0.55
	0.457142857	0.652014652	0.517027864	0.40990991	0.611683849	0.569444444	0.568421053	0.634538153	0.648275862	0.54296875	0.746875	0.680379747	0.674911661	0.560538117	0.394422311	0.291044776	0.746621622	0.385245902	0.379166667	0.492248062	0.466666667	0.558232932	0.514184397	0.508474576	0.639344262	0.774774775	0.443636364	0.741134752	0.727272727	0.690909091	0.60311284	0.736111111	0.650190114	0.60754717	0.555555556	0.660477454	0.503571429	0.661016949	0.770392749	0.580392157	0.66442953	0.421875	0.545112782	0.744807122	0.594827586	0.634328358	0.601423488	0.713872832	0.548
	0.458041958	0.637992832	0.510703364	0.407079646	0.612582781	0.56187291	0.571428571	0.626923077	0.650165017	0.542307692	0.74691358	0.662613982	0.677083333	0.54978355	0.390804598	0.295620438	0.745819398	0.380566802	0.381526104	0.492366412	0.477099237	0.556862745	0.517361111	0.503311258	0.634146341	0.765217391	0.439446367	0.75	0.730496454	0.682758621	0.606060606	0.737373737	0.653136531	0.603636364	0.568561873	0.663185379	0.498269896	0.66442953	0.763313609	0.583011583	0.657894737	0.416988417	0.53649635	0.749271137	0.599173554	0.632727273	0.604810997	0.716332378	0.558490566
	0.465753425	0.648083624	0.49702381	0.415584416	0.603896104	0.578125	0.57704918	0.62406015	0.654723127	0.535315985	0.743119266	0.669616519	0.68013468	0.546218487	0.378676471	0.294545455	0.74522293	0.380952381	0.386100386	0.477941176	0.488888889	0.558490566	0.52233677	0.512903226	0.62890625	0.766197183	0.441780822	0.75	0.737024221	0.683501684	0.605166052	0.741100324	0.653571429	0.595818815	0.579288026	0.663265306	0.511627907	0.657980456	0.753541076	0.583969466	0.661237785	0.423220974	0.528169014	0.752136752	0.598360656	0.637323944	0.594059406	0.704735376	0.559259259
	0.471571906	0.630872483	0.495702006	0.41025641	0.606349206	0.580246914	0.585209003	0.641114983	0.659305994	0.528985507	0.743362832	0.680911681	0.686468647	0.536585366	0.387096774	0.291366906	0.74691358	0.374517375	0.394833948	0.482269504	0.478873239	0.561797753	0.521885522	0.511041009	0.626923077	0.763888889	0.440397351	0.749174917	0.745819398	0.677631579	0.610909091	0.744479495	0.651567944	0.597315436	0.581469649	0.662436548	0.508196721	0.65483871	0.755494505	0.585714286	0.668789809	0.424908425	0.526132404	0.756906077	0.599190283	0.640410959	0.589171975	0.694822888	0.560714286
	0.473684211	0.633116883	0.491477273	0.414937759	0.601851852	0.582582583	0.591194969	0.645901639	0.6625	0.533807829	0.744117647	0.684210526	0.680645161	0.523809524	0.386524823	0.297577855	0.733532934	0.367424242	0.390070922	0.479310345	0.480836237	0.569343066	0.515822785	0.510903427	0.62406015	0.760869565	0.440397351	0.744408946	0.741214058	0.684713376	0.600706714	0.739130435	0.655290102	0.596721311	0.588050314	0.661691542	0.501618123	0.667673716	0.765789474	0.578767123	0.6625	0.422382671	0.518771331	0.756164384	0.603921569	0.63973064	0.600609756	0.699731903	0.566433566
	0.466237942	0.643533123	0.490140845	0.408730159	0.598784195	0.580174927	0.595015576	0.64379085	0.661585366	0.529411765	0.751428571	0.688172043	0.685358255	0.517241379	0.397260274	0.298305085	0.730659026	0.360294118	0.396491228	0.470198675	0.478114478	0.565371025	0.521604938	0.510638298	0.623188406	0.754617414	0.449838188	0.737804878	0.734375	0.679127726	0.595890411	0.731117825	0.653198653	0.594249201	0.590361446	0.651331719	0.5	0.668656716	0.765013055	0.578231293	0.670731707	0.4204947	0.511705686	0.742021277	0.597701149	0.637540453	0.597597598	0.694300518	0.560553633
	0.4625	0.646153846	0.488950276	0.404669261	0.594029851	0.59039548	0.600609756	0.634615385	0.665662651	0.518644068	0.747222222	0.69047619	0.686746988	0.518796992	0.399328859	0.301324503	0.739010989	0.370503597	0.392491468	0.468852459	0.486754967	0.565972222	0.52	0.524781341	0.628975265	0.749354005	0.450793651	0.738505747	0.739263804	0.684848485	0.587248322	0.728323699	0.659090909	0.590625	0.589285714	0.661214953	0.496815287	0.666666667	0.756962025	0.575163399	0.670694864	0.421768707	0.508143322	0.739473684	0.588014981	0.643076923	0.604046243	0.688607595	0.579470199
	0.469512195	0.634730539	0.493224932	0.399239544	0.590116279	0.595567867	0.597597598	0.645061728	0.656976744	0.521311475	0.739010989	0.686528497	0.68358209	0.522058824	0.408496732	0.299363057	0.737967914	0.363636364	0.409836066	0.475728155	0.49025974	0.567010309	0.525222552	0.531428571	0.625827815	0.745	0.452599388	0.741573034	0.744744745	0.69047619	0.585284281	0.731428571	0.650793651	0.588414634	0.58908046	0.662844037	0.498412698	0.662857143	0.762376238	0.580645161	0.669642857	0.420338983	0.510971787	0.741602067	0.591240876	0.639143731	0.602816901	0.684079602	0.589171975
	0.476331361	0.637168142	0.502617801	0.393258427	0.585014409	0.599462366	0.601173021	0.651785714	0.660056657	0.534810127	0.736147757	0.692893401	0.689855072	0.53024911	0.410828025	0.290123457	0.7421875	0.359589041	0.41025641	0.485893417	0.485623003	0.568027211	0.529069767	0.531073446	0.621710526	0.748768473	0.463556851	0.742465753	0.742028986	0.686217009	0.584158416	0.726256983	0.649842271	0.584070796	0.592592593	0.664414414	0.49375	0.666666667	0.765853659	0.573667712	0.666666667	0.418060201	0.516923077	0.739454094	0.573943662	0.643504532	0.611570248	0.682151589	0.596273292
	0.475362319	0.63583815	0.505181347	0.387453875	0.589235127	0.596816976	0.602305476	0.649122807	0.672086721	0.526315789	0.738903394	0.698019802	0.691428571	0.524305556	0.404388715	0.289230769	0.748730964	0.358361775	0.397515528	0.478658537	0.492211838	0.564356436	0.522857143	0.53038674	0.623794212	0.745803357	0.454545455	0.745945946	0.742209632	0.681948424	0.58974359	0.724043716	0.654434251	0.582608696	0.588235294	0.665929204	0.490740741	0.668493151	0.771428571	0.575384615	0.658045977	0.421221865	0.510447761	0.743276284	0.580756014	0.637982196	0.617250674	0.680851064	0.597597598
	0.475783476	0.621848739	0.49744898	0.390681004	0.587743733	0.597368421	0.606232295	0.642651297	0.670241287	0.521212121	0.738461538	0.699266504	0.691460055	0.513513514	0.404320988	0.289156627	0.733990148	0.356666667	0.398773006	0.469208211	0.483483483	0.57278481	0.523809524	0.525198939	0.621875	0.748826291	0.45505618	0.744125326	0.737569061	0.671309192	0.589905363	0.724409449	0.660714286	0.579545455	0.587912088	0.661605206	0.48502994	0.664893617	0.776744186	0.584070796	0.664788732	0.427672956	0.508928571	0.741545894	0.580858086	0.641399417	0.610079576	0.682352941	0.598214286
	0.493112948	0.628415301	0.5	0.39862543	0.57712766	0.591370558	0.611111111	0.653739612	0.673740053	0.525222552	0.736842105	0.697560976	0.695187166	0.513157895	0.404255319	0.292537313	0.728365385	0.368078176	0.388724036	0.46991404	0.480712166	0.575851393	0.530054645	0.528497409	0.615151515	0.751141553	0.455307263	0.745547074	0.731382979	0.671195652	0.584848485	0.722365039	0.65497076	0.577777778	0.588709677	0.662393162	0.486725664	0.667546174	0.77324263	0.599431818	0.662087912	0.420245399	0.507331378	0.74584323	0.574675325	0.640804598	0.609819121	0.684210526	0.598265896
	0.504021448	0.624338624	0.503703704	0.4	0.585492228	0.586901763	0.615803815	0.663129973	0.665809769	0.524637681	0.735148515	0.701923077	0.701570681	0.508090615	0.394202899	0.303206997	0.730858469	0.366559486	0.385294118	0.458100559	0.476744186	0.569277108	0.53638814	0.530150754	0.600591716	0.753393665	0.462162162	0.748129676	0.7265625	0.670241287	0.596491228	0.723880597	0.663865546	0.57493188	0.582010582	0.661733615	0.477011494	0.663212435	0.77753304	0.601123596	0.664850136	0.416413374	0.498559078	0.742924528	0.580128205	0.638968481	0.607052897	0.683035714	0.603988604
	0.510416667	0.631443299	0.506082725	0.397394137	0.580487805	0.5875	0.618666667	0.663157895	0.663291139	0.522988506	0.736211031	0.705463183	0.701530612	0.509615385	0.388571429	0.303468208	0.725225225	0.371165644	0.377521614	0.458563536	0.464985994	0.560830861	0.536	0.53117207	0.604651163	0.755605381	0.451697128	0.749385749	0.732997481	0.666666667	0.597142857	0.724390244	0.663013699	0.578378378	0.582901554	0.6563147	0.472067039	0.659898477	0.77537797	0.592896175	0.668435013	0.413897281	0.497175141	0.745412844	0.579937304	0.648044693	0.604938272	0.67965368	0.603878116
	0.511392405	0.640703518	0.512019231	0.407051282	0.578313253	0.590123457	0.615183246	0.661498708	0.663341646	0.521367521	0.737470167	0.703016241	0.703517588	0.496875	0.389830508	0.316384181	0.728285078	0.36969697	0.382857143	0.461126005	0.462603878	0.555555556	0.534391534	0.535452323	0.602305476	0.757641921	0.444730077	0.733333333	0.733830846	0.667519182	0.597183099	0.728571429	0.663934426	0.572944297	0.590330789	0.651731161	0.472375691	0.655778894	0.781052632	0.596774194	0.667546174	0.405882353	0.5	0.74715262	0.579754601	0.649315068	0.606356968	0.683651805	0.610354223
	0.504975124	0.63840399	0.514218009	0.417956656	0.575178998	0.589805825	0.607235142	0.656565657	0.664233577	0.523545706	0.742459397	0.698630137	0.693627451	0.498442368	0.388429752	0.313888889	0.725490196	0.366366366	0.38718663	0.462765957	0.474254743	0.554913295	0.538057743	0.533980583	0.603448276	0.756989247	0.445012788	0.727699531	0.726161369	0.666666667	0.597826087	0.731308411	0.655913978	0.577720207	0.589552239	0.652	0.470430108	0.651741294	0.77892562	0.583769634	0.670050761	0.407407407	0.504065041	0.747228381	0.583081571	0.649867374	0.609638554	0.67494824	0.615384615
	0.512135922	0.638820639	0.517321016	0.414110429	0.581775701	0.580952381	0.604010025	0.655940594	0.658653846	0.523287671	0.743764172	0.703125	0.695652174	0.489361702	0.384823848	0.31880109	0.732631579	0.368731563	0.390243902	0.464751958	0.477453581	0.553977273	0.531088083	0.534606205	0.604519774	0.760504202	0.444162437	0.724373576	0.721153846	0.665822785	0.597883598	0.727891156	0.658854167	0.57106599	0.587804878	0.650294695	0.476190476	0.655256724	0.780040733	0.582901554	0.673316708	0.418282548	0.501340483	0.747252747	0.588921283	0.649484536	0.612293144	0.67209776	0.619422572
	0.513002364	0.638349515	0.520547945	0.414201183	0.585421412	0.581560284	0.601485149	0.654320988	0.651658768	0.52303523	0.748888889	0.713675214	0.695443645	0.491017964	0.387096774	0.313672922	0.735234216	0.365217391	0.396782842	0.466666667	0.480417755	0.545961003	0.529411765	0.52886836	0.610354223	0.763485477	0.443890274	0.7239819	0.724465558	0.671604938	0.594805195	0.728285078	0.674937965	0.570719603	0.595238095	0.650980392	0.477922078	0.65776699	0.786561265	0.583120205	0.674698795	0.415300546	0.509186352	0.75	0.594827586	0.65394402	0.610208817	0.668	0.624678663
	0.518604651	0.633971292	0.513392857	0.421965318	0.582392777	0.586046512	0.597560976	0.659367397	0.645687646	0.528795812	0.747807018	0.707112971	0.685446009	0.479651163	0.387267905	0.312335958	0.731075697	0.363896848	0.405759162	0.46	0.471794872	0.548913043	0.53	0.521252796	0.609756098	0.764227642	0.440594059	0.721854305	0.724941725	0.677966102	0.593830334	0.725877193	0.678132678	0.571428571	0.587962963	0.646601942	0.481012658	0.658711217	0.78515625	0.59223301	0.669789227	0.409703504	0.507653061	0.748945148	0.587570621	0.645885287	0.61036036	0.671875	0.621553885
	0.51843318	0.629370629	0.52297593	0.421652422	0.586129754	0.587699317	0.607142857	0.658653846	0.653061224	0.517857143	0.746236559	0.705761317	0.689095128	0.490084986	0.388020833	0.316062176	0.723076923	0.363896848	0.409207161	0.461728395	0.472081218	0.552	0.530712531	0.518847007	0.614361702	0.76753507	0.443902439	0.72489083	0.726851852	0.677804296	0.595959596	0.723542117	0.679706601	0.566985646	0.58891455	0.652007648	0.487745098	0.663551402	0.783109405	0.593824228	0.668965517	0.413157895	0.51010101	0.745901639	0.580555556	0.635696822	0.614699332	0.669245648	0.623188406
	0.512528474	0.622425629	0.527659574	0.428571429	0.596949891	0.590604027	0.596736597	0.669745958	0.650224215	0.5175	0.740585774	0.701825558	0.688221709	0.50137741	0.38501292	0.31202046	0.728813559	0.357541899	0.407035176	0.457627119	0.475	0.552631579	0.528985507	0.515151515	0.609947644	0.768924303	0.449760766	0.725531915	0.724770642	0.671328671	0.586206897	0.723849372	0.678743961	0.563679245	0.595022624	0.65530303	0.490384615	0.662100457	0.783018868	0.60046729	0.668181818	0.414507772	0.508684864	0.746963563	0.58630137	0.637889688	0.613686534	0.671102662	0.628235294
	0.515695067	0.621867882	0.534020619	0.438356164	0.602150538	0.588105727	0.589569161	0.66893424	0.651111111	0.511002445	0.741869919	0.704	0.686498856	0.495934959	0.383631714	0.317617866	0.726432532	0.357923497	0.408866995	0.45215311	0.475124378	0.549367089	0.527577938	0.524312896	0.600515464	0.750957854	0.448356808	0.728033473	0.721719457	0.669745958	0.588516746	0.728952772	0.676190476	0.557603687	0.595505618	0.654916512	0.495283019	0.654788419	0.787822878	0.605504587	0.673289183	0.41475827	0.506142506	0.748015873	0.576407507	0.645687646	0.611713666	0.675373134	0.628770302
	0.516629712	0.624719101	0.535787321	0.433962264	0.604255319	0.586206897	0.589800443	0.665198238	0.65795207	0.517985612	0.74251497	0.696078431	0.684684685	0.485411141	0.382278481	0.31372549	0.729927007	0.361930295	0.401913876	0.449411765	0.476885645	0.545454545	0.53286385	0.524590164	0.604060914	0.747645951	0.448837209	0.728601253	0.71875	0.666666667	0.599537037	0.717741935	0.677725118	0.554794521	0.6	0.654411765	0.497663551	0.650549451	0.790909091	0.604545455	0.671052632	0.42039801	0.510895884	0.750487329	0.581151832	0.646118721	0.613247863	0.671532847	0.623024831
	0.522776573	0.63215859	0.531313131	0.431635389	0.603773585	0.586723769	0.596529284	0.670995671	0.655172414	0.521226415	0.73870334	0.697674419	0.684563758	0.482939633	0.372839506	0.3125	0.724820144	0.371052632	0.399527187	0.445727483	0.472553699	0.542168675	0.537037037	0.524390244	0.600985222	0.748592871	0.442922374	0.72597137	0.714285714	0.668874172	0.600456621	0.714285714	0.686363636	0.554809843	0.600886918	0.654478976	0.504587156	0.652838428	0.788150808	0.606741573	0.672451193	0.422604423	0.505966587	0.746124031	0.583120205	0.651685393	0.618448637	0.674418605	0.633986928
	0.53164557	0.637931034	0.536489152	0.432642487	0.605749487	0.587136929	0.595338983	0.665263158	0.655391121	0.513953488	0.743737958	0.693333333	0.688453159	0.47826087	0.380487805	0.314420804	0.731578947	0.365284974	0.402325581	0.443693694	0.465882353	0.544811321	0.53196347	0.522954092	0.595121951	0.751851852	0.440180587	0.722672065	0.717672414	0.668131868	0.598639456	0.714563107	0.686230248	0.557017544	0.600436681	0.656529517	0.508888889	0.654584222	0.789007092	0.60745614	0.667381974	0.417661098	0.498823529	0.748076923	0.586294416	0.650224215	0.617283951	0.668439716	0.631914894
	0.525879917	0.639830508	0.53411306	0.433673469	0.612	0.587268994	0.595876289	0.665966387	0.654885655	0.503401361	0.74573055	0.689265537	0.687366167	0.47979798	0.380952381	0.315420561	0.728522337	0.36503856	0.399092971	0.434210526	0.47716895	0.551724138	0.53724605	0.525793651	0.594660194	0.752228164	0.441704036	0.724346076	0.71888412	0.664529915	0.6	0.716730038	0.690423163	0.559395248	0.601279318	0.651408451	0.50660793	0.652083333	0.783595113	0.60042735	0.663157895	0.423887588	0.5	0.743833017	0.588528678	0.651982379	0.620967742	0.669014085	0.635802469
	0.530612245	0.637316562	0.527938343	0.428217822	0.615079365	0.584830339	0.600806452	0.663917526	0.645491803	0.498881432	0.742056075	0.689719626	0.68907563	0.476190476	0.385514019	0.332579186	0.726962457	0.361809045	0.398648649	0.43231441	0.479638009	0.550561798	0.54	0.529296875	0.599045346	0.754782609	0.434497817	0.721021611	0.721868365	0.663157895	0.598684211	0.714285714	0.690265487	0.557939914	0.593684211	0.656946827	0.504366812	0.642710472	0.787671233	0.605042017	0.659090909	0.419501134	0.501133787	0.746716698	0.590243902	0.651612903	0.624015748	0.668402778	0.635437882
	0.527272727	0.641078838	0.52532833	0.433414044	0.617357002	0.587301587	0.597609562	0.666666667	0.649899396	0.492341357	0.743970315	0.688311688	0.697154472	0.485365854	0.388888889	0.334831461	0.732113145	0.354679803	0.4	0.42887931	0.486607143	0.558498896	0.544052863	0.528046422	0.598108747	0.755136986	0.428265525	0.719230769	0.72327044	0.663865546	0.597826087	0.706642066	0.688453159	0.559574468	0.592901879	0.659322034	0.512605042	0.644	0.789473684	0.600414079	0.665991903	0.420224719	0.504464286	0.74025974	0.586124402	0.654008439	0.623076923	0.670689655	0.635270541
	0.526946108	0.644032922	0.525046382	0.435714286	0.623552124	0.588693957	0.597633136	0.663326653	0.649298597	0.495689655	0.746835443	0.686238532	0.698412698	0.484486874	0.391705069	0.339207048	0.735197368	0.350241546	0.397321429	0.427956989	0.490153173	0.555555556	0.551724138	0.526819923	0.605990783	0.758853288	0.425263158	0.723484848	0.72406639	0.659043659	0.593548387	0.703435805	0.677148847	0.563291139	0.592975207	0.657718121	0.51659751	0.642998028	0.79264214	0.596741344	0.662698413	0.42384106	0.498896247	0.739051095	0.576470588	0.654166667	0.62332696	0.668358714	0.638888889
	0.532544379	0.642126789	0.526703499	0.429906542	0.625954198	0.593220339	0.606177606	0.663366337	0.646825397	0.495744681	0.75	0.689530686	0.701375246	0.489411765	0.4	0.334051724	0.732689211	0.351543943	0.394273128	0.428265525	0.484913793	0.555314534	0.555555556	0.521575985	0.606407323	0.759933775	0.426501035	0.722735675	0.727642276	0.656378601	0.593548387	0.703770197	0.680497925	0.563674322	0.589795918	0.653465347	0.51446281	0.63372093	0.78852459	0.596039604	0.662721893	0.416309013	0.509719222	0.737881508	0.572748268	0.653608247	0.628301887	0.674418605	0.639921722
	0.531007752	0.646825397	0.526978417	0.431818182	0.622390892	0.589219331	0.600378788	0.664047151	0.651072125	0.496855346	0.738831615	0.6886121	0.704854369	0.495391705	0.402222222	0.338297872	0.733974359	0.354312354	0.393939394	0.431578947	0.481092437	0.560085837	0.550420168	0.52037037	0.604494382	0.764044944	0.434077079	0.718978102	0.728370221	0.658585859	0.591006424	0.700525394	0.676829268	0.559917355	0.589537223	0.654281099	0.509127789	0.635496183	0.783306581	0.605769231	0.667961165	0.410147992	0.511677282	0.733928571	0.575	0.655102041	0.628676471	0.66503268	0.640926641
	0.533081285	0.645544554	0.531914894	0.434684685	0.628252788	0.586520947	0.599250936	0.664092664	0.652509653	0.498964803	0.738539898	0.685863874	0.704414587	0.490950226	0.402222222	0.341052632	0.736176935	0.356164384	0.392703863	0.438271605	0.477178423	0.561965812	0.55785124	0.521978022	0.606263982	0.762360447	0.432270916	0.717902351	0.725450902	0.658682635	0.589583333	0.70017331	0.680555556	0.55465587	0.596456693	0.656	0.504970179	0.632270169	0.779874214	0.603053435	0.667307692	0.410416667	0.508333333	0.734622144	0.572706935	0.648484848	0.637342908	0.659677419	0.642447419
	0.530956848	0.643410853	0.534031414	0.430155211	0.632541133	0.587387387	0.593806922	0.666030534	0.660377358	0.504098361	0.736577181	0.683848797	0.706439394	0.492134831	0.399122807	0.336099585	0.737169518	0.352017937	0.394904459	0.432	0.477272727	0.56302521	0.564154786	0.526032316	0.606593407	0.758241758	0.4375	0.717314488	0.727272727	0.66344294	0.576064909	0.694158076	0.679764244	0.554901961	0.598825832	0.654574132	0.500974659	0.633333333	0.779160187	0.596261682	0.66730038	0.408997955	0.520242915	0.737564322	0.568888889	0.648	0.631858407	0.658227848	0.640151515
	0.537037037	0.641074856	0.533447684	0.4291939	0.629963899	0.587073609	0.594594595	0.669172932	0.665434381	0.50695825	0.736408567	0.6846543	0.703910615	0.487750557	0.396551724	0.33744856	0.735791091	0.350446429	0.389583333	0.426035503	0.480730223	0.573770492	0.571142285	0.523978686	0.60745614	0.760802469	0.434615385	0.715789474	0.72952381	0.666030534	0.58382643	0.694539249	0.680232558	0.558766859	0.599613153	0.651491366	0.5	0.634011091	0.78101072	0.593692022	0.665413534	0.410569106	0.521126761	0.741989882	0.557483731	0.637254902	0.634315425	0.66251944	0.637898687
	0.528985507	0.642322097	0.530612245	0.427956989	0.629032258	0.5875	0.589065256	0.671641791	0.660583942	0.503921569	0.741518578	0.678333333	0.693989071	0.486725664	0.393617021	0.340770791	0.736600306	0.352422907	0.391752577	0.42248062	0.476	0.572580645	0.570866142	0.527972028	0.615053763	0.761329305	0.436190476	0.713043478	0.727954972	0.667924528	0.5761079	0.695578231	0.680608365	0.556190476	0.603383459	0.655332303	0.500948767	0.633699634	0.78214826	0.590825688	0.666051661	0.414829659	0.520792079	0.743842365	0.55626327	0.632495164	0.636206897	0.662037037	0.638218924
	0.527827648	0.645640074	0.530100334	0.426501035	0.628113879	0.58377425	0.586387435	0.666666667	0.652329749	0.506769826	0.742811502	0.680781759	0.696043165	0.483588621	0.393684211	0.338645418	0.73740458	0.349344978	0.389344262	0.420849421	0.476284585	0.575396825	0.571984436	0.531141869	0.61440678	0.762406015	0.432075472	0.71890971	0.73012939	0.668518519	0.572504708	0.693467337	0.679104478	0.553271028	0.60701107	0.655589124	0.498148148	0.631386861	0.77877429	0.593128391	0.667883212	0.411881188	0.521653543	0.743961353	0.557894737	0.629770992	0.641765705	0.661562021	0.643510055
	0.530035336	0.641165756	0.527960526	0.431771894	0.626970228	0.589254766	0.589254766	0.665467626	0.654991243	0.502857143	0.744038156	0.681089744	0.693404635	0.482683983	0.389233954	0.337254902	0.74024024	0.356076759	0.387423935	0.420952381	0.47553816	0.573929961	0.570888469	0.533219761	0.612631579	0.763392857	0.430426716	0.721008403	0.730418944	0.670886076	0.574108818	0.690515807	0.677595628	0.552238806	0.609489051	0.649851632	0.496376812	0.636684303	0.773195876	0.596428571	0.673249551	0.414201183	0.515267176	0.743221691	0.558091286	0.630393996	0.634390651	0.660606061	0.645045045
	0.524390244	0.640429338	0.529315961	0.428571429	0.625649913	0.585034014	0.58490566	0.663120567	0.653379549	0.501893939	0.739747634	0.680445151	0.691489362	0.481953291	0.386036961	0.3378119	0.738619677	0.355179704	0.385858586	0.419172932	0.485604607	0.574427481	0.571428571	0.532094595	0.607515658	0.765051395	0.427255985	0.717138103	0.732142857	0.670863309	0.574861368	0.693069307	0.673758865	0.553703704	0.592920354	0.650073206	0.502683363	0.634446397	0.775216138	0.59929078	0.674336283	0.410958904	0.519626168	0.736263736	0.558762887	0.633517495	0.63546798	0.65625	0.641207815
	0.530120482	0.643617021	0.528271405	0.43083004	0.626279863	0.581939799	0.585690516	0.668411867	0.654761905	0.501851852	0.735614308	0.681962025	0.690434783	0.485477178	0.388777555	0.340304183	0.738060781	0.355648536	0.388777555	0.415896488	0.484790875	0.570621469	0.574074074	0.532773109	0.608333333	0.761973875	0.42831216	0.718286656	0.728070175	0.670818505	0.573502722	0.692434211	0.670138889	0.550909091	0.594405594	0.650724638	0.509565217	0.635888502	0.778093883	0.598949212	0.677700348	0.416184971	0.521335807	0.735614308	0.55331992	0.631294964	0.63592233	0.654014599	0.638596491
	0.534129693	0.64921466	0.531300161	0.429133858	0.627749577	0.590163934	0.585245902	0.674576271	0.657718121	0.501845018	0.736111111	0.678178964	0.689774697	0.486707566	0.382642998	0.342056075	0.736916549	0.362139918	0.391650099	0.410583942	0.484052533	0.573831776	0.572477064	0.534883721	0.609958506	0.761428571	0.425493716	0.714052288	0.729131175	0.67372134	0.575268817	0.693944354	0.67120954	0.556350626	0.594454073	0.653735632	0.507772021	0.641638225	0.778873239	0.594782609	0.680272109	0.414913958	0.521100917	0.733944954	0.556435644	0.631672598	0.624605678	0.652737752	0.639372822
	0.537815126	0.65404475	0.535433071	0.428294574	0.629194631	0.594813614	0.587662338	0.672240803	0.660655738	0.500917431	0.740121581	0.67751938	0.689003436	0.487854251	0.380116959	0.339483395	0.738826816	0.367886179	0.390196078	0.410163339	0.482439926	0.572490706	0.569872958	0.532019704	0.608247423	0.761971831	0.426785714	0.718196457	0.727121464	0.678756477	0.572438163	0.6928	0.672268908	0.557726465	0.59348199	0.654285714	0.508532423	0.638513514	0.779637378	0.594127807	0.684033613	0.415559772	0.52	0.731411229	0.555992141	0.626102293	0.626749611	0.647308782	0.639175258
	0.537688442	0.658163265	0.527131783	0.426136364	0.63	0.600633914	0.593301435	0.67384106	0.661264182	0.500904159	0.738095238	0.676291793	0.687179487	0.489194499	0.377142857	0.338235294	0.741758242	0.366336634	0.388461538	0.410488246	0.481818182	0.573260073	0.570652174	0.530944625	0.602434077	0.764216366	0.418118467	0.717011129	0.730263158	0.677530017	0.573913043	0.691338583	0.674958541	0.558669002	0.598319328	0.652421652	0.5	0.638047138	0.781718963	0.594548552	0.685430464	0.416666667	0.519927536	0.731634183	0.557915058	0.626086957	0.632776935	0.648876404	0.639931741
	0.537562604	0.655462185	0.531914894	0.418994413	0.630363036	0.603773585	0.591125198	0.674304419	0.660855784	0.499102334	0.738938053	0.68065967	0.686340641	0.492366412	0.376404494	0.335154827	0.742818057	0.371316306	0.385496183	0.408273381	0.474153298	0.579136691	0.563829787	0.531502423	0.60362173	0.75890411	0.411965812	0.720125786	0.729335494	0.676320273	0.577249576	0.694227769	0.673234811	0.564013841	0.600331675	0.654442877	0.49589491	0.636515913	0.781671159	0.592905405	0.686178862	0.417602996	0.514285714	0.728888889	0.556190476	0.631849315	0.635542169	0.647790055	0.639123103
	0.538971808	0.65397351	0.530827068	0.418994413	0.633711507	0.608087092	0.592767296	0.677367576	0.663522013	0.492907801	0.741702742	0.681073025	0.689368771	0.497185741	0.375	0.335135135	0.742895805	0.369439072	0.384469697	0.411347518	0.472854641	0.580071174	0.561837456	0.532488114	0.605108055	0.762162162	0.410169492	0.720496894	0.729903537	0.67	0.57885906	0.693023256	0.670473083	0.562393162	0.593800979	0.651748252	0.495934959	0.635761589	0.784860558	0.591289782	0.686998395	0.418819188	0.513181019	0.728340675	0.554511278	0.630952381	0.639465875	0.650750341	0.642622951
	0.532786885	0.655737705	0.532738095	0.419413919	0.628571429	0.606153846	0.59379845	0.679304897	0.66407465	0.497382199	0.746458924	0.678939617	0.685337727	0.498134328	0.371534196	0.338103757	0.744966443	0.366602687	0.380149813	0.410034602	0.476683938	0.578207381	0.565972222	0.531152648	0.606936416	0.759679573	0.404643449	0.723076923	0.729264476	0.671052632	0.579034942	0.695121951	0.668292683	0.561016949	0.58974359	0.652777778	0.49512987	0.634146341	0.782894737	0.584843493	0.686119874	0.423913043	0.517301038	0.723837209	0.555762082	0.626666667	0.635964912	0.651821862	0.644230769
	0.53495935	0.654781199	0.528467153	0.418772563	0.630914826	0.605462822	0.597542243	0.680314961	0.666158537	0.494827586	0.745786517	0.675872093	0.683870968	0.499072356	0.36996337	0.342756184	0.74403183	0.375471698	0.385899814	0.407917384	0.476923077	0.580756014	0.566326531	0.535384615	0.595463138	0.761154856	0.406919275	0.722983257	0.730109204	0.669887279	0.583196046	0.697289157	0.672468354	0.563237774	0.586645469	0.653005464	0.500802568	0.635048232	0.783678756	0.583870968	0.68372093	0.427549195	0.518835616	0.722302158	0.556377079	0.628712871	0.637806638	0.655540721	0.641269841
	0.53968254	0.65224359	0.531024531	0.413547237	0.628304821	0.607462687	0.596625767	0.683800623	0.666666667	0.488964346	0.741307371	0.674820144	0.679365079	0.498154982	0.363799283	0.345008757	0.746386334	0.375231054	0.386740331	0.408233276	0.484087102	0.581911263	0.564924115	0.544095665	0.592250923	0.761290323	0.407528642	0.72238806	0.72797527	0.6672	0.581699346	0.700892857	0.673913043	0.56053068	0.584518167	0.657718121	0.503174603	0.639370079	0.780735108	0.583732057	0.682926829	0.423817863	0.518835616	0.723011364	0.55412844	0.633116883	0.637660485	0.655629139	0.641065831
	0.54375	0.652931854	0.529411765	0.410211268	0.628264209	0.606240713	0.598173516	0.684698609	0.670118343	0.487309645	0.743801653	0.66951567	0.679748823	0.499082569	0.367201426	0.34767642	0.747736093	0.374311927	0.388686131	0.40266223	0.481848185	0.582064298	0.555189456	0.545722714	0.597826087	0.762690355	0.408794788	0.72	0.730474732	0.6672	0.578861789	0.703649635	0.67381317	0.556280587	0.58372457	0.662251656	0.503937008	0.63650546	0.781681305	0.583850932	0.685714286	0.419689119	0.521150592	0.726768377	0.555755396	0.633440514	0.636879433	0.657929227	0.641975309
	0.545454545	0.6515625	0.527738265	0.40625	0.632683658	0.607669617	0.6	0.686930091	0.672992701	0.489220564	0.74386921	0.670438472	0.680187207	0.495446266	0.36443662	0.345299145	0.748403576	0.379746835	0.387978142	0.4	0.482871126	0.58361204	0.552845528	0.542274052	0.594982079	0.761006289	0.408653846	0.713450292	0.732115677	0.669826224	0.572115385	0.701601164	0.676204819	0.552884615	0.580645161	0.663600526	0.5	0.628264209	0.781795511	0.586523737	0.68852459	0.420512821	0.52892562	0.72702332	0.554561717	0.636363636	0.637254902	0.656735751	0.64339909
	0.547400612	0.655913978	0.523809524	0.400679117	0.631111111	0.61038961	0.6011994	0.692537313	0.6747851	0.494308943	0.746308725	0.670422535	0.681114551	0.492857143	0.360485269	0.346938776	0.746532156	0.386643234	0.390596745	0.402912621	0.484552846	0.587064677	0.552166934	0.547550432	0.598591549	0.763027295	0.410543131	0.713662791	0.733834586	0.666666667	0.570972887	0.703757225	0.679468242	0.553259141	0.578787879	0.664092664	0.499222395	0.628224583	0.783950617	0.587878788	0.688693098	0.421052632	0.52700491	0.725568942	0.549469965	0.634493671	0.634722222	0.657216495	0.644144144
	0.549467275	0.650075415	0.52294854	0.400337838	0.633431085	0.606837607	0.600591716	0.693667158	0.675141243	0.487301587	0.744993324	0.66993007	0.678899083	0.498233216	0.367174281	0.347826087	0.750929368	0.390034364	0.392156863	0.401284109	0.483146067	0.584690554	0.552715655	0.55035461	0.594454073	0.76621787	0.412974684	0.718571429	0.731454006	0.667182663	0.571202532	0.701578192	0.681818182	0.545878694	0.581845238	0.663239075	0.498452012	0.62934947	0.782396088	0.591044776	0.688500728	0.421666667	0.52173913	0.724734043	0.548330404	0.631415241	0.629781421	0.658598726	0.642433234
	0.551359517	0.656804734	0.521262003	0.397651007	0.630434783	0.606488011	0.6	0.691304348	0.675561798	0.490566038	0.742744063	0.665745856	0.672699849	0.498245614	0.373355263	0.341503268	0.75245098	0.39049236	0.389770723	0.4032	0.48657188	0.578778135	0.557120501	0.553072626	0.589347079	0.768484848	0.407465008	0.717730496	0.728862974	0.666666667	0.574766355	0.701704545	0.679245283	0.547140649	0.577092511	0.662007624	0.5	0.623145401	0.778846154	0.585294118	0.687861272	0.427868852	0.527070064	0.724137931	0.545138889	0.634992459	0.630936228	0.650314465	0.639586411
	0.551204819	0.659356725	0.521680217	0.397670549	0.628407461	0.606694561	0.604617605	0.68975469	0.675	0.492236025	0.745123537	0.663911846	0.672619048	0.501724138	0.371150729	0.339256866	0.753341434	0.387687188	0.392361111	0.403481013	0.482059282	0.576923077	0.552795031	0.556473829	0.591836735	0.767189385	0.402756508	0.717482517	0.726483357	0.667687596	0.573846154	0.703651685	0.682471264	0.54311649	0.578488372	0.6575	0.496960486	0.623167155	0.777909739	0.58540146	0.686695279	0.426470588	0.528301887	0.722438392	0.543103448	0.635820896	0.631367292	0.650990099	0.639824305
	0.557037037	0.661383285	0.524193548	0.399014778	0.62767475	0.607142857	0.608819346	0.69121813	0.673942701	0.487730061	0.746770026	0.663500678	0.668630339	0.504273504	0.376	0.34244373	0.753623188	0.386513158	0.387650086	0.4	0.481424149	0.575949367	0.555384615	0.557083906	0.595993322	0.767749699	0.404255319	0.714285714	0.725179856	0.671212121	0.570996979	0.701388889	0.681948424	0.54491018	0.581661891	0.658354115	0.493957704	0.619047619	0.78128655	0.589595376	0.685106383	0.430868167	0.531393568	0.722292994	0.544217687	0.636498516	0.632760898	0.651533742	0.639534884
	0.554585153	0.662393162	0.519685039	0.400646204	0.628531073	0.607816712	0.609065156	0.692090395	0.675167785	0.484802432	0.742637644	0.65902965	0.664748201	0.500846024	0.377777778	0.343450479	0.756788666	0.386363636	0.390862944	0.405864198	0.486196319	0.572317263	0.556402439	0.554495913	0.594370861	0.764004768	0.400900901	0.715268226	0.728045326	0.669150522	0.570789866	0.699042408	0.685028249	0.547477745	0.576487252	0.66131026	0.490284006	0.613733906	0.780487805	0.589928058	0.685028249	0.4288	0.526475038	0.722152691	0.546531303	0.634897361	0.634590377	0.652962515	0.644189383
	0.552367288	0.664315938	0.521456437	0.402843602	0.628851541	0.605087015	0.608146067	0.695410292	0.678191489	0.48125937	0.736180905	0.654353562	0.668555241	0.497478992	0.374223602	0.340625	0.758459743	0.384863124	0.393277311	0.404907975	0.484756098	0.57496136	0.554380665	0.553741497	0.59375	0.763657957	0.398809524	0.709809264	0.725988701	0.655976676	0.565345081	0.700135685	0.684283727	0.549192364	0.578800558	0.66297663	0.491044776	0.611347518	0.781464531	0.589158345	0.686111111	0.429699842	0.521609538	0.718865598	0.551666667	0.635036496	0.631105398	0.650240385	0.642958748
	0.549075391	0.664325843	0.518087855	0.410216718	0.627939142	0.606340819	0.608635097	0.68956044	0.680317041	0.482035928	0.73625	0.645536869	0.66994382	0.495854063	0.37195122	0.33903577	0.762886598	0.384	0.395695364	0.403030303	0.488755622	0.579268293	0.550746269	0.553908356	0.589576547	0.762910798	0.403225806	0.704851752	0.729166667	0.658992806	0.563953488	0.701754386	0.684931507	0.549927641	0.577777778	0.665450122	0.490341753	0.613888889	0.78280543	0.592123769	0.685517241	0.429457364	0.522760646	0.716727717	0.550653595	0.63425254	0.627848101	0.647619048	0.640056022
	0.54751773	0.667128988	0.516624041	0.407692308	0.630790191	0.604743083	0.609353508	0.691994573	0.684073107	0.483727811	0.738861386	0.645859873	0.671787709	0.498366013	0.370257967	0.338437979	0.76109215	0.390894819	0.387987013	0.406626506	0.492581602	0.574660633	0.551470588	0.554232804	0.585760518	0.760743322	0.404069767	0.702956989	0.730506156	0.661951909	0.56527977	0.707671958	0.686486486	0.558238636	0.578512397	0.66827503	0.488986784	0.614540466	0.784753363	0.596100279	0.688346883	0.428134557	0.523255814	0.718787879	0.554119548	0.636494253	0.62720403	0.649411765	0.639889197
	0.548882682	0.663911846	0.512010114	0.405731523	0.631935047	0.606535948	0.61042524	0.697211155	0.680051813	0.489082969	0.735618115	0.647208122	0.672627235	0.500810373	0.372932331	0.337920489	0.761529809	0.392581144	0.394230769	0.403560831	0.491150442	0.572932331	0.550872093	0.552803129	0.584814216	0.761574074	0.4	0.702380952	0.732793522	0.667130919	0.564285714	0.708115183	0.687248322	0.555869873	0.577656676	0.667857143	0.483309144	0.614754098	0.786666667	0.598066298	0.688085676	0.429216867	0.520803443	0.720481928	0.553429027	0.63960114	0.62875	0.650115473	0.636114911
	0.553250346	0.671562083	0.515566625	0.40685544	0.627844712	0.613316261	0.610284168	0.698811096	0.680359435	0.487734488	0.737349398	0.64861461	0.673050616	0.507177033	0.372932331	0.335832084	0.761478163	0.392966361	0.398089172	0.401734104	0.490483163	0.5754858	0.554597701	0.551546392	0.583870968	0.762342135	0.395480226	0.703022339	0.732977303	0.664364641	0.563559322	0.707792208	0.679470199	0.551192146	0.575101488	0.671746776	0.483500717	0.612162162	0.781659389	0.598079561	0.685526316	0.43348281	0.524216524	0.719047619	0.551886792	0.640113798	0.63197026	0.651927438	0.635869565
	0.553867403	0.672847682	0.516049383	0.408011869	0.62781457	0.614213198	0.612903226	0.697127937	0.6772554	0.485673352	0.738922156	0.64625	0.674386921	0.501572327	0.373134328	0.335329341	0.762222222	0.390577508	0.398119122	0.40398293	0.492774566	0.576523031	0.553342817	0.554707379	0.588516746	0.762443439	0.394405594	0.702879581	0.735177866	0.663923182	0.571823204	0.708387097	0.683527886	0.55	0.577333333	0.671693735	0.480113636	0.613941019	0.783405172	0.6	0.685863874	0.431314623	0.521800281	0.721504113	0.551401869	0.637762238	0.635250918	0.650847458	0.634278003
	0.552667579	0.677124183	0.519559902	0.404099561	0.62924282	0.61509434	0.60978836	0.695595855	0.679648241	0.489331437	0.739595719	0.649014778	0.675675676	0.498442368	0.374814815	0.337797619	0.763736264	0.394894895	0.395962733	0.40979021	0.490674319	0.573313783	0.552112676	0.553030303	0.587579618	0.76318743	0.392265193	0.703896104	0.733160622	0.665322581	0.570259209	0.70860077	0.682580645	0.549450549	0.577689243	0.671607754	0.478138223	0.616710875	0.78525641	0.601876676	0.684143223	0.42919708	0.526462396	0.721769499	0.548837209	0.639004149	0.633495146	0.650561798	0.638184246
	0.555102041	0.676165803	0.519323671	0.400580552	0.626923077	0.606699752	0.60817942	0.69379845	0.68164794	0.485994398	0.736717828	0.652068127	0.677852349	0.49537037	0.377358491	0.336749634	0.760869565	0.393124066	0.394453005	0.406380028	0.489361702	0.577034884	0.552742616	0.55068836	0.588976378	0.761426979	0.394230769	0.704280156	0.734955186	0.667108753	0.575471698	0.705513784	0.679389313	0.551912568	0.577075099	0.67081448	0.472878999	0.619235837	0.786694826	0.598937583	0.684343434	0.429190751	0.525658807	0.721064815	0.542682927	0.633514986	0.63373494	0.651396648	0.639365918
	0.557510149	0.678249678	0.521058965	0.3997114	0.620428752	0.608641975	0.610457516	0.693094629	0.682656827	0.487603306	0.736470588	0.651079137	0.679144385	0.495398773	0.373563218	0.341534009	0.761290323	0.389380531	0.398782344	0.408528198	0.489451477	0.576923077	0.548611111	0.553349876	0.589147287	0.758205689	0.399456522	0.704134367	0.732997481	0.664473684	0.576769025	0.705302096	0.67721519	0.549659864	0.575360419	0.672297297	0.471232877	0.623697917	0.784889822	0.592156863	0.686032138	0.427753934	0.525447043	0.718213058	0.546142209	0.632432432	0.630071599	0.654101996	0.637075718
	0.560160428	0.680254777	0.521997622	0.395744681	0.619346734	0.61097561	0.609597925	0.691232529	0.685679612	0.48840382	0.735672515	0.652431791	0.678618858	0.494688923	0.372688478	0.33908046	0.759574468	0.391812865	0.394894895	0.408528198	0.488178025	0.576868829	0.552341598	0.551724138	0.593272171	0.76056338	0.403485255	0.700898588	0.732342007	0.663171691	0.572944297	0.707107843	0.678795483	0.553306343	0.576623377	0.675946548	0.474114441	0.618741977	0.780665281	0.586787565	0.686419753	0.428571429	0.526027397	0.718501703	0.547904192	0.632928475	0.629893238	0.655665567	0.638132296
[truncated: 451 more columns]
