# Supplementary material for: Computational Simulation of Team Creativity: The Benefit of Member Flow
Source: Front Psychol. 2019 Feb 7;10:188. doi: 10.3389/fpsyg.2019.00188 (PMC6374635; doi:10.3389/fpsyg.2019.00188)
Supplement: DATA SHEETS S7, S8 — The outputs of D/d experiments through BehaviorSpace function. [file Data_Sheet_7.csv]

BehaviorSpace results (NetLogo 6.0.2)
new-TCM-1.0.nlogo
D
12/19/2018 20:24:16:596 +0800
min-pxcor	max-pxcor	min-pycor	max-pycor
-1	23	-1	23
[run number]	1	2	3	4	5	6	7	8	9	10	11	12	13	14	15	16	17	18	19	20	21	22	23	24	25	26	27	28	29	30	31	32	33	34	35	36	37	38	39	40	41	42	43	44	45	46	47	48	49
numDiverShareKnow	2	2	2	2	2	2	2	2	2	2	2	2	2	2	2	2	2	2	2	2	2	2	2	2	2	2	2	2	2	2	2	2	2	2	2	2	2	2	2	2	2	2	2	2	2	2	2	2	2
numOutsidersShareKnow	10	10	10	10	10	10	10	10	10	10	10	10	10	10	10	10	10	10	10	10	10	10	10	10	10	10	10	10	10	10	10	10	10	10	10	10	10	10	10	10	10	10	10	10	10	10	10	10	10
numNormalSuperKnowPool	2	2	2	2	2	2	2	2	2	2	2	2	2	2	2	2	2	2	2	2	2	2	2	2	2	2	2	2	2	2	2	2	2	2	2	2	2	2	2	2	2	2	2	2	2	2	2	2	2
evaluNumber	3	3	3	3	3	3	3	3	3	3	3	3	3	3	3	3	3	3	3	3	3	3	3	3	3	3	3	3	3	3	3	3	3	3	3	3	3	3	3	3	3	3	3	3	3	3	3	3	3
numCreativeSuperKnowPool	8	8	8	8	8	8	8	8	8	8	8	8	8	8	8	8	8	8	8	8	8	8	8	8	8	8	8	8	8	8	8	8	8	8	8	8	8	8	8	8	8	8	8	8	8	8	8	8	8
numDiverEfficiency	10	10	10	10	10	10	10	10	10	10	10	10	10	10	10	10	10	10	10	10	10	10	10	10	10	10	10	10	10	10	10	10	10	10	10	10	10	10	10	10	10	10	10	10	10	10	10	10	10
numSuperShareKnow	10	10	10	10	10	10	10	10	10	10	10	10	10	10	10	10	10	10	10	10	10	10	10	10	10	10	10	10	10	10	10	10	10	10	10	10	10	10	10	10	10	10	10	10	10	10	10	10	10
numEvaluShareKnow	5	5	5	5	5	5	5	5	5	5	5	5	5	5	5	5	5	5	5	5	5	5	5	5	5	5	5	5	5	5	5	5	5	5	5	5	5	5	5	5	5	5	5	5	5	5	5	5	5
rabbitsNormalNum	80	80	80	80	80	80	80	80	80	80	80	80	80	80	80	80	80	80	80	80	80	80	80	80	80	80	80	80	80	80	80	80	80	80	80	80	80	80	80	80	80	80	80	80	80	80	80	80	80
creativeMin	11	11	11	11	11	11	11	11	11	11	11	11	11	11	11	11	11	11	11	11	11	11	11	11	11	11	11	11	11	11	11	11	11	11	11	11	11	11	11	11	11	11	11	11	11	11	11	11	11
numNormalDiverKnowPool	8	8	8	8	8	8	8	8	8	8	8	8	8	8	8	8	8	8	8	8	8	8	8	8	8	8	8	8	8	8	8	8	8	8	8	8	8	8	8	8	8	8	8	8	8	8	8	8	8
memberFlowSwitch?	TRUE	TRUE	TRUE	TRUE	TRUE	TRUE	TRUE	TRUE	TRUE	TRUE	TRUE	TRUE	TRUE	TRUE	TRUE	TRUE	TRUE	TRUE	TRUE	TRUE	TRUE	TRUE	TRUE	TRUE	TRUE	TRUE	TRUE	TRUE	TRUE	TRUE	TRUE	TRUE	TRUE	TRUE	TRUE	TRUE	TRUE	TRUE	TRUE	TRUE	TRUE	TRUE	TRUE	TRUE	TRUE	TRUE	TRUE	TRUE	TRUE
numNormalEvaluKnowPool	5	5	5	5	5	5	5	5	5	5	5	5	5	5	5	5	5	5	5	5	5	5	5	5	5	5	5	5	5	5	5	5	5	5	5	5	5	5	5	5	5	5	5	5	5	5	5	5	5
numCreativeDiverKnowPool	2	2	2	2	2	2	2	2	2	2	2	2	2	2	2	2	2	2	2	2	2	2	2	2	2	2	2	2	2	2	2	2	2	2	2	2	2	2	2	2	2	2	2	2	2	2	2	2	2
creativeMax	20	20	20	20	20	20	20	20	20	20	20	20	20	20	20	20	20	20	20	20	20	20	20	20	20	20	20	20	20	20	20	20	20	20	20	20	20	20	20	20	20	20	20	20	20	20	20	20	20
numCreativeEvaluKnowPool	5	5	5	5	5	5	5	5	5	5	5	5	5	5	5	5	5	5	5	5	5	5	5	5	5	5	5	5	5	5	5	5	5	5	5	5	5	5	5	5	5	5	5	5	5	5	5	5	5
numSuperEfficiency	10	10	10	10	10	10	10	10	10	10	10	10	10	10	10	10	10	10	10	10	10	10	10	10	10	10	10	10	10	10	10	10	10	10	10	10	10	10	10	10	10	10	10	10	10	10	10	10	10
diverNumber	3	3	3	3	3	3	3	3	3	3	3	3	3	3	3	3	3	3	3	3	3	3	3	3	3	3	3	3	3	3	3	3	3	3	3	3	3	3	3	3	3	3	3	3	3	3	3	3	3
superNumber	3	3	3	3	3	3	3	3	3	3	3	3	3	3	3	3	3	3	3	3	3	3	3	3	3	3	3	3	3	3	3	3	3	3	3	3	3	3	3	3	3	3	3	3	3	3	3	3	3
normalMin	0	0	0	0	0	0	0	0	0	0	0	0	0	0	0	0	0	0	0	0	0	0	0	0	0	0	0	0	0	0	0	0	0	0	0	0	0	0	0	0	0	0	0	0	0	0	0	0	0
rabbitsCreativeNum	80	80	80	80	80	80	80	80	80	80	80	80	80	80	80	80	80	80	80	80	80	80	80	80	80	80	80	80	80	80	80	80	80	80	80	80	80	80	80	80	80	80	80	80	80	80	80	80	80
[reporter]	teamCreativity	teamCreativity	teamCreativity	teamCreativity	teamCreativity	teamCreativity	teamCreativity	teamCreativity	teamCreativity	teamCreativity	teamCreativity	teamCreativity	teamCreativity	teamCreativity	teamCreativity	teamCreativity	teamCreativity	teamCreativity	teamCreativity	teamCreativity	teamCreativity	teamCreativity	teamCreativity	teamCreativity	teamCreativity	teamCreativity	teamCreativity	teamCreativity	teamCreativity	teamCreativity	teamCreativity	teamCreativity	teamCreativity	teamCreativity	teamCreativity	teamCreativity	teamCreativity	teamCreativity	teamCreativity	teamCreativity	teamCreativity	teamCreativity	teamCreativity	teamCreativity	teamCreativity	teamCreativity	teamCreativity	teamCreativity	teamCreativity
[final]	0.66319896	0.598726115	0.630325815	0.709202454	0.569444444	0.349702381	0.480769231	0.476388889	0.631782946	0.477820025	0.424460432	0.657957245	0.481241915	0.577373212	0.566970091	0.436435125	0.415602837	0.541822722	0.537190083	0.712172924	0.453551913	0.706758305	0.547794118	0.480589023	0.673835125	0.682476943	0.385611511	0.560332871	0.403047091	0.455418381	0.649014778	0.38844086	0.481751825	0.359273671	0.520625889	0.680729761	0.587776333	0.442916094	0.530534351	0.417033774	0.457507082	0.583333333	0.438152012	0.543882979	0.49088359	0.618181818	0.610608021	0.469026549	0.469503546
[min]	0	0	0	0	0	0	0	0	0	0	0	0	0	0	0	0	0	0	0	0	0	0	0	0	0	0	0	0	0	0	0	0	0	0	0	0	0	0	0	0	0	0	0	0	0	0	0	0	0
[max]	0.807692308	1	0.769230769	0.722222222	0.857142857	0.769230769	0.562691131	0.489795918	0.667876588	0.493534483	0.75	1	1	0.857142857	0.587155963	0.615384615	0.676470588	0.736842105	0.833333333	0.765306122	0.5	1	0.666666667	0.646464646	1	0.706766917	0.5	0.75	0.666666667	0.727272727	0.761904762	1	0.8	1	0.6	1	0.634228188	0.606060606	0.557692308	1	1	0.659090909	0.857142857	0.894736842	0.833333333	0.645801527	0.618479881	0.556390977	1
[mean]	0.66964067	0.59863855	0.587292728	0.677255312	0.506054435	0.406982514	0.497182125	0.426645474	0.628189285	0.434966435	0.441842586	0.63659828	0.503456695	0.552179908	0.545178504	0.430528327	0.438733081	0.558009424	0.504082305	0.71883057	0.423100081	0.672980549	0.497312299	0.486254543	0.68054069	0.624382773	0.377307936	0.536395277	0.427874595	0.472578914	0.62350098	0.465815209	0.451483854	0.365924115	0.514663714	0.666902925	0.57065377	0.45206686	0.505991765	0.427848059	0.499647075	0.590135224	0.462169851	0.544994517	0.476070246	0.600882898	0.582861427	0.484792001	0.495380909
[steps]	100	100	100	100	100	100	100	100	100	100	100	100	100	100	100	100	100	100	100	100	100	100	100	100	100	100	100	100	100	100	100	100	100	100	100	100	100	100	100	100	100	100	100	100	100	100	100	100	100
[all run data]	teamCreativity	teamCreativity	teamCreativity	teamCreativity	teamCreativity	teamCreativity	teamCreativity	teamCreativity	teamCreativity	teamCreativity	teamCreativity	teamCreativity	teamCreativity	teamCreativity	teamCreativity	teamCreativity	teamCreativity	teamCreativity	teamCreativity	teamCreativity	teamCreativity	teamCreativity	teamCreativity	teamCreativity	teamCreativity	teamCreativity	teamCreativity	teamCreativity	teamCreativity	teamCreativity	teamCreativity	teamCreativity	teamCreativity	teamCreativity	teamCreativity	teamCreativity	teamCreativity	teamCreativity	teamCreativity	teamCreativity	teamCreativity	teamCreativity	teamCreativity	teamCreativity	teamCreativity	teamCreativity	teamCreativity	teamCreativity	teamCreativity
	0	0	0	0	0	0	0	0	0	0	0	0	0	0	0	0	0	0	0	0	0	0	0	0	0	0	0	0	0	0	0	0	0	0	0	0	0	0	0	0	0	0	0	0	0	0	0	0	0
	0.333333333	1	0.571428571	0.666666667	0.857142857	0.5	0.222222222	0.25	0.5	0	0.666666667	1	1	0.857142857	0.166666667	0.615384615	0.625	0.25	0.5	0.666666667	0.5	1	0.666666667	0.2	1	0.454545455	0.5	0.75	0.666666667	0.4	0.4	1	0.8	1	0.4	1	0.5	0.5	0.4	1	1	0.5	0.857142857	0.6	0.833333333	0.333333333	0.583333333	0.4	1
	0.733333333	0.5	0.769230769	0.636363636	0.5	0.714285714	0.363636364	0.416666667	0.307692308	0	0.75	0.5	0.666666667	0.5625	0.125	0.344827586	0.642857143	0.733333333	0.833333333	0.736842105	0.5	0.476190476	0.375	0.214285714	0.8	0.411764706	0.384615385	0.533333333	0.5	0.5	0.761904762	0.764705882	0.714285714	0.583333333	0.5	0.538461538	0.5	0.466666667	0.235294118	1	0.727272727	0.5	0.666666667	0.777777778	0.52173913	0.466666667	0.571428571	0.285714286	0.714285714
	0.764705882	0.5	0.722222222	0.692307692	0.571428571	0.6875	0.235294118	0.333333333	0.55	0.133333333	0.588235294	0.625	0.571428571	0.555555556	0.5	0.3	0.666666667	0.736842105	0.75	0.592592593	0.461538462	0.620689655	0.384615385	0.266666667	0.722222222	0.454545455	0.315789474	0.571428571	0.590909091	0.5	0.64	0.777777778	0.578947368	0.5	0.375	0.5	0.296296296	0.6	0.3	0.5625	0.571428571	0.518518519	0.619047619	0.894736842	0.575757576	0.571428571	0.571428571	0.321428571	0.625
	0.807692308	0.5	0.647058824	0.711111111	0.375	0.769230769	0.375	0.363636364	0.52	0.133333333	0.5	0.65	0.416666667	0.5	0.52173913	0.347826087	0.615384615	0.689655172	0.76	0.64516129	0.5	0.545454545	0.393939394	0.25	0.782608696	0.518518519	0.206896552	0.6	0.566666667	0.666666667	0.647058824	0.653846154	0.5	0.461538462	0.52	0.64	0.310344828	0.606060606	0.310344828	0.55	0.636363636	0.548387097	0.545454545	0.826086957	0.512820513	0.575757576	0.413793103	0.303030303	0.518518519
	0.722222222	0.5	0.630434783	0.708333333	0.432432432	0.741935484	0.4	0.361111111	0.515151515	0.208333333	0.6	0.681818182	0.5	0.44	0.485714286	0.352941176	0.676470588	0.657894737	0.588235294	0.675675676	0.5	0.605263158	0.41025641	0.4	0.705882353	0.516129032	0.242424242	0.43902439	0.583333333	0.708333333	0.693877551	0.678571429	0.416666667	0.315789474	0.6	0.709677419	0.363636364	0.522727273	0.34375	0.464285714	0.5	0.634146341	0.527777778	0.75	0.512820513	0.545454545	0.5	0.394736842	0.466666667
	0.69047619	0.5	0.603773585	0.683333333	0.4	0.659090909	0.363636364	0.428571429	0.512820513	0.266666667	0.575757576	0.657894737	0.53125	0.451612903	0.547619048	0.385964912	0.666666667	0.590909091	0.613636364	0.682926829	0.432432432	0.571428571	0.363636364	0.470588235	0.69047619	0.534883721	0.325	0.466666667	0.520833333	0.727272727	0.690909091	0.71875	0.5	0.295454545	0.538461538	0.65	0.425	0.5	0.333333333	0.377777778	0.5625	0.659090909	0.545454545	0.641025641	0.536585366	0.596491228	0.490566038	0.365853659	0.58974359
	0.634615385	0.666666667	0.557377049	0.720588235	0.38	0.517241379	0.452380952	0.489795918	0.565217391	0.368421053	0.555555556	0.682926829	0.5	0.421052632	0.543859649	0.396825397	0.674418605	0.6	0.591836735	0.672131148	0.41025641	0.555555556	0.423728814	0.565217391	0.680851064	0.574468085	0.295454545	0.433962264	0.518518519	0.651162791	0.62295082	0.571428571	0.481481481	0.29787234	0.488888889	0.68627451	0.465116279	0.515151515	0.391304348	0.352941176	0.596153846	0.625	0.5625	0.627906977	0.509433962	0.632352941	0.508474576	0.355555556	0.613636364
	0.627118644	0.609756098	0.492957746	0.72	0.440677966	0.484375	0.472727273	0.462962963	0.574468085	0.333333333	0.529411765	0.634615385	0.470588235	0.4375	0.515151515	0.36	0.625	0.639344262	0.564516129	0.686567164	0.391304348	0.596774194	0.439393939	0.551724138	0.666666667	0.538461538	0.26	0.444444444	0.508474576	0.6	0.617647059	0.558139535	0.451612903	0.303571429	0.549019608	0.689655172	0.553571429	0.529411765	0.382978723	0.4	0.637931034	0.633333333	0.571428571	0.54	0.476190476	0.626666667	0.536231884	0.403846154	0.589285714
	0.582089552	0.588235294	0.512820513	0.691358025	0.467741935	0.476923077	0.5	0.428571429	0.588235294	0.333333333	0.551724138	0.6875	0.454545455	0.421052632	0.507042254	0.376470588	0.58490566	0.64516129	0.535211268	0.743902439	0.444444444	0.628571429	0.445945946	0.571428571	0.661016949	0.55	0.264150943	0.466666667	0.523076923	0.622641509	0.605263158	0.531914894	0.457142857	0.313432836	0.528301887	0.707692308	0.523809524	0.549295775	0.423728814	0.387096774	0.588235294	0.652173913	0.551724138	0.566037736	0.441176471	0.6375	0.5375	0.381818182	0.578125
	0.623376623	0.581818182	0.505882353	0.722222222	0.493150685	0.457142857	0.464788732	0.402985075	0.607142857	0.358208955	0.552238806	0.652777778	0.482758621	0.415584416	0.527027027	0.377777778	0.533333333	0.605263158	0.526315789	0.75	0.424242424	0.626666667	0.453333333	0.597222222	0.671875	0.608108108	0.295081967	0.514285714	0.5	0.614035088	0.580246914	0.464285714	0.438356164	0.337837838	0.559322034	0.644736842	0.52173913	0.552631579	0.454545455	0.376811594	0.631578947	0.643835616	0.533333333	0.548387097	0.445945946	0.6	0.534090909	0.416666667	0.534246575
	0.642857143	0.651515152	0.527472527	0.707070707	0.464285714	0.453333333	0.476190476	0.385714286	0.65625	0.41025641	0.554054054	0.666666667	0.507936508	0.447058824	0.5375	0.387755102	0.540983607	0.614457831	0.494117647	0.765306122	0.394366197	0.620253165	0.414893617	0.6	0.675324675	0.607594937	0.323529412	0.487179487	0.5	0.619047619	0.53125	0.453125	0.44	0.352272727	0.549295775	0.62962963	0.56	0.535714286	0.5	0.376811594	0.629213483	0.607594937	0.507042254	0.558823529	0.4625	0.578431373	0.53125	0.463768116	0.506329114
	0.64893617	0.653846154	0.515151515	0.694444444	0.47826087	0.469879518	0.461538462	0.34939759	0.638888889	0.392857143	0.552631579	0.658536585	0.5	0.425531915	0.529411765	0.371428571	0.569230769	0.613636364	0.505376344	0.747572816	0.361445783	0.642857143	0.427083333	0.627906977	0.658823529	0.602409639	0.355263158	0.469135802	0.525641026	0.567567568	0.524271845	0.464788732	0.457831325	0.35106383	0.573170732	0.621052632	0.576470588	0.528089888	0.474358974	0.361111111	0.586538462	0.6	0.513513514	0.56	0.425287356	0.567567568	0.533980583	0.518987342	0.487804878
	0.660194175	0.682352941	0.5	0.644067797	0.479166667	0.470588235	0.489583333	0.337209302	0.623376623	0.4	0.576470588	0.637362637	0.518987342	0.44	0.583333333	0.358974359	0.557142857	0.585106383	0.525773196	0.716814159	0.423913043	0.622222222	0.455445545	0.646464646	0.673913043	0.614583333	0.365853659	0.476190476	0.484210526	0.584415584	0.542056075	0.525	0.436781609	0.364583333	0.569767442	0.637254902	0.550561798	0.545454545	0.488888889	0.380952381	0.579439252	0.59375	0.519480519	0.558441558	0.428571429	0.572649573	0.547169811	0.511904762	0.546391753
	0.648148148	0.670103093	0.486956522	0.644628099	0.470588235	0.476744186	0.461538462	0.32967033	0.617283951	0.389473684	0.569892473	0.65625	0.494382022	0.432432432	0.568627451	0.385245902	0.545454545	0.566037736	0.531531532	0.700787402	0.414141414	0.653061224	0.452173913	0.622641509	0.7	0.612244898	0.372093023	0.477777778	0.485148515	0.540229885	0.544642857	0.530120482	0.438202247	0.349514563	0.59375	0.628318584	0.538461538	0.509259259	0.510416667	0.373626374	0.56302521	0.628571429	0.5	0.56626506	0.436893204	0.56	0.561403509	0.527472527	0.537037037
	0.625	0.626168224	0.495934959	0.6484375	0.449541284	0.448979592	0.495652174	0.33	0.623655914	0.362745098	0.534653465	0.663366337	0.484848485	0.418803419	0.587155963	0.389312977	0.530120482	0.563636364	0.525423729	0.713235294	0.428571429	0.666666667	0.421875	0.623853211	0.688679245	0.616161616	0.366666667	0.52	0.47706422	0.537634409	0.543103448	0.522222222	0.46875	0.348214286	0.561904762	0.647058824	0.549019608	0.5	0.546296296	0.378947368	0.534883721	0.609090909	0.5	0.559139785	0.425925926	0.54887218	0.571428571	0.54	0.541284404
	0.64	0.614035088	0.496240602	0.65	0.448275862	0.450980392	0.523809524	0.330097087	0.650943396	0.358490566	0.533980583	0.630630631	0.49137931	0.462121212	0.579831933	0.4375	0.505494505	0.56779661	0.511811024	0.705128205	0.423423423	0.666666667	0.422535211	0.631578947	0.697478992	0.601941748	0.364583333	0.509615385	0.462184874	0.535353535	0.564516129	0.520408163	0.416666667	0.322580645	0.539823009	0.666666667	0.570175439	0.491803279	0.540983607	0.386138614	0.541984733	0.615384615	0.511363636	0.537735849	0.415929204	0.582191781	0.568181818	0.538461538	0.583333333
	0.649635036	0.614173228	0.5	0.664383562	0.450819672	0.457142857	0.536764706	0.355140187	0.660869565	0.387931034	0.513761468	0.629032258	0.483606557	0.493055556	0.576923077	0.465408805	0.5	0.57480315	0.511450382	0.703030303	0.443478261	0.658914729	0.421768707	0.613445378	0.694656489	0.582608696	0.359223301	0.509433962	0.464	0.549019608	0.558139535	0.528846154	0.410714286	0.335877863	0.516393443	0.635036496	0.56557377	0.507352941	0.557251908	0.386792453	0.539568345	0.6328125	0.494845361	0.532786885	0.443548387	0.597402597	0.569343066	0.541284404	0.544776119
	0.648648649	0.614814815	0.493243243	0.653846154	0.4296875	0.4375	0.531914894	0.383928571	0.655462185	0.418604651	0.487179487	0.610687023	0.484848485	0.515923567	0.571428571	0.460122699	0.5	0.574626866	0.475524476	0.697674419	0.43697479	0.653846154	0.435897436	0.598360656	0.712230216	0.577586207	0.37037037	0.527272727	0.42962963	0.555555556	0.592857143	0.504504505	0.41025641	0.314285714	0.511627907	0.626760563	0.538461538	0.493243243	0.540145985	0.403669725	0.568627451	0.649635036	0.494949495	0.557251908	0.419847328	0.585798817	0.589403974	0.533333333	0.548611111
	0.649681529	0.591549296	0.509803922	0.660377358	0.412162162	0.43220339	0.537931034	0.403225806	0.625	0.407407407	0.483606557	0.604166667	0.482269504	0.521472393	0.574626866	0.450292398	0.509615385	0.58041958	0.469798658	0.720430108	0.410852713	0.676056338	0.445783133	0.603053435	0.715277778	0.544715447	0.347457627	0.547008547	0.436619718	0.565217391	0.634146341	0.487179487	0.411290323	0.317241379	0.532374101	0.614864865	0.528571429	0.487012987	0.539007092	0.382608696	0.55	0.622377622	0.49	0.544117647	0.445255474	0.6	0.593548387	0.536585366	0.546052632
	0.660493827	0.603896104	0.5	0.668674699	0.409090909	0.433333333	0.503184713	0.41221374	0.664335664	0.393103448	0.473684211	0.597315436	0.482517483	0.524390244	0.567375887	0.454545455	0.474137931	0.586666667	0.464516129	0.715789474	0.388489209	0.651898734	0.458823529	0.598684211	0.709459459	0.547619048	0.344262295	0.573529412	0.425675676	0.544715447	0.641176471	0.467213115	0.417322835	0.324324324	0.517241379	0.635802469	0.549019608	0.4875	0.551020408	0.396694215	0.542682927	0.606666667	0.5	0.545454545	0.438848921	0.594444444	0.58125	0.556390977	0.536144578
	0.666666667	0.594936709	0.50625	0.645348837	0.4125	0.426356589	0.506024096	0.411347518	0.645962733	0.429487179	0.456521739	0.6125	0.493243243	0.534482759	0.575949367	0.459459459	0.436507937	0.588607595	0.4625	0.720588235	0.372413793	0.65	0.467032967	0.6	0.710526316	0.560606061	0.362204724	0.58041958	0.435064935	0.541353383	0.640449438	0.476923077	0.439393939	0.348101266	0.526666667	0.640718563	0.56626506	0.50877193	0.557692308	0.420634921	0.547619048	0.594936709	0.504504505	0.536912752	0.4375	0.587628866	0.582352941	0.552447552	0.540697674
	0.679558011	0.612121212	0.514619883	0.641618497	0.425149701	0.440559441	0.505882353	0.428571429	0.634146341	0.432926829	0.465277778	0.617283951	0.493333333	0.547486034	0.584337349	0.455958549	0.423076923	0.593939394	0.452941176	0.731132075	0.375	0.643274854	0.45026178	0.588607595	0.705128205	0.572463768	0.358778626	0.569536424	0.453416149	0.565517241	0.643617021	0.463235294	0.441176471	0.34939759	0.525974026	0.649122807	0.583815029	0.5	0.549382716	0.419847328	0.551724138	0.609756098	0.470588235	0.51552795	0.450980392	0.60591133	0.573033708	0.547770701	0.534090909
	0.693121693	0.61627907	0.524590164	0.642857143	0.445714286	0.43537415	0.511111111	0.4375	0.649122807	0.439306358	0.465408805	0.610778443	0.509433962	0.554347826	0.582857143	0.467005076	0.419847328	0.593023256	0.44	0.742081448	0.360248447	0.634285714	0.441624365	0.587209302	0.695121951	0.573426573	0.370629371	0.566878981	0.443113772	0.565517241	0.642857143	0.473684211	0.438848921	0.350574713	0.545454545	0.664804469	0.6	0.494845361	0.542168675	0.425531915	0.557377049	0.612121212	0.468253968	0.50887574	0.455696203	0.594202899	0.576086957	0.552795031	0.53038674
	0.6875	0.633879781	0.538860104	0.663212435	0.455555556	0.421052632	0.510638298	0.43373494	0.648044693	0.43575419	0.460122699	0.606936416	0.497076023	0.559585492	0.576271186	0.465346535	0.421052632	0.60326087	0.446808511	0.743362832	0.362068966	0.636871508	0.476190476	0.559782609	0.698863636	0.549668874	0.377483444	0.570552147	0.444444444	0.553333333	0.623762376	0.470967742	0.428571429	0.359550562	0.545454545	0.672043011	0.591397849	0.484848485	0.541176471	0.432432432	0.536842105	0.61627907	0.459259259	0.50887574	0.456140351	0.603686636	0.567708333	0.51744186	0.52173913
	0.695	0.644329897	0.536585366	0.665	0.47311828	0.417177914	0.510416667	0.41954023	0.639344262	0.43956044	0.448863636	0.60326087	0.480446927	0.57635468	0.574468085	0.460093897	0.394366197	0.596858639	0.441025641	0.720164609	0.364640884	0.64171123	0.479638009	0.559139785	0.700534759	0.5625	0.388888889	0.578034682	0.448648649	0.551948052	0.612440191	0.460606061	0.396226415	0.371134021	0.546961326	0.670103093	0.6	0.480392157	0.553672316	0.429487179	0.534031414	0.610169492	0.471428571	0.52247191	0.465608466	0.595454545	0.571428571	0.527777778	0.515957447
	0.700483092	0.63546798	0.545454545	0.66507177	0.459183673	0.424418605	0.515151515	0.417112299	0.621761658	0.448453608	0.445652174	0.614583333	0.494565217	0.563981043	0.567010309	0.45412844	0.402777778	0.59	0.425742574	0.716	0.366120219	0.634020619	0.488888889	0.555555556	0.706185567	0.547619048	0.394117647	0.565217391	0.454545455	0.551948052	0.617511521	0.459302326	0.401234568	0.376237624	0.551912568	0.690140845	0.595959596	0.464454976	0.555555556	0.461077844	0.52195122	0.61452514	0.465277778	0.527173913	0.463541667	0.587719298	0.586206897	0.521978022	0.515463918
	0.690909091	0.631067961	0.545023697	0.659090909	0.455	0.43575419	0.512195122	0.424870466	0.623115578	0.455	0.450777202	0.617346939	0.513089005	0.562211982	0.561576355	0.457777778	0.391891892	0.580952381	0.415458937	0.728301887	0.386934673	0.626213592	0.481171548	0.56122449	0.710784314	0.573770492	0.375690608	0.56185567	0.448979592	0.533742331	0.616071429	0.441340782	0.409356725	0.393364929	0.545945946	0.691629956	0.594059406	0.464788732	0.544973545	0.471590909	0.524038462	0.610526316	0.480263158	0.531914894	0.473170732	0.598290598	0.583732057	0.526315789	0.52238806
	0.701680672	0.643518519	0.54954955	0.653153153	0.46728972	0.410526316	0.521327014	0.422110553	0.636792453	0.452380952	0.438423645	0.615763547	0.520408163	0.563636364	0.559090909	0.461206897	0.378205128	0.570093458	0.407582938	0.727272727	0.391089109	0.627906977	0.477366255	0.567164179	0.711538462	0.575268817	0.371134021	0.557788945	0.440594059	0.511764706	0.608695652	0.447368421	0.420765027	0.393665158	0.545454545	0.698275862	0.591346154	0.474654378	0.536585366	0.480662983	0.5215311	0.614213198	0.49044586	0.528795812	0.485981308	0.593360996	0.59009009	0.532019704	0.526066351
	0.705645161	0.635135135	0.545851528	0.650655022	0.481818182	0.411458333	0.521126761	0.431372549	0.625570776	0.45412844	0.426540284	0.626794258	0.517412935	0.5625	0.568281938	0.459016393	0.3875	0.574561404	0.433035714	0.726950355	0.389423077	0.647577093	0.468	0.564593301	0.709677419	0.566137566	0.369230769	0.560386473	0.452830189	0.511111111	0.618644068	0.46039604	0.432291667	0.393162393	0.549222798	0.68879668	0.581395349	0.461883408	0.542857143	0.494791667	0.509259259	0.621359223	0.464285714	0.52284264	0.484304933	0.585365854	0.597345133	0.533333333	0.532110092
	0.704724409	0.642241379	0.548523207	0.659663866	0.477876106	0.407035176	0.526785714	0.451612903	0.621145374	0.455357143	0.416666667	0.627272727	0.519230769	0.570815451	0.576271186	0.455645161	0.388888889	0.582644628	0.434782609	0.72909699	0.381395349	0.647826087	0.469465649	0.564220183	0.704035874	0.565	0.36318408	0.556074766	0.445945946	0.5	0.625514403	0.451456311	0.416666667	0.385245902	0.553846154	0.690082645	0.577272727	0.444444444	0.547945205	0.492307692	0.515695067	0.621004566	0.459770115	0.524509804	0.482142857	0.582995951	0.590517241	0.522727273	0.52
	0.705223881	0.648760331	0.553719008	0.669354839	0.471861472	0.402985075	0.540772532	0.449339207	0.625531915	0.463203463	0.415929204	0.640692641	0.513888889	0.570247934	0.572614108	0.44486692	0.391812865	0.59437751	0.436440678	0.725806452	0.381165919	0.643442623	0.467924528	0.547826087	0.701754386	0.578947368	0.370192308	0.557077626	0.449781659	0.507772021	0.63671875	0.448598131	0.419811321	0.37751004	0.558823529	0.697580645	0.588495575	0.45	0.555066079	0.487684729	0.502145923	0.615044248	0.467032967	0.54028436	0.484848485	0.583011583	0.584033613	0.519148936	0.506493506
	0.704379562	0.63671875	0.56097561	0.661538462	0.491666667	0.406698565	0.548523207	0.443478261	0.639344262	0.46835443	0.417391304	0.646090535	0.524444444	0.574898785	0.567901235	0.43866171	0.402298851	0.585271318	0.436213992	0.728971963	0.391666667	0.658823529	0.47826087	0.542735043	0.691358025	0.570776256	0.369158879	0.560538117	0.427983539	0.487562189	0.639405204	0.436363636	0.424657534	0.364661654	0.544186047	0.689922481	0.583690987	0.454545455	0.550847458	0.480582524	0.502057613	0.617391304	0.468085106	0.536697248	0.485232068	0.581749049	0.604	0.506224066	0.506493506
	0.703571429	0.634615385	0.564	0.666666667	0.494023904	0.41588785	0.549586777	0.438818565	0.648	0.46122449	0.420168067	0.652173913	0.540084388	0.581395349	0.567346939	0.44	0.4	0.577946768	0.436	0.736526946	0.4048583	0.666666667	0.478571429	0.539419087	0.685258964	0.58974359	0.382882883	0.552631579	0.436	0.485294118	0.643636364	0.42920354	0.418502203	0.361940299	0.534246575	0.690298507	0.586065574	0.457489879	0.545833333	0.470046083	0.495967742	0.611111111	0.459183673	0.530973451	0.491803279	0.574626866	0.603846154	0.504098361	0.512295082
	0.69122807	0.632958801	0.562015504	0.673913043	0.488461538	0.414746544	0.543650794	0.448559671	0.649805447	0.462450593	0.416666667	0.646153846	0.544715447	0.582089552	0.568	0.43003413	0.419354839	0.577205882	0.44047619	0.738372093	0.415686275	0.677655678	0.491349481	0.528	0.688715953	0.597560976	0.38362069	0.551282051	0.4296875	0.480952381	0.636986301	0.426724138	0.43852459	0.362637363	0.531818182	0.682142857	0.600775194	0.450980392	0.545081967	0.471615721	0.490039841	0.5951417	0.45	0.544680851	0.493927126	0.576086957	0.59057971	0.495967742	0.5
	0.692307692	0.628676471	0.579925651	0.676056338	0.490566038	0.417777778	0.546153846	0.440944882	0.65037594	0.459143969	0.414634146	0.644688645	0.549019608	0.569395018	0.569230769	0.430508475	0.432291667	0.571428571	0.446153846	0.75	0.420849421	0.686619718	0.485049834	0.517374517	0.685823755	0.595330739	0.386554622	0.545454545	0.421455939	0.463636364	0.636363636	0.422131148	0.444	0.362676056	0.529147982	0.679442509	0.608365019	0.446153846	0.527777778	0.464135021	0.49609375	0.591439689	0.466666667	0.536885246	0.495967742	0.581560284	0.587188612	0.501992032	0.498054475
	0.690789474	0.632727273	0.579925651	0.672413793	0.486891386	0.422413793	0.535580524	0.448148148	0.648351648	0.464150943	0.415322581	0.638297872	0.552123552	0.575862069	0.572519084	0.427631579	0.433673469	0.566901408	0.451492537	0.752043597	0.417293233	0.684745763	0.483660131	0.520754717	0.690566038	0.587360595	0.381147541	0.533864542	0.423220974	0.454935622	0.633663366	0.421052632	0.431906615	0.360544218	0.536796537	0.6910299	0.618181818	0.430147059	0.528735632	0.467213115	0.496268657	0.597014925	0.465116279	0.52173913	0.492063492	0.576388889	0.592465753	0.513409962	0.503787879
	0.687296417	0.610344828	0.579710145	0.677631579	0.487179487	0.411764706	0.54379562	0.44765343	0.644927536	0.476363636	0.427480916	0.638225256	0.548148148	0.579124579	0.550724638	0.431818182	0.434782609	0.57337884	0.45620438	0.754666667	0.425454545	0.681208054	0.485530547	0.518518519	0.688644689	0.58974359	0.383399209	0.5390625	0.421428571	0.454935622	0.635483871	0.441509434	0.422053232	0.356913183	0.536170213	0.687096774	0.620071685	0.432727273	0.496402878	0.458167331	0.489051095	0.600732601	0.462222222	0.515384615	0.488636364	0.584459459	0.594594595	0.516483516	0.496296296
	0.681528662	0.602040816	0.574912892	0.680781759	0.475	0.403292181	0.537906137	0.446428571	0.642361111	0.477192982	0.426415094	0.636054422	0.543478261	0.587096774	0.537102473	0.433544304	0.427230047	0.557755776	0.464285714	0.7578125	0.423913043	0.678571429	0.49044586	0.505376344	0.677083333	0.592857143	0.380392157	0.554716981	0.427586207	0.450819672	0.632911392	0.457875458	0.423220974	0.356466877	0.526530612	0.690095847	0.628472222	0.441281139	0.508710801	0.45	0.503521127	0.604240283	0.462555066	0.520754717	0.490774908	0.581699346	0.595469256	0.520833333	0.494623656
	0.674922601	0.601286174	0.593442623	0.687697161	0.486206897	0.4	0.534965035	0.440559441	0.637873754	0.486394558	0.419354839	0.639344262	0.537366548	0.602484472	0.52233677	0.429447853	0.422727273	0.556270096	0.458333333	0.762755102	0.426573427	0.685714286	0.496875	0.507042254	0.685245902	0.599303136	0.381679389	0.546468401	0.429553265	0.435797665	0.639143731	0.469964664	0.415441176	0.363636364	0.518072289	0.691823899	0.631399317	0.443661972	0.505119454	0.436567164	0.506896552	0.604166667	0.455319149	0.518656716	0.480427046	0.577777778	0.605015674	0.517123288	0.486013986
	0.67791411	0.607476636	0.598130841	0.694189602	0.486666667	0.405405405	0.546075085	0.436426117	0.632258065	0.493288591	0.411564626	0.641269841	0.543554007	0.602484472	0.541254125	0.428571429	0.430434783	0.567484663	0.462585034	0.755610973	0.41	0.690625	0.49244713	0.503472222	0.688888889	0.612794613	0.380073801	0.530685921	0.421404682	0.438461538	0.638483965	0.462328767	0.412408759	0.358208955	0.527131783	0.691131498	0.634228188	0.435986159	0.509933775	0.436823105	0.505016722	0.608843537	0.45	0.525735294	0.489583333	0.582554517	0.606153846	0.52	0.484745763
	0.68373494	0.619335347	0.591463415	0.696428571	0.483443709	0.404580153	0.547854785	0.425249169	0.629746835	0.479365079	0.407894737	0.638629283	0.545138889	0.601226994	0.540453074	0.433628319	0.438818565	0.574850299	0.464882943	0.746928747	0.421568627	0.676646707	0.502923977	0.493288591	0.683890578	0.615131579	0.387096774	0.528169014	0.418604651	0.440298507	0.636363636	0.468438538	0.410071942	0.36416185	0.520599251	0.696165192	0.626229508	0.434782609	0.511326861	0.432624113	0.501639344	0.617940199	0.455284553	0.528169014	0.493197279	0.585585586	0.615615616	0.524115756	0.481605351
	0.683431953	0.621301775	0.594594595	0.700288184	0.488817891	0.396296296	0.552715655	0.418300654	0.630914826	0.48447205	0.414239482	0.651651652	0.547297297	0.596969697	0.542857143	0.437317784	0.429752066	0.573529412	0.470394737	0.739659367	0.422222222	0.68128655	0.501449275	0.493377483	0.658892128	0.611464968	0.383275261	0.520689655	0.42019544	0.429602888	0.644628099	0.462783172	0.418685121	0.366946779	0.524163569	0.701449275	0.625407166	0.429508197	0.504702194	0.429577465	0.503205128	0.619672131	0.456	0.531034483	0.485049834	0.587719298	0.616071429	0.523961661	0.478547855
	0.678362573	0.620991254	0.602941176	0.699164345	0.49375	0.395604396	0.559006211	0.421221865	0.634969325	0.480362538	0.410094637	0.643274854	0.530744337	0.602339181	0.550769231	0.444444444	0.421875	0.567723343	0.477707006	0.742788462	0.422360248	0.687323944	0.494413408	0.477564103	0.653409091	0.611801242	0.390410959	0.52233677	0.414012739	0.424561404	0.64498645	0.459807074	0.436241611	0.360881543	0.531690141	0.693181818	0.629746835	0.430420712	0.506134969	0.428571429	0.501567398	0.61341853	0.4453125	0.535836177	0.477124183	0.593659942	0.609329446	0.523659306	0.464968153
	0.68	0.620396601	0.6	0.694214876	0.493975904	0.400722022	0.562691131	0.423076923	0.644970414	0.482352941	0.408099688	0.649425287	0.530351438	0.601719198	0.551829268	0.443502825	0.412878788	0.568181818	0.476635514	0.739336493	0.423780488	0.682451253	0.495912807	0.472560976	0.660167131	0.612121212	0.393333333	0.523648649	0.403726708	0.421232877	0.649076517	0.46105919	0.439344262	0.364130435	0.523809524	0.695774648	0.625386997	0.432176656	0.514792899	0.427586207	0.495356037	0.613924051	0.450381679	0.536423841	0.469453376	0.597733711	0.607954545	0.526153846	0.464174455
	0.681690141	0.610027855	0.605042017	0.697547684	0.504424779	0.399293286	0.5625	0.41509434	0.647398844	0.479768786	0.411042945	0.650704225	0.53015873	0.592178771	0.555223881	0.44198895	0.4082397	0.572625698	0.48048048	0.742388759	0.427710843	0.688172043	0.493261456	0.462686567	0.662983425	0.626822157	0.397394137	0.529605263	0.401840491	0.42192691	0.640102828	0.452887538	0.443729904	0.363881402	0.525423729	0.695054945	0.619047619	0.445454545	0.5129683	0.418918919	0.492401216	0.610429448	0.456603774	0.531147541	0.465189873	0.598885794	0.606741573	0.519756839	0.457317073
	0.678378378	0.60704607	0.603825137	0.692307692	0.501449275	0.400696864	0.555882353	0.411764706	0.651558074	0.480337079	0.406060606	0.647222222	0.523219814	0.578804348	0.548850575	0.432432432	0.420289855	0.567123288	0.479289941	0.740740741	0.426426426	0.690288714	0.494680851	0.454545455	0.658666667	0.629213483	0.400641026	0.534201954	0.406626506	0.412337662	0.637055838	0.444776119	0.444444444	0.366754617	0.524916944	0.696721311	0.616519174	0.44011976	0.521008403	0.42295082	0.483679525	0.607250755	0.462962963	0.532258065	0.476923077	0.607629428	0.605555556	0.519756839	0.453453453
	0.678284182	0.617414248	0.596306069	0.701530612	0.507122507	0.392491468	0.55942029	0.406626506	0.649717514	0.46978022	0.400593472	0.652173913	0.523668639	0.579088472	0.537604457	0.444155844	0.427586207	0.568364611	0.483965015	0.737931034	0.436416185	0.695876289	0.5	0.461318052	0.6640625	0.629834254	0.394321767	0.535825545	0.408823529	0.422712934	0.6425	0.443148688	0.438871473	0.371428571	0.531847134	0.688172043	0.604584527	0.442136499	0.520325203	0.414012739	0.48265896	0.615835777	0.464028777	0.515625	0.474164134	0.623076923	0.601092896	0.520958084	0.441860465
	0.676315789	0.617948718	0.6015625	0.6975	0.507082153	0.396610169	0.552706553	0.408284024	0.643454039	0.466124661	0.402366864	0.649595687	0.526470588	0.572944297	0.536111111	0.443005181	0.428093645	0.572178478	0.480113636	0.736141907	0.438746439	0.699004975	0.502538071	0.452247191	0.659898477	0.638814016	0.39628483	0.534124629	0.40974212	0.418960245	0.639902676	0.443804035	0.432024169	0.369230769	0.530674847	0.6875	0.599439776	0.434402332	0.513368984	0.409937888	0.48	0.614285714	0.465034965	0.519637462	0.479166667	0.626566416	0.605898123	0.517751479	0.445402299
	0.681233933	0.620253165	0.601010101	0.695544554	0.516483516	0.396666667	0.549575071	0.413294798	0.645945946	0.463157895	0.402332362	0.648293963	0.521246459	0.571059432	0.541208791	0.43877551	0.429032258	0.566666667	0.484848485	0.735930736	0.445070423	0.701234568	0.5	0.45	0.664160401	0.641361257	0.395770393	0.538011696	0.398328691	0.416909621	0.641148325	0.448571429	0.433628319	0.370646766	0.522123894	0.687022901	0.598930481	0.436416185	0.513157895	0.415384615	0.483333333	0.615598886	0.465986395	0.522123894	0.473837209	0.631188119	0.603674541	0.518950437	0.444759207
	0.683544304	0.617128463	0.599009901	0.690243902	0.521276596	0.395498392	0.543417367	0.408571429	0.650793651	0.481108312	0.396011396	0.635204082	0.523415978	0.573232323	0.544	0.441396509	0.421875	0.562340967	0.486413043	0.745341615	0.43956044	0.706024096	0.50617284	0.451612903	0.660194175	0.647058824	0.392330383	0.543352601	0.397297297	0.422413793	0.643026005	0.446280992	0.433139535	0.368811881	0.515942029	0.678132678	0.593667546	0.442253521	0.515228426	0.426426426	0.476712329	0.614325069	0.460264901	0.524781341	0.46991404	0.634146341	0.6	0.512820513	0.456043956
	0.68159204	0.610837438	0.590799031	0.68321513	0.525065963	0.385579937	0.54200542	0.406779661	0.651832461	0.481572482	0.398876404	0.636363636	0.518817204	0.572839506	0.551813472	0.440389294	0.420245399	0.563275434	0.493333333	0.75	0.427440633	0.700471698	0.504854369	0.457671958	0.663507109	0.649122807	0.389048991	0.538243626	0.398395722	0.415254237	0.643192488	0.459893048	0.433908046	0.372596154	0.515759312	0.681498829	0.588541667	0.435261708	0.510895884	0.423880597	0.474254743	0.614555256	0.466453674	0.53125	0.463276836	0.631067961	0.600997506	0.509859155	0.460704607
	0.685503686	0.610294118	0.592771084	0.681395349	0.524934383	0.37962963	0.536193029	0.41046832	0.658974359	0.481572482	0.391184573	0.639303483	0.518324607	0.571776156	0.554123711	0.45	0.424332344	0.554744526	0.4933687	0.751491054	0.429305913	0.703271028	0.502403846	0.461139896	0.668213457	0.652605459	0.397727273	0.538461538	0.398395722	0.412087912	0.644859813	0.461538462	0.435530086	0.376777251	0.511363636	0.681922197	0.592307692	0.440540541	0.509569378	0.416909621	0.477211796	0.606860158	0.460567823	0.531680441	0.458100559	0.630331754	0.60391198	0.512328767	0.454545455
	0.684337349	0.609223301	0.595238095	0.683602771	0.528205128	0.384848485	0.536842105	0.411924119	0.656716418	0.486873508	0.393442623	0.636585366	0.513924051	0.56937799	0.553299492	0.443661972	0.416909621	0.556085919	0.497382199	0.755298651	0.427848101	0.703448276	0.503579952	0.471032746	0.662131519	0.658711217	0.394366197	0.530997305	0.394736842	0.418918919	0.644186047	0.471502591	0.448179272	0.375586854	0.517906336	0.686098655	0.590452261	0.440860215	0.509478673	0.417391304	0.474934037	0.600508906	0.450920245	0.536193029	0.457300275	0.634660422	0.602409639	0.505405405	0.452380952
	0.687350835	0.610576923	0.599531616	0.680272109	0.526717557	0.386227545	0.54005168	0.421465969	0.653465347	0.488317757	0.391420912	0.638755981	0.508684864	0.574074074	0.552058111	0.448036952	0.417867435	0.556603774	0.501285347	0.75095057	0.435960591	0.704035874	0.502304147	0.463054187	0.661434978	0.66744186	0.401084011	0.531914894	0.395348837	0.425531915	0.64516129	0.478696742	0.457300275	0.37037037	0.510810811	0.682119205	0.592137592	0.442105263	0.516203704	0.414772727	0.46997389	0.602015113	0.448484848	0.538057743	0.45308311	0.632794457	0.601918465	0.502673797	0.450777202
	0.696055684	0.613365155	0.602771363	0.677777778	0.52	0.382789318	0.537878788	0.426767677	0.656174334	0.485125858	0.393139842	0.639618138	0.498789346	0.576923077	0.547619048	0.449209932	0.412256267	0.54965358	0.49744898	0.749525617	0.431325301	0.707048458	0.507865169	0.466507177	0.663774403	0.66743649	0.405835544	0.53626943	0.393939394	0.424479167	0.636568849	0.483950617	0.459459459	0.369266055	0.514588859	0.684782609	0.591016548	0.43814433	0.524886878	0.41011236	0.466666667	0.597014925	0.444444444	0.532133676	0.456692913	0.633257403	0.602836879	0.503937008	0.456852792
	0.687782805	0.609813084	0.605922551	0.681222707	0.518248175	0.381924198	0.537313433	0.425	0.661137441	0.482993197	0.389033943	0.642857143	0.5	0.582222222	0.551963048	0.451901566	0.409214092	0.548387097	0.496202532	0.741573034	0.427553444	0.708061002	0.506550218	0.452436195	0.667377399	0.672727273	0.405684755	0.535897436	0.391089109	0.425316456	0.632743363	0.486746988	0.456989247	0.367346939	0.506493506	0.674369748	0.595348837	0.426065163	0.522321429	0.408839779	0.469387755	0.597051597	0.438040346	0.536895674	0.458015267	0.630872483	0.593967517	0.503896104	0.456575682
	0.689732143	0.603686636	0.611235955	0.687103594	0.516746411	0.380403458	0.53902439	0.427160494	0.656542056	0.482142857	0.397435897	0.640271493	0.498834499	0.583700441	0.545045045	0.449115044	0.412698413	0.549199085	0.493857494	0.738888889	0.425233645	0.706638116	0.504310345	0.456422018	0.667372881	0.6799117	0.407594937	0.535714286	0.386861314	0.431421446	0.632608696	0.478773585	0.454068241	0.365256125	0.502525253	0.673553719	0.606263982	0.42364532	0.518681319	0.409703504	0.463476071	0.592771084	0.446629213	0.546568627	0.463659148	0.623348018	0.600456621	0.506426735	0.458937198
	0.691111111	0.597752809	0.612831858	0.690376569	0.517730496	0.375	0.534441805	0.425427873	0.649438202	0.485651214	0.391414141	0.643497758	0.5	0.58583691	0.543046358	0.447598253	0.406735751	0.548098434	0.501204819	0.738888889	0.427251732	0.69874477	0.505219207	0.451467269	0.663900415	0.680434783	0.402469136	0.53164557	0.385714286	0.428217822	0.632478632	0.474537037	0.449350649	0.361842105	0.496314496	0.67413442	0.604856512	0.422982885	0.516059957	0.412234043	0.465174129	0.579812207	0.437837838	0.547215496	0.469437653	0.625820569	0.598639456	0.503759398	0.45971564
	0.690631808	0.591611479	0.615217391	0.680244399	0.515151515	0.374647887	0.534117647	0.428915663	0.650224215	0.493534483	0.396039604	0.644880174	0.496598639	0.582627119	0.544468547	0.444206009	0.400503778	0.553097345	0.503546099	0.738095238	0.427293065	0.704918033	0.506198347	0.452954048	0.662626263	0.680434783	0.403892944	0.527227723	0.381733021	0.436585366	0.633684211	0.472972973	0.448453608	0.359913793	0.491606715	0.678714859	0.606911447	0.424096386	0.512552301	0.410526316	0.466346154	0.579908676	0.433070866	0.545673077	0.469733656	0.620390456	0.603563474	0.501240695	0.467741935
	0.690322581	0.595185996	0.617710583	0.678714859	0.520547945	0.36239782	0.535046729	0.433649289	0.653508772	0.489316239	0.403341289	0.647311828	0.498881432	0.583157895	0.553911205	0.449790795	0.405940594	0.555314534	0.505854801	0.739526412	0.427015251	0.705882353	0.513238289	0.445628998	0.673189824	0.677489177	0.411483254	0.524390244	0.382488479	0.43373494	0.636174636	0.463576159	0.45177665	0.361111111	0.492857143	0.682261209	0.608050847	0.430588235	0.510288066	0.420512821	0.455399061	0.583710407	0.42746114	0.547393365	0.473684211	0.61814346	0.597826087	0.502463054	0.468181818
	0.692963753	0.588865096	0.612765957	0.672583826	0.51793722	0.363636364	0.529816514	0.436915888	0.645021645	0.486257928	0.396270396	0.641949153	0.491266376	0.579497908	0.563786008	0.453798768	0.411622276	0.551578947	0.506818182	0.742342342	0.427331887	0.699398798	0.516064257	0.447033898	0.678776291	0.673036093	0.413301663	0.53221957	0.378995434	0.439140811	0.6400818	0.463203463	0.445	0.360169492	0.503496503	0.685220729	0.609243697	0.425287356	0.510245902	0.417721519	0.452655889	0.587973274	0.425641026	0.555045872	0.471962617	0.618257261	0.588865096	0.498789346	0.470588235
	0.695378151	0.581780538	0.613924051	0.673228346	0.529540481	0.360313316	0.526785714	0.437357631	0.642553191	0.483606557	0.404109589	0.635983264	0.488172043	0.583162218	0.567346939	0.453441296	0.414918415	0.55257732	0.509049774	0.745132743	0.428265525	0.701960784	0.525590551	0.448637317	0.678571429	0.672268908	0.410377358	0.535211268	0.378378378	0.440559441	0.637826962	0.463675214	0.446341463	0.360416667	0.496583144	0.690566038	0.610766046	0.427927928	0.512145749	0.402439024	0.447488584	0.588621444	0.426020408	0.550790068	0.469767442	0.617283951	0.5907173	0.496402878	0.476614699
	0.692946058	0.580448065	0.615866388	0.669245648	0.526086957	0.358247423	0.533916849	0.440979955	0.647058824	0.481927711	0.407657658	0.639344262	0.491489362	0.578629032	0.564516129	0.452525253	0.410138249	0.552147239	0.511160714	0.741258741	0.429787234	0.706563707	0.530097087	0.454545455	0.676579926	0.67494824	0.408352668	0.542725173	0.380313199	0.436781609	0.633136095	0.461702128	0.446043165	0.363265306	0.501118568	0.686456401	0.611336032	0.421633554	0.514056225	0.400966184	0.454138702	0.587473002	0.430348259	0.545054945	0.47716895	0.618661258	0.595833333	0.490521327	0.476923077
	0.68902439	0.581673307	0.621181263	0.667946257	0.53164557	0.355329949	0.52688172	0.445652174	0.648870637	0.48627451	0.408482143	0.637450199	0.494736842	0.577154309	0.562874251	0.451485149	0.412300683	0.542914172	0.50660793	0.741438356	0.429175476	0.701886792	0.537878788	0.455852156	0.67771639	0.678714859	0.408352668	0.5456621	0.38961039	0.432432432	0.632692308	0.453222453	0.452830189	0.363817097	0.502212389	0.67876588	0.61	0.424836601	0.519685039	0.410926366	0.448577681	0.578723404	0.431372549	0.545454545	0.475	0.620481928	0.600409836	0.489461358	0.477223427
	0.687250996	0.58250497	0.622718053	0.674766355	0.54601227	0.360902256	0.522198732	0.443965517	0.655935614	0.486381323	0.410596026	0.630859375	0.484599589	0.573412698	0.56640625	0.442718447	0.408071749	0.542801556	0.504347826	0.740740741	0.432098765	0.697026022	0.536862004	0.456211813	0.676895307	0.670588235	0.403669725	0.551569507	0.389721627	0.435555556	0.630188679	0.452479339	0.459396752	0.365422397	0.503282276	0.674418605	0.607495069	0.431330472	0.526819923	0.410798122	0.463002114	0.578947368	0.43062201	0.537656904	0.476297968	0.621301775	0.593561368	0.494199536	0.488322718
	0.692156863	0.587548638	0.620758483	0.672727273	0.543259557	0.357843137	0.524008351	0.446808511	0.660079051	0.491362764	0.419006479	0.631984586	0.484787018	0.57312253	0.561538462	0.441860465	0.405345212	0.533333333	0.514830508	0.737458194	0.442	0.6996337	0.538033395	0.460606061	0.682539683	0.671153846	0.404063205	0.547619048	0.387711864	0.432017544	0.629213483	0.454918033	0.451247166	0.371373308	0.505446623	0.679012346	0.60665362	0.432835821	0.528409091	0.407407407	0.467775468	0.579166667	0.438515081	0.533880903	0.473214286	0.626459144	0.586138614	0.493150685	0.488372093
	0.687984496	0.585687382	0.622529644	0.672661871	0.548133595	0.362110312	0.52173913	0.440251572	0.656862745	0.488593156	0.421276596	0.636022514	0.480079681	0.571705426	0.564053537	0.437148218	0.4004329	0.530841121	0.51875	0.731907895	0.440944882	0.702702703	0.545620438	0.460159363	0.688041594	0.672316384	0.40625	0.551502146	0.396694215	0.430131004	0.632162662	0.45030426	0.455357143	0.371212121	0.511727079	0.682130584	0.601156069	0.433962264	0.530075188	0.407744875	0.464212679	0.574	0.437923251	0.533604888	0.484848485	0.615678776	0.595744681	0.492170022	0.48553719
	0.688931298	0.583955224	0.620889749	0.672597865	0.547206166	0.368544601	0.514285714	0.444214876	0.653919694	0.485875706	0.419624217	0.638733706	0.485207101	0.571428571	0.568181818	0.439478585	0.39787234	0.532467532	0.520576132	0.734094617	0.438596491	0.703770197	0.546279492	0.464426877	0.68483816	0.676524954	0.399563319	0.554393305	0.396761134	0.429184549	0.628205128	0.453093812	0.451193059	0.367041199	0.511434511	0.679727428	0.596986817	0.43153527	0.531598513	0.413333333	0.463265306	0.575396825	0.436936937	0.536	0.481092437	0.625	0.596226415	0.493303571	0.481557377
	0.689849624	0.585454545	0.620423892	0.673758865	0.552182163	0.372685185	0.507968127	0.447154472	0.662983425	0.483208955	0.424489796	0.627027027	0.484555985	0.573529412	0.562383613	0.442592593	0.405462185	0.532608696	0.515090543	0.733870968	0.441233141	0.704626335	0.544964029	0.47024952	0.683501684	0.678832117	0.397826087	0.558762887	0.399201597	0.425531915	0.629496403	0.449704142	0.44397463	0.362477231	0.511201629	0.672849916	0.597402597	0.424489796	0.533820841	0.410596026	0.467611336	0.580392157	0.434977578	0.537549407	0.477083333	0.625668449	0.594746717	0.503282276	0.482758621
	0.683241252	0.58781362	0.617870722	0.680960549	0.553271028	0.370454545	0.502946955	0.452	0.663602941	0.480804388	0.424242424	0.633333333	0.482758621	0.569872958	0.55985267	0.441176471	0.409937888	0.530685921	0.520874751	0.731629393	0.437858509	0.701230228	0.541889483	0.468045113	0.682724252	0.679856115	0.401287554	0.559356137	0.401590457	0.427672956	0.631578947	0.448543689	0.449790795	0.356630824	0.512195122	0.667218543	0.595628415	0.418837675	0.539426523	0.403017241	0.467871486	0.578747628	0.435555556	0.537254902	0.482617587	0.630472855	0.588560886	0.494646681	0.487025948
	0.687272727	0.582897033	0.624074074	0.682512733	0.549165121	0.374164811	0.500978474	0.450787402	0.667876588	0.485663082	0.427722772	0.637305699	0.485928705	0.564748201	0.563071298	0.441229656	0.411042945	0.527531083	0.52259332	0.731319555	0.441947566	0.694974003	0.541958042	0.467411546	0.685855263	0.681978799	0.404661017	0.553359684	0.397660819	0.430927835	0.631762653	0.442965779	0.450207469	0.354609929	0.50499002	0.663382594	0.591800357	0.416829746	0.540636042	0.402985075	0.465208748	0.577358491	0.435164835	0.540384615	0.479757085	0.631849315	0.589928058	0.494646681	0.488142292
	0.686486486	0.582758621	0.624100719	0.685618729	0.552486188	0.370614035	0.498076923	0.454720617	0.662477558	0.480701754	0.426356589	0.639593909	0.488117002	0.564285714	0.56	0.442067736	0.412	0.524475524	0.521317829	0.72741433	0.441340782	0.699658703	0.537671233	0.472324723	0.690821256	0.684763573	0.415289256	0.55078125	0.4	0.433808554	0.628227194	0.437383178	0.451345756	0.353251318	0.500986193	0.664484452	0.593368237	0.430210325	0.536458333	0.408421053	0.460629921	0.578358209	0.433839479	0.540952381	0.476	0.632653061	0.591071429	0.493670886	0.485265226
	0.681898067	0.579931973	0.619469027	0.686666667	0.547445255	0.368763557	0.495309568	0.459203036	0.657848325	0.480138169	0.422264875	0.639261745	0.487272727	0.572425829	0.561151079	0.441330998	0.408644401	0.527586207	0.521153846	0.728658537	0.44198895	0.697478992	0.534686971	0.471869328	0.6912	0.685121107	0.416666667	0.548944338	0.400379507	0.430861723	0.632825719	0.43040293	0.450819672	0.357019064	0.499032882	0.667202572	0.594127807	0.430188679	0.536878216	0.403326403	0.4609375	0.581651376	0.427659574	0.534195933	0.473267327	0.632825719	0.591150442	0.49375	0.485380117
	0.677083333	0.578680203	0.615517241	0.686885246	0.54954955	0.370449679	0.498141264	0.459662289	0.659685864	0.478849408	0.425612053	0.641322314	0.488330341	0.575601375	0.565836299	0.439655172	0.40704501	0.528716216	0.522727273	0.728506787	0.438756856	0.693708609	0.535117057	0.476702509	0.694488189	0.686006826	0.407554672	0.554716981	0.406716418	0.436507937	0.633613445	0.426523297	0.455823293	0.363636364	0.502835539	0.668253968	0.588737201	0.429104478	0.540034072	0.4048583	0.463601533	0.57952468	0.425	0.534926471	0.478599222	0.634064081	0.593368237	0.491735537	0.485549133
	0.675814751	0.581939799	0.620981387	0.686178862	0.552631579	0.366525424	0.494525547	0.459558824	0.657487091	0.475247525	0.424581006	0.643322476	0.486678508	0.573129252	0.559859155	0.43877551	0.404669261	0.534883721	0.523277467	0.729446936	0.439421338	0.696721311	0.530679934	0.475088968	0.689922481	0.685908319	0.40513834	0.556586271	0.408839779	0.434782609	0.629752066	0.426287744	0.452380952	0.360544218	0.501879699	0.667189953	0.58277027	0.431693989	0.541455161	0.40562249	0.465290807	0.579136691	0.423625255	0.535648995	0.473988439	0.635313531	0.596187175	0.487704918	0.486641221
	0.675213675	0.585123967	0.619205298	0.688709677	0.549393414	0.368200837	0.492753623	0.459016393	0.659322034	0.472402597	0.422222222	0.641269841	0.49122807	0.573109244	0.56271777	0.441275168	0.406130268	0.530944625	0.522140221	0.723122239	0.435714286	0.697411003	0.535598706	0.470899471	0.686363636	0.684563758	0.402723735	0.551282051	0.411009174	0.437007874	0.632786885	0.423280423	0.464216634	0.35678392	0.505535055	0.666151468	0.583892617	0.433453237	0.531353135	0.399606299	0.468518519	0.576241135	0.424547284	0.538738739	0.478178368	0.638888889	0.593803787	0.489919355	0.486641221
	0.67003367	0.583333333	0.62358643	0.694620253	0.553299492	0.366459627	0.489247312	0.460714286	0.662790698	0.467094703	0.420183486	0.640625	0.496551724	0.571666667	0.565743945	0.439267887	0.399246704	0.532258065	0.523722628	0.719020173	0.436842105	0.693910256	0.543581616	0.471103327	0.686838124	0.687603306	0.403474903	0.547272727	0.410909091	0.43378119	0.628664495	0.423344948	0.468451243	0.355628059	0.508226691	0.665137615	0.577741408	0.429078014	0.530844156	0.398832685	0.466302368	0.575862069	0.427722772	0.537366548	0.480300188	0.637540453	0.589527027	0.490118577	0.486792453
	0.666110184	0.578778135	0.629570747	0.692429022	0.552587646	0.37398374	0.487544484	0.463286713	0.662847791	0.472266244	0.422586521	0.637480799	0.495769882	0.574712644	0.573355818	0.439542484	0.398510242	0.532154341	0.522603978	0.718130312	0.433797909	0.698142415	0.551401869	0.470689655	0.687687688	0.691558442	0.40648855	0.552158273	0.411131059	0.435849057	0.631410256	0.421416235	0.465779468	0.35483871	0.518716578	0.664156627	0.575562701	0.427826087	0.52733119	0.4	0.465827338	0.573129252	0.425287356	0.531468531	0.477859779	0.637380192	0.59	0.487279843	0.486842105
	0.664451827	0.581875994	0.627358491	0.696734059	0.557377049	0.363636364	0.490434783	0.464347826	0.663987138	0.47425897	0.425760286	0.640364188	0.495812395	0.578696343	0.575	0.4375	0.398886827	0.534920635	0.523381295	0.719054242	0.43814433	0.699846861	0.551083591	0.468267581	0.689450223	0.690821256	0.40530303	0.544973545	0.412698413	0.43364486	0.637223975	0.420783646	0.467166979	0.351910828	0.519434629	0.666169896	0.576923077	0.427586207	0.5248	0.404536862	0.465949821	0.568561873	0.429657795	0.531841652	0.488288288	0.641185647	0.591735537	0.489402697	0.486891386
	0.664495114	0.586687307	0.6296875	0.697852761	0.550161812	0.358527132	0.488812392	0.467465753	0.661392405	0.476335878	0.428318584	0.634730539	0.494156928	0.575471698	0.57635468	0.437001595	0.393772894	0.539534884	0.520499109	0.717421125	0.445378151	0.698940998	0.552469136	0.473244147	0.683823529	0.695238095	0.400749064	0.550522648	0.416376307	0.44095941	0.636932707	0.42158516	0.465549348	0.353125	0.51826087	0.666176471	0.573926868	0.430531732	0.523809524	0.4082397	0.461130742	0.568822554	0.429111531	0.530612245	0.491071429	0.642526965	0.594417077	0.486742424	0.483455882
	0.665056361	0.58778626	0.626934985	0.700607903	0.548231511	0.35440613	0.482993197	0.468802698	0.661971831	0.475113122	0.423344948	0.635964912	0.490998363	0.5765625	0.568659128	0.437898089	0.394213382	0.544901065	0.525483304	0.720867209	0.445742905	0.699851412	0.556574924	0.467768595	0.685672515	0.698587127	0.396296296	0.551020408	0.418402778	0.437837838	0.640243902	0.424793388	0.466666667	0.352941176	0.510273973	0.66909621	0.56918239	0.434856176	0.524486572	0.406654344	0.460869565	0.575856444	0.4283054	0.530612245	0.486818981	0.645801527	0.597402597	0.481412639	0.473967684
	0.665605096	0.590634441	0.627659574	0.704747774	0.549920761	0.356736243	0.484033613	0.468333333	0.658914729	0.473684211	0.424870466	0.637283237	0.486268174	0.574074074	0.568690096	0.440758294	0.396768402	0.542986425	0.526956522	0.72311828	0.448675497	0.702503682	0.561270802	0.466227348	0.68443804	0.70123839	0.398897059	0.552188552	0.418244406	0.442273535	0.640364188	0.425531915	0.468007313	0.353846154	0.509369676	0.670977011	0.572981366	0.430717863	0.527472527	0.406934307	0.4604811	0.575121163	0.430939227	0.537688442	0.488656195	0.643178411	0.597087379	0.480874317	0.472370766
	0.666141732	0.593703148	0.628012048	0.70544919	0.549141966	0.363468635	0.484245439	0.466003317	0.657894737	0.470938897	0.421768707	0.63832853	0.488038278	0.571428571	0.5671406	0.441679627	0.394415358	0.54247392	0.52559727	0.721552878	0.444262295	0.701908957	0.567164179	0.463295269	0.680397727	0.703533026	0.398907104	0.552412646	0.420338983	0.441696113	0.642324888	0.422330097	0.470483005	0.3556231	0.506711409	0.664305949	0.574074074	0.437194127	0.527301092	0.405405405	0.456228956	0.582278481	0.429347826	0.53820598	0.490533563	0.637829912	0.60815047	0.475675676	0.468531469
	0.666146646	0.587628866	0.630563798	0.706569343	0.547839506	0.362637363	0.484297521	0.469055375	0.655436447	0.472140762	0.418212479	0.641643059	0.485086342	0.571865443	0.567862715	0.434250765	0.395147314	0.538461538	0.524617997	0.722443559	0.437802908	0.705202312	0.558479532	0.466019417	0.676511955	0.706766917	0.393884892	0.552459016	0.421848739	0.444636678	0.64549483	0.4224	0.478108581	0.354545455	0.50918197	0.661538462	0.573394495	0.437096774	0.525423729	0.408928571	0.458333333	0.5875	0.4375	0.536585366	0.493174061	0.638205499	0.613003096	0.477031802	0.464471404
	0.670769231	0.582481752	0.632200886	0.704775687	0.551671733	0.366906475	0.488562092	0.47020934	0.654135338	0.468885673	0.419732441	0.644351464	0.479876161	0.569908815	0.569230769	0.438066465	0.38974359	0.536656891	0.526845638	0.718586387	0.440191388	0.710227273	0.562318841	0.463375796	0.679218968	0.704918033	0.402116402	0.549273021	0.424292845	0.444633731	0.643274854	0.422291994	0.47660312	0.361069837	0.506557377	0.665294925	0.578710645	0.44	0.525267994	0.408525755	0.461412151	0.584355828	0.43594306	0.53611557	0.494949495	0.638054363	0.614197531	0.471304348	0.46483705
	0.67325228	0.583697234	0.633187773	0.702586207	0.548192771	0.35978836	0.483091787	0.46899841	0.652757079	0.469241774	0.417910448	0.644628099	0.485540335	0.56780924	0.569254186	0.440298507	0.388513514	0.5356623	0.52640264	0.719794344	0.437400951	0.713884993	0.558571429	0.464454976	0.677731674	0.704579025	0.398954704	0.55	0.420621931	0.444444444	0.645953757	0.423676012	0.475298126	0.368035191	0.505728314	0.666666667	0.579025111	0.443037975	0.532137519	0.418244406	0.463414634	0.587519026	0.438596491	0.538704581	0.49669967	0.63559322	0.614678899	0.479452055	0.461279461
	0.673163418	0.586455331	0.634920635	0.701001431	0.550074738	0.358391608	0.485714286	0.470957614	0.650442478	0.471751412	0.420792079	0.641025641	0.491803279	0.570162482	0.569486405	0.440828402	0.392739274	0.5356623	0.529032258	0.720306513	0.434645669	0.717241379	0.558698727	0.460342146	0.678961749	0.703539823	0.397236615	0.547619048	0.421647819	0.441368078	0.645624103	0.423255814	0.481543624	0.369030391	0.506535948	0.665317139	0.581871345	0.444790047	0.529673591	0.421501706	0.466346154	0.580980684	0.441535777	0.539657854	0.492635025	0.638268156	0.616314199	0.479661017	0.46345515
	0.677514793	0.586800574	0.639716312	0.698435277	0.54962963	0.357019064	0.48657188	0.468118196	0.649122807	0.4697609	0.421568627	0.642473118	0.488954345	0.569970845	0.570789866	0.444767442	0.399022801	0.538461538	0.5312	0.718274112	0.433903577	0.717006803	0.560941828	0.464122137	0.679836512	0.697368421	0.396907216	0.551724138	0.424242424	0.444622793	0.647552448	0.421538462	0.482587065	0.369252874	0.505654281	0.669322709	0.58224163	0.43902439	0.533527697	0.413043478	0.469096672	0.58272328	0.441941075	0.536923077	0.496794872	0.638504155	0.618479881	0.477234401	0.467105263
	0.679411765	0.590973202	0.63751763	0.697183099	0.548529412	0.359932088	0.485179407	0.468412943	0.647314949	0.471408647	0.415458937	0.644859813	0.487591241	0.571843251	0.568685377	0.443641618	0.397745572	0.540616246	0.532488114	0.714643304	0.436641221	0.706349206	0.56	0.463746224	0.68230563	0.694202899	0.39460371	0.555555556	0.4203125	0.444270016	0.647222222	0.420245399	0.482815057	0.368945869	0.508038585	0.666666667	0.58115942	0.439577039	0.537356322	0.408496732	0.468652038	0.585755814	0.434856176	0.540785498	0.495238095	0.635616438	0.617429838	0.478405316	0.468189233
	0.681222707	0.587168759	0.641562064	0.701803051	0.549418605	0.360134003	0.490769231	0.472644377	0.645021645	0.473029046	0.414944356	0.646903821	0.486956522	0.572443182	0.570391872	0.445234708	0.398073836	0.538567493	0.53689168	0.715710723	0.441087613	0.707509881	0.556927298	0.466467958	0.683023873	0.693641618	0.391014975	0.555555556	0.419354839	0.441176471	0.645205479	0.415151515	0.47819063	0.366573034	0.512698413	0.669677419	0.584527221	0.439097744	0.534751773	0.407467532	0.467918623	0.585365854	0.438655462	0.541543027	0.4984375	0.635994587	0.616959064	0.478688525	0.465266559
	0.682080925	0.583448276	0.63823934	0.700549451	0.555236729	0.362126246	0.490881459	0.467065868	0.640513552	0.476060192	0.415748031	0.651102464	0.49	0.577030812	0.570809249	0.444915254	0.405063291	0.538987688	0.535211268	0.716584158	0.439759036	0.705882353	0.558139535	0.466176471	0.677588467	0.692086331	0.391517129	0.554033486	0.415407855	0.441041348	0.649595687	0.411851852	0.475961538	0.366806137	0.5171875	0.671794872	0.582386364	0.436011905	0.537815126	0.409309791	0.466562986	0.587323944	0.438016529	0.538799414	0.500772798	0.628342246	0.617604618	0.48381877	0.4608
	0.680456491	0.582880435	0.639344262	0.705006766	0.559659091	0.360522023	0.487987988	0.468934911	0.639044944	0.476190476	0.416536661	0.651222651	0.49506347	0.57538036	0.573065903	0.445530726	0.4046875	0.539918809	0.538461538	0.714637146	0.439821694	0.706185567	0.559459459	0.467930029	0.670512821	0.691428571	0.388083736	0.554054054	0.415915916	0.443778111	0.650067295	0.410029499	0.479299363	0.368567455	0.512383901	0.673052363	0.586834734	0.436390533	0.540277778	0.411483254	0.467791411	0.586255259	0.436988543	0.540029112	0.5	0.627476882	0.616809117	0.48089172	0.470125786
	0.679886686	0.583220568	0.641509434	0.706117021	0.566063978	0.3568	0.486607143	0.468428781	0.636490251	0.476383266	0.422427035	0.653061224	0.495091164	0.577503429	0.575671853	0.441828255	0.406441718	0.540540541	0.538461538	0.716199756	0.440177253	0.706329114	0.556742323	0.473457676	0.669654289	0.686440678	0.388888889	0.556053812	0.414925373	0.447562777	0.650200267	0.409356725	0.482594937	0.368421053	0.513761468	0.677419355	0.58839779	0.436123348	0.541322314	0.414285714	0.467075038	0.589707928	0.43062201	0.538681948	0.499236641	0.626963351	0.615819209	0.47566719	0.470219436
	0.678873239	0.583892617	0.642666667	0.704485488	0.566712517	0.356120827	0.490483163	0.470845481	0.635734072	0.473262032	0.425954198	0.652392947	0.492413793	0.574898785	0.572625698	0.44170096	0.408536585	0.543275632	0.538461538	0.714801444	0.44363104	0.707407407	0.558746736	0.47277937	0.666666667	0.683988764	0.391035549	0.553914328	0.414201183	0.449635036	0.650730412	0.405797101	0.478806907	0.367626886	0.513719512	0.672727273	0.589849108	0.436865022	0.544338336	0.41588785	0.459459459	0.586445367	0.429936306	0.538461538	0.497730711	0.62596401	0.612273361	0.473520249	0.469483568
	0.674931129	0.58807947	0.641434263	0.705497382	0.567530696	0.356357928	0.49132948	0.475433526	0.6374829	0.477572559	0.422960725	0.656790123	0.48773842	0.573529412	0.571623465	0.440054496	0.410526316	0.548302872	0.538011696	0.716845878	0.444604317	0.706812652	0.553686934	0.472340426	0.662484316	0.682960894	0.389908257	0.55636896	0.414847162	0.448625181	0.653141361	0.399147727	0.482115086	0.366847826	0.509803922	0.675029869	0.590723056	0.435971223	0.538461538	0.413846154	0.458333333	0.583901774	0.427892235	0.543539326	0.491778774	0.623888183	0.612328767	0.47311828	0.469953775
	0.678035471	0.591863517	0.642480211	0.706874189	0.567385445	0.355799373	0.485754986	0.472701149	0.636363636	0.477864583	0.426448737	0.657282742	0.48849797	0.573901465	0.571815718	0.4393531	0.408011869	0.547803618	0.538239538	0.715302491	0.443651926	0.708982036	0.555269923	0.467224547	0.668719212	0.682758621	0.385196375	0.560693642	0.414739884	0.452211127	0.654685494	0.396914446	0.4762634	0.367208672	0.511177347	0.677304965	0.589673913	0.434097421	0.534666667	0.422087746	0.455752212	0.587601078	0.425431711	0.543568465	0.491875923	0.623737374	0.61548913	0.470319635	0.463855422
	0.672506739	0.593264249	0.63671875	0.707006369	0.568211921	0.354391371	0.484463277	0.474358974	0.635876841	0.476683938	0.427098675	0.656969697	0.488559892	0.579500657	0.569892473	0.435419441	0.40969163	0.548346056	0.539454806	0.711764706	0.446958982	0.705812574	0.550063371	0.470994475	0.66953317	0.685362517	0.383010432	0.558404558	0.411428571	0.453125	0.657828283	0.391966759	0.478915663	0.366935484	0.512630015	0.676470588	0.593288591	0.436440678	0.53886693	0.421921922	0.45601173	0.585657371	0.433641975	0.543715847	0.489795918	0.625782228	0.61827957	0.467473525	0.459259259
	0.672483221	0.595881596	0.635538262	0.710691824	0.565445026	0.351145038	0.483240223	0.474576271	0.635761589	0.475641026	0.426277372	0.657831325	0.482071713	0.577981651	0.570478723	0.436675462	0.417391304	0.548346056	0.542372881	0.710465116	0.445224719	0.705263158	0.548994975	0.475409836	0.673543689	0.680706522	0.386196769	0.55915493	0.4092827	0.459383754	0.655430712	0.39047619	0.481315396	0.360634082	0.516837482	0.676744186	0.590969456	0.437412096	0.535064935	0.419259259	0.462427746	0.58629776	0.428787879	0.543126685	0.490566038	0.622850123	0.616402116	0.464767616	0.461086637
	0.667979003	0.598465473	0.633713561	0.712686567	0.571428571	0.350453172	0.477900552	0.47545582	0.634338139	0.477040816	0.425470333	0.658711217	0.485526316	0.576271186	0.568421053	0.436268068	0.416905444	0.546599496	0.534722222	0.70867052	0.447988904	0.70669746	0.550742574	0.47696477	0.674306393	0.684563758	0.389534884	0.559274756	0.405292479	0.457814661	0.653035936	0.389715832	0.483063328	0.361618799	0.517985612	0.678530425	0.591511936	0.440559441	0.533419023	0.420118343	0.462750716	0.584313725	0.434782609	0.543624161	0.486409156	0.621026895	0.613577023	0.468148148	0.463662791
	0.66319896	0.598726115	0.630325815	0.709202454	0.569444444	0.349702381	0.480769231	0.476388889	0.631782946	0.477820025	0.424460432	0.657957245	0.481241915	0.577373212	0.566970091	0.436435125	0.415602837	0.541822722	0.537190083	0.712172924	0.453551913	0.706758305	0.547794118	0.480589023	0.673835125	0.682476943	0.385611511	0.560332871	0.403047091	0.455418381	0.649014778	0.38844086	0.481751825	0.359273671	0.520625889	0.680729761	0.587776333	0.442916094	0.530534351	0.417033774	0.457507082	0.583333333	0.438152012	0.543882979	0.49088359	0.618181818	0.610608021	0.469026549	0.469503546
[truncated: 451 more columns]
