# Supplementary material for: Computational Simulation of Team Creativity: The Benefit of Member Flow
Source: Front Psychol. 2019 Feb 7;10:188. doi: 10.3389/fpsyg.2019.00188 (PMC6374635; doi:10.3389/fpsyg.2019.00188)
Supplement: Supplementary file 8 [file Data_Sheet_8.csv]

BehaviorSpace results (NetLogo 6.0.2)
new-TCM-1.0.nlogo
c
12/19/2018 20:37:56:549 +0800
min-pxcor	max-pxcor	min-pycor	max-pycor
-1	23	-1	23
[run number]	1	2	3	4	5	6	7	8	9	10	11	12	13	14	15	16	17	18	19	20	21	22	23	24	25	26	27	28	29	30	31	32	33	34	35	36	37	38	39	40	41	42	43	44	45	46	47	48	49
numDiverShareKnow	2	2	2	2	2	2	2	2	2	2	2	2	2	2	2	2	2	2	2	2	2	2	2	2	2	2	2	2	2	2	2	2	2	2	2	2	2	2	2	2	2	2	2	2	2	2	2	2	2
numNormalSuperKnowPool	2	2	2	2	2	2	2	2	2	2	2	2	2	2	2	2	2	2	2	2	2	2	2	2	2	2	2	2	2	2	2	2	2	2	2	2	2	2	2	2	2	2	2	2	2	2	2	2	2
numOutsidersShareKnow	10	10	10	10	10	10	10	10	10	10	10	10	10	10	10	10	10	10	10	10	10	10	10	10	10	10	10	10	10	10	10	10	10	10	10	10	10	10	10	10	10	10	10	10	10	10	10	10	10
evaluNumber	3	3	3	3	3	3	3	3	3	3	3	3	3	3	3	3	3	3	3	3	3	3	3	3	3	3	3	3	3	3	3	3	3	3	3	3	3	3	3	3	3	3	3	3	3	3	3	3	3
numDiverEfficiency	10	10	10	10	10	10	10	10	10	10	10	10	10	10	10	10	10	10	10	10	10	10	10	10	10	10	10	10	10	10	10	10	10	10	10	10	10	10	10	10	10	10	10	10	10	10	10	10	10
numCreativeSuperKnowPool	8	8	8	8	8	8	8	8	8	8	8	8	8	8	8	8	8	8	8	8	8	8	8	8	8	8	8	8	8	8	8	8	8	8	8	8	8	8	8	8	8	8	8	8	8	8	8	8	8
numSuperShareKnow	10	10	10	10	10	10	10	10	10	10	10	10	10	10	10	10	10	10	10	10	10	10	10	10	10	10	10	10	10	10	10	10	10	10	10	10	10	10	10	10	10	10	10	10	10	10	10	10	10
numEvaluShareKnow	5	5	5	5	5	5	5	5	5	5	5	5	5	5	5	5	5	5	5	5	5	5	5	5	5	5	5	5	5	5	5	5	5	5	5	5	5	5	5	5	5	5	5	5	5	5	5	5	5
rabbitsNormalNum	80	80	80	80	80	80	80	80	80	80	80	80	80	80	80	80	80	80	80	80	80	80	80	80	80	80	80	80	80	80	80	80	80	80	80	80	80	80	80	80	80	80	80	80	80	80	80	80	80
numNormalDiverKnowPool	8	8	8	8	8	8	8	8	8	8	8	8	8	8	8	8	8	8	8	8	8	8	8	8	8	8	8	8	8	8	8	8	8	8	8	8	8	8	8	8	8	8	8	8	8	8	8	8	8
creativeMin	11	11	11	11	11	11	11	11	11	11	11	11	11	11	11	11	11	11	11	11	11	11	11	11	11	11	11	11	11	11	11	11	11	11	11	11	11	11	11	11	11	11	11	11	11	11	11	11	11
numNormalEvaluKnowPool	5	5	5	5	5	5	5	5	5	5	5	5	5	5	5	5	5	5	5	5	5	5	5	5	5	5	5	5	5	5	5	5	5	5	5	5	5	5	5	5	5	5	5	5	5	5	5	5	5
memberFlowSwitch?	FALSE	FALSE	FALSE	FALSE	FALSE	FALSE	FALSE	FALSE	FALSE	FALSE	FALSE	FALSE	FALSE	FALSE	FALSE	FALSE	FALSE	FALSE	FALSE	FALSE	FALSE	FALSE	FALSE	FALSE	FALSE	FALSE	FALSE	FALSE	FALSE	FALSE	FALSE	FALSE	FALSE	FALSE	FALSE	FALSE	FALSE	FALSE	FALSE	FALSE	FALSE	FALSE	FALSE	FALSE	FALSE	FALSE	FALSE	FALSE	FALSE
numCreativeDiverKnowPool	2	2	2	2	2	2	2	2	2	2	2	2	2	2	2	2	2	2	2	2	2	2	2	2	2	2	2	2	2	2	2	2	2	2	2	2	2	2	2	2	2	2	2	2	2	2	2	2	2
creativeMax	20	20	20	20	20	20	20	20	20	20	20	20	20	20	20	20	20	20	20	20	20	20	20	20	20	20	20	20	20	20	20	20	20	20	20	20	20	20	20	20	20	20	20	20	20	20	20	20	20
numCreativeEvaluKnowPool	5	5	5	5	5	5	5	5	5	5	5	5	5	5	5	5	5	5	5	5	5	5	5	5	5	5	5	5	5	5	5	5	5	5	5	5	5	5	5	5	5	5	5	5	5	5	5	5	5
numSuperEfficiency	10	10	10	10	10	10	10	10	10	10	10	10	10	10	10	10	10	10	10	10	10	10	10	10	10	10	10	10	10	10	10	10	10	10	10	10	10	10	10	10	10	10	10	10	10	10	10	10	10
superNumber	3	3	3	3	3	3	3	3	3	3	3	3	3	3	3	3	3	3	3	3	3	3	3	3	3	3	3	3	3	3	3	3	3	3	3	3	3	3	3	3	3	3	3	3	3	3	3	3	3
diverNumber	3	3	3	3	3	3	3	3	3	3	3	3	3	3	3	3	3	3	3	3	3	3	3	3	3	3	3	3	3	3	3	3	3	3	3	3	3	3	3	3	3	3	3	3	3	3	3	3	3
normalMin	0	0	0	0	0	0	0	0	0	0	0	0	0	0	0	0	0	0	0	0	0	0	0	0	0	0	0	0	0	0	0	0	0	0	0	0	0	0	0	0	0	0	0	0	0	0	0	0	0
rabbitsCreativeNum	80	80	80	80	80	80	80	80	80	80	80	80	80	80	80	80	80	80	80	80	80	80	80	80	80	80	80	80	80	80	80	80	80	80	80	80	80	80	80	80	80	80	80	80	80	80	80	80	80
[reporter]	teamCreativity	teamCreativity	teamCreativity	teamCreativity	teamCreativity	teamCreativity	teamCreativity	teamCreativity	teamCreativity	teamCreativity	teamCreativity	teamCreativity	teamCreativity	teamCreativity	teamCreativity	teamCreativity	teamCreativity	teamCreativity	teamCreativity	teamCreativity	teamCreativity	teamCreativity	teamCreativity	teamCreativity	teamCreativity	teamCreativity	teamCreativity	teamCreativity	teamCreativity	teamCreativity	teamCreativity	teamCreativity	teamCreativity	teamCreativity	teamCreativity	teamCreativity	teamCreativity	teamCreativity	teamCreativity	teamCreativity	teamCreativity	teamCreativity	teamCreativity	teamCreativity	teamCreativity	teamCreativity	teamCreativity	teamCreativity	teamCreativity
[final]	0.631961259	0.653940887	0.51193634	0.42877292	0.694805195	0.478737997	0.608125819	0.352941176	0.699354839	0.552560647	0.658682635	0.498663102	0.575107296	0.453389831	0.599250936	0.482708934	0.462664714	0.637532134	0.583436341	0.479050279	0.602614379	0.37755102	0.697645601	0.49260355	0.453996983	0.678704857	0.681024447	0.608450704	0.599730458	0.556022409	0.691588785	0.5	0.596837945	0.420982736	0.461146497	0.618757613	0.505703422	0.671601615	0.458333333	0.718981972	0.458456973	0.827868852	0.526588846	0.684340321	0.594202899	0.458885942	0.576923077	0.507082153	0.543568465
[min]	0	0	0	0	0	0	0	0	0	0	0	0	0	0	0	0	0	0	0	0	0	0	0	0	0	0	0	0	0	0	0	0	0	0	0	0	0	0	0	0	0	0	0	0	0	0	0	0	0
[max]	0.875	1	0.636363636	0.5	0.694805195	1	0.658823529	0.529411765	0.892857143	0.569072165	0.741935484	0.631578947	0.603773585	0.5	0.764705882	0.666666667	0.5625	0.875	0.761904762	0.583333333	0.8125	1	0.888888889	0.5625	0.818181818	0.818181818	0.684210526	0.666666667	0.610951009	1	1	0.578947368	0.739130435	0.5	0.473880597	0.676470588	1	0.777777778	0.642857143	0.722021661	0.545454545	0.844504021	1	0.916666667	1	0.567567568	0.833333333	0.75	0.551226551
[mean]	0.624229806	0.669859773	0.481037404	0.401540464	0.579462345	0.501648827	0.569628826	0.389467221	0.71212691	0.51400761	0.659834172	0.489984125	0.537067101	0.449404138	0.557220917	0.520767779	0.448348087	0.622197548	0.586607255	0.494931507	0.599245197	0.417477854	0.669543705	0.470184977	0.496327182	0.677661249	0.611431959	0.563188244	0.558430216	0.582661125	0.707282763	0.49124787	0.624278902	0.404110959	0.411637564	0.613395843	0.505327241	0.652654476	0.453960258	0.66496896	0.452705196	0.811317086	0.505934863	0.619457733	0.643653387	0.471731068	0.606123666	0.489692334	0.484621864
[steps]	100	100	100	100	100	100	100	100	100	100	100	100	100	100	100	100	100	100	100	100	100	100	100	100	100	100	100	100	100	100	100	100	100	100	100	100	100	100	100	100	100	100	100	100	100	100	100	100	100
[all run data]	teamCreativity	teamCreativity	teamCreativity	teamCreativity	teamCreativity	teamCreativity	teamCreativity	teamCreativity	teamCreativity	teamCreativity	teamCreativity	teamCreativity	teamCreativity	teamCreativity	teamCreativity	teamCreativity	teamCreativity	teamCreativity	teamCreativity	teamCreativity	teamCreativity	teamCreativity	teamCreativity	teamCreativity	teamCreativity	teamCreativity	teamCreativity	teamCreativity	teamCreativity	teamCreativity	teamCreativity	teamCreativity	teamCreativity	teamCreativity	teamCreativity	teamCreativity	teamCreativity	teamCreativity	teamCreativity	teamCreativity	teamCreativity	teamCreativity	teamCreativity	teamCreativity	teamCreativity	teamCreativity	teamCreativity	teamCreativity	teamCreativity
	0	0	0	0	0	0	0	0	0	0	0	0	0	0	0	0	0	0	0	0	0	0	0	0	0	0	0	0	0	0	0	0	0	0	0	0	0	0	0	0	0	0	0	0	0	0	0	0	0
	0.875	1	0	0.5	0.266666667	1	0.333333333	0.5	0.333333333	0.5	0.571428571	0.571428571	0.2	0.5	0.6	0.666666667	0.5	0.875	0.692307692	0.4	0.8	1	0.888888889	0.5625	0.818181818	0.75	0.571428571	0.333333333	0.333333333	1	1	0.333333333	0.4	0.5	0.181818182	0.4	1	0.75	0.555555556	0	0.5	0.428571429	1	0.857142857	1	0.25	0.7	0.75	0.333333333
	0.75	0.9	0.636363636	0.416666667	0.454545455	0.75	0.363636364	0.529411765	0.846153846	0.384615385	0.625	0.571428571	0.294117647	0.357142857	0.764705882	0.636363636	0.5625	0.833333333	0.714285714	0.428571429	0.8125	0.777777778	0.8125	0.5	0.692307692	0.818181818	0.666666667	0.666666667	0.368421053	1	0.842105263	0.25	0.333333333	0.285714286	0.157894737	0.5	0.857142857	0.727272727	0.642857143	0.523809524	0.545454545	0.6	0.545454545	0.916666667	0.875	0.142857143	0.833333333	0.75	0.166666667
	0.769230769	0.846153846	0.388888889	0.363636364	0.392857143	0.826086957	0.333333333	0.5	0.892857143	0.333333333	0.652173913	0.631578947	0.318181818	0.444444444	0.722222222	0.625	0.44	0.625	0.761904762	0.583333333	0.730769231	0.6	0.833333333	0.444444444	0.72	0.80952381	0.538461538	0.611111111	0.4	0.391304348	0.869565217	0.5	0.5	0.15625	0.24	0.6	0.5	0.777777778	0.55	0.6	0.529411765	0.766666667	0.545454545	0.736842105	0.642857143	0.3	0.703703704	0.615384615	0.2
	0.666666667	0.785714286	0.363636364	0.428571429	0.323529412	0.8125	0.44	0.488372093	0.8	0.275862069	0.692307692	0.535714286	0.36	0.333333333	0.619047619	0.653846154	0.444444444	0.620689655	0.551724138	0.5	0.666666667	0.611111111	0.6	0.511627907	0.583333333	0.714285714	0.529411765	0.625	0.433333333	0.333333333	0.774193548	0.578947368	0.611111111	0.162162162	0.243243243	0.676470588	0.5	0.769230769	0.464285714	0.5	0.428571429	0.756756757	0.578947368	0.555555556	0.631578947	0.375	0.71875	0.533333333	0.214285714
	0.692307692	0.75	0.285714286	0.46875	0.325	0.744186047	0.470588235	0.5	0.775510204	0.257142857	0.741935484	0.59375	0.484848485	0.416666667	0.607142857	0.625	0.472222222	0.69047619	0.583333333	0.5	0.657142857	0.458333333	0.588235294	0.472727273	0.590909091	0.709677419	0.5625	0.653846154	0.451612903	0.416666667	0.742857143	0.5	0.692307692	0.25	0.244897959	0.585365854	0.608695652	0.75	0.5	0.487804878	0.321428571	0.744186047	0.565217391	0.567567568	0.666666667	0.428571429	0.674418605	0.476190476	0.176470588
	0.622641509	0.722222222	0.333333333	0.4	0.325	0.615384615	0.604166667	0.466666667	0.788461538	0.297297297	0.684210526	0.605263158	0.444444444	0.465116279	0.558823529	0.540540541	0.418604651	0.645833333	0.536585366	0.535714286	0.622222222	0.5	0.564102564	0.464285714	0.574468085	0.761904762	0.484375	0.545454545	0.511627907	0.488372093	0.764705882	0.457142857	0.725	0.290909091	0.263157895	0.622641509	0.583333333	0.744186047	0.5	0.568627451	0.457142857	0.734693878	0.571428571	0.522727273	0.75	0.529411765	0.730769231	0.482758621	0.244444444
	0.593220339	0.705882353	0.341463415	0.416666667	0.4	0.6	0.644067797	0.453125	0.828125	0.289473684	0.666666667	0.522727273	0.414634146	0.456521739	0.5	0.595238095	0.461538462	0.62295082	0.48	0.476190476	0.557692308	0.409090909	0.625	0.444444444	0.591836735	0.72	0.47826087	0.5	0.489795918	0.530612245	0.75862069	0.5	0.739130435	0.285714286	0.290322581	0.573770492	0.636363636	0.763636364	0.512820513	0.62295082	0.418604651	0.779411765	0.542857143	0.52	0.818181818	0.486486486	0.75862069	0.484848485	0.269230769
	0.571428571	0.724137931	0.431372549	0.360655738	0.423728814	0.537313433	0.642857143	0.434210526	0.808219178	0.333333333	0.703703704	0.5	0.489795918	0.431372549	0.471698113	0.509090909	0.431034483	0.608695652	0.525423729	0.541666667	0.571428571	0.381818182	0.64	0.434782609	0.614035088	0.740740741	0.486486486	0.52	0.413793103	0.545454545	0.75	0.520833333	0.735849057	0.305555556	0.305555556	0.571428571	0.647058824	0.711864407	0.477272727	0.61971831	0.38	0.795180723	0.56	0.6	0.711864407	0.547619048	0.714285714	0.454545455	0.309090909
	0.577464789	0.692307692	0.436363636	0.361111111	0.4	0.536231884	0.64556962	0.457831325	0.78313253	0.375	0.703125	0.523809524	0.470588235	0.440677966	0.457627119	0.533333333	0.447761194	0.621621622	0.579710145	0.525423729	0.590163934	0.406779661	0.631578947	0.444444444	0.590909091	0.689655172	0.488372093	0.508474576	0.421875	0.533333333	0.746478873	0.54	0.709677419	0.293333333	0.341463415	0.565217391	0.589285714	0.698412698	0.538461538	0.649350649	0.392857143	0.806818182	0.614035088	0.625	0.727272727	0.482142857	0.735294118	0.490196078	0.304347826
	0.569620253	0.7	0.431034483	0.358974359	0.402985075	0.513513514	0.658823529	0.449438202	0.779069767	0.379310345	0.689189189	0.529411765	0.452830189	0.446153846	0.442622951	0.575757576	0.453333333	0.662650602	0.571428571	0.5	0.555555556	0.40625	0.619047619	0.46835443	0.611111111	0.720588235	0.456521739	0.515625	0.463768116	0.588235294	0.72972973	0.459016393	0.685714286	0.333333333	0.322222222	0.611764706	0.5625	0.648648649	0.535714286	0.674698795	0.453125	0.802083333	0.579710145	0.592105263	0.7	0.532258065	0.72	0.473684211	0.36
	0.583333333	0.709302326	0.416666667	0.35443038	0.405797101	0.534883721	0.643678161	0.468085106	0.769230769	0.417910448	0.679012346	0.527027027	0.448275862	0.408450704	0.5	0.605633803	0.435897436	0.663043478	0.579545455	0.532467532	0.544303797	0.421052632	0.653333333	0.469135802	0.580246914	0.697368421	0.475728155	0.5	0.457142857	0.594594595	0.709302326	0.492537313	0.679487179	0.382978723	0.306122449	0.575757576	0.542857143	0.647727273	0.597014925	0.688888889	0.447761194	0.819047619	0.526315789	0.578313253	0.697674419	0.567567568	0.693181818	0.5	0.379746835
	0.602150538	0.663265306	0.397058824	0.337209302	0.461538462	0.542553191	0.637362637	0.474747475	0.707070707	0.405797101	0.681318681	0.49382716	0.484375	0.38961039	0.53164557	0.597402597	0.435294118	0.652631579	0.595744681	0.542168675	0.535714286	0.395061728	0.662650602	0.494382022	0.564705882	0.674698795	0.485981308	0.514285714	0.472222222	0.592105263	0.707865169	0.459459459	0.704545455	0.386138614	0.31372549	0.575471698	0.493975904	0.637362637	0.573333333	0.684210526	0.466666667	0.833333333	0.512195122	0.612903226	0.693069307	0.536585366	0.702970297	0.5	0.438202247
	0.610526316	0.675675676	0.345679012	0.37755102	0.438202247	0.541666667	0.635416667	0.474137931	0.714285714	0.428571429	0.67	0.5	0.5	0.422222222	0.523255814	0.581395349	0.422222222	0.596153846	0.627272727	0.551724138	0.520408163	0.414893617	0.666666667	0.5	0.571428571	0.693181818	0.504504505	0.527777778	0.451219512	0.581395349	0.677083333	0.45	0.692307692	0.408695652	0.330275229	0.580357143	0.471910112	0.649484536	0.505617978	0.616071429	0.438202247	0.832	0.488888889	0.59	0.695238095	0.517647059	0.712962963	0.48	0.432989691
	0.605504587	0.666666667	0.352272727	0.366336634	0.457446809	0.548076923	0.613207547	0.478991597	0.720720721	0.445783133	0.663551402	0.489361702	0.519480519	0.4	0.526315789	0.604395604	0.395833333	0.568965517	0.627272727	0.520833333	0.547169811	0.432989691	0.685714286	0.5	0.546391753	0.681318681	0.512820513	0.527027027	0.444444444	0.582417582	0.666666667	0.458823529	0.72815534	0.41322314	0.339130435	0.581967213	0.484536082	0.637254902	0.516483516	0.633333333	0.446808511	0.824817518	0.504504505	0.570093458	0.703703704	0.473684211	0.696428571	0.494252874	0.451923077
	0.622807018	0.676923077	0.367346939	0.342592593	0.462264151	0.564102564	0.630630631	0.475409836	0.728813559	0.472527473	0.646551724	0.5	0.569767442	0.42	0.532110092	0.612903226	0.401869159	0.544715447	0.626086957	0.555555556	0.540540541	0.417475728	0.672413793	0.483333333	0.523364486	0.680851064	0.53968254	0.530864198	0.445544554	0.591836735	0.669811321	0.473684211	0.697247706	0.4375	0.35	0.6	0.509259259	0.646017699	0.535353535	0.627906977	0.459183673	0.820689655	0.524193548	0.568807339	0.706896552	0.495049505	0.671875	0.483870968	0.445454545
	0.641666667	0.666666667	0.362745098	0.333333333	0.468468468	0.573643411	0.615384615	0.503816794	0.744525547	0.5	0.658914729	0.509259259	0.586956522	0.429906542	0.52991453	0.6	0.426086957	0.526315789	0.619047619	0.555555556	0.525423729	0.425925926	0.661290323	0.469230769	0.508928571	0.676470588	0.567164179	0.505882353	0.495495495	0.592592593	0.692307692	0.485714286	0.706896552	0.428571429	0.333333333	0.605839416	0.51754386	0.621848739	0.523809524	0.622222222	0.466666667	0.810457516	0.53030303	0.566371681	0.700854701	0.527272727	0.678832117	0.463917526	0.442477876
	0.64516129	0.659863946	0.403669725	0.330357143	0.462184874	0.542253521	0.619402985	0.5	0.746478873	0.473684211	0.65942029	0.483050847	0.571428571	0.456	0.52	0.564356436	0.428571429	0.535714286	0.609022556	0.544	0.561538462	0.415254237	0.679389313	0.46969697	0.483333333	0.685714286	0.562043796	0.527472527	0.526717557	0.592920354	0.671641791	0.473684211	0.696	0.426470588	0.355555556	0.609589041	0.537190083	0.617886179	0.504504505	0.632653061	0.490909091	0.817610063	0.514285714	0.588235294	0.699186992	0.520661157	0.653061224	0.481132075	0.475806452
	0.647058824	0.651006711	0.423728814	0.324561404	0.480314961	0.536912752	0.598639456	0.482993197	0.74829932	0.484375	0.66442953	0.463414634	0.574257426	0.428571429	0.525925926	0.563636364	0.430894309	0.551020408	0.585714286	0.562962963	0.562043796	0.426229508	0.681481481	0.442857143	0.4609375	0.672727273	0.563380282	0.520408163	0.532846715	0.592	0.6875	0.491803279	0.704545455	0.417266187	0.342465753	0.598765432	0.522727273	0.622047244	0.513274336	0.632258065	0.478632479	0.828402367	0.509933775	0.585185185	0.712230216	0.515625	0.649006623	0.472727273	0.4765625
	0.655405405	0.641509434	0.443548387	0.35	0.478571429	0.545454545	0.574193548	0.470967742	0.733766234	0.492307692	0.671052632	0.435114504	0.575471698	0.413043478	0.546666667	0.546218487	0.435483871	0.556962025	0.58041958	0.567567568	0.577181208	0.426356589	0.68115942	0.44137931	0.477941176	0.666666667	0.588235294	0.524271845	0.542253521	0.625	0.697368421	0.476923077	0.711111111	0.428571429	0.344155844	0.589285714	0.517985612	0.619402985	0.508474576	0.65060241	0.459677419	0.810055866	0.509090909	0.587412587	0.677852349	0.524475524	0.640522876	0.456896552	0.488549618
	0.636942675	0.652694611	0.448	0.362903226	0.496551724	0.527950311	0.581818182	0.471698113	0.727272727	0.496240602	0.651898734	0.431818182	0.571428571	0.424657534	0.54248366	0.546153846	0.444444444	0.561728395	0.590604027	0.572368421	0.577922078	0.420289855	0.702702703	0.44966443	0.482014388	0.666666667	0.595505618	0.5	0.545454545	0.629370629	0.707317073	0.474452555	0.712328767	0.425806452	0.335443038	0.603448276	0.521428571	0.617021277	0.520661157	0.655172414	0.462686567	0.803108808	0.505747126	0.606666667	0.7	0.50955414	0.632911392	0.453781513	0.496350365
	0.640718563	0.649122807	0.434108527	0.335820896	0.493150685	0.520710059	0.588235294	0.471698113	0.739361702	0.517730496	0.648148148	0.434782609	0.579831933	0.423076923	0.53125	0.564285714	0.438461538	0.568965517	0.570512821	0.564102564	0.579268293	0.418918919	0.683870968	0.451612903	0.489655172	0.658536585	0.602150538	0.491666667	0.574193548	0.623287671	0.720930233	0.46	0.714285714	0.417721519	0.350877193	0.60989011	0.524137931	0.608108108	0.511627907	0.657608696	0.455882353	0.810679612	0.508287293	0.611464968	0.705521472	0.530487805	0.628742515	0.459016393	0.5
	0.629834254	0.647727273	0.428571429	0.338028169	0.512345679	0.539325843	0.587912088	0.478527607	0.738461538	0.539473684	0.662721893	0.463087248	0.570247934	0.444444444	0.550295858	0.560810811	0.420289855	0.580110497	0.56875	0.570552147	0.612359551	0.422818792	0.700598802	0.484848485	0.48630137	0.656716418	0.616915423	0.511811024	0.563636364	0.62987013	0.730769231	0.474683544	0.696969697	0.411042945	0.344632768	0.604278075	0.516778523	0.615384615	0.5	0.661538462	0.464788732	0.808411215	0.508196721	0.604938272	0.711764706	0.540697674	0.623529412	0.465648855	0.506666667
	0.635869565	0.646067416	0.41958042	0.33974359	0.506024096	0.544444444	0.585106383	0.48502994	0.74	0.534591195	0.655367232	0.44375	0.59375	0.445121951	0.558139535	0.549019608	0.434482759	0.586021505	0.56626506	0.552325581	0.62295082	0.425806452	0.694915254	0.484848485	0.487012987	0.637681159	0.599056604	0.514705882	0.545454545	0.628930818	0.746192893	0.456647399	0.698863636	0.404761905	0.357512953	0.614583333	0.5	0.625	0.503597122	0.66509434	0.458333333	0.814655172	0.50802139	0.607142857	0.718390805	0.524590164	0.615819209	0.463768116	0.509803922
	0.612565445	0.656084656	0.417218543	0.325153374	0.5	0.554347826	0.574358974	0.477011494	0.742574257	0.505813953	0.654255319	0.461077844	0.589928058	0.435294118	0.5625	0.5625	0.427631579	0.611111111	0.577142857	0.554913295	0.621052632	0.414634146	0.691489362	0.494117647	0.487804878	0.636986301	0.603686636	0.517482517	0.560209424	0.630952381	0.758454106	0.484210526	0.656716418	0.397727273	0.378109453	0.621212121	0.484848485	0.633136095	0.489655172	0.657534247	0.477707006	0.817813765	0.505	0.611764706	0.714285714	0.510309278	0.613402062	0.469387755	0.5
	0.61928934	0.663316583	0.430379747	0.339285714	0.505617978	0.534031414	0.577889447	0.456521739	0.719626168	0.508108108	0.663366337	0.461988304	0.594405594	0.444444444	0.575129534	0.558282209	0.434782609	0.610576923	0.585106383	0.548913043	0.616161616	0.434285714	0.68556701	0.485714286	0.482142857	0.632258065	0.581589958	0.543046358	0.56185567	0.632183908	0.763033175	0.474747475	0.649038462	0.406593407	0.378504673	0.637681159	0.488095238	0.655555556	0.473333333	0.659482759	0.475	0.822393822	0.483412322	0.616666667	0.706806283	0.510309278	0.619047619	0.460526316	0.5
	0.62254902	0.657004831	0.452941176	0.339285714	0.518518519	0.527638191	0.571428571	0.442708333	0.716216216	0.510752688	0.650485437	0.455555556	0.593103448	0.426315789	0.554455446	0.572254335	0.424418605	0.614285714	0.585858586	0.541237113	0.62254902	0.43315508	0.671568627	0.488888889	0.485875706	0.619047619	0.590361446	0.532934132	0.574257426	0.637362637	0.75462963	0.468292683	0.658878505	0.396825397	0.386363636	0.631818182	0.466666667	0.656084656	0.470588235	0.658227848	0.478527607	0.818867925	0.470588235	0.612021858	0.706185567	0.507246377	0.625	0.487951807	0.514124294
	0.620853081	0.651376147	0.465517241	0.365168539	0.535714286	0.514285714	0.568075117	0.43814433	0.715555556	0.52020202	0.6492891	0.446236559	0.603773585	0.422885572	0.535211268	0.576923077	0.401098901	0.612903226	0.600961538	0.53960396	0.627358491	0.430851064	0.648648649	0.469072165	0.483516484	0.60989011	0.58984375	0.517045455	0.580487805	0.634020619	0.743362832	0.476415094	0.655963303	0.390862944	0.391111111	0.628318584	0.464480874	0.656410256	0.477707006	0.659836066	0.473372781	0.820512821	0.460869565	0.615789474	0.679425837	0.513761468	0.637554585	0.479768786	0.497326203
	0.627802691	0.644736842	0.5	0.363128492	0.532019704	0.514018692	0.586666667	0.410628019	0.715517241	0.527363184	0.663716814	0.457894737	0.563953488	0.421568627	0.539130435	0.586734694	0.405263158	0.607142857	0.621004566	0.537383178	0.627358491	0.421319797	0.653679654	0.475247525	0.494791667	0.617346939	0.593155894	0.535519126	0.564220183	0.645	0.739130435	0.468468468	0.656108597	0.393034826	0.3930131	0.617021277	0.482233503	0.638613861	0.463414634	0.670634921	0.474285714	0.823741007	0.452991453	0.62371134	0.6875	0.482758621	0.642553191	0.489010989	0.507389163
	0.624472574	0.647058824	0.502617801	0.367021277	0.547619048	0.508928571	0.592105263	0.397196262	0.711934156	0.528037383	0.662447257	0.456852792	0.559782609	0.418269231	0.525423729	0.590243902	0.422885572	0.612068966	0.599118943	0.541666667	0.632286996	0.408866995	0.652542373	0.468292683	0.494897959	0.619512195	0.596296296	0.555	0.557522124	0.63902439	0.739316239	0.478448276	0.654867257	0.406698565	0.396551724	0.605809129	0.466346154	0.640394089	0.450867052	0.675572519	0.465240642	0.820069204	0.46090535	0.621890547	0.688596491	0.481171548	0.636734694	0.481481481	0.507177033
	0.62962963	0.655737705	0.512562814	0.365079365	0.536363636	0.517241379	0.580912863	0.388127854	0.702811245	0.527272727	0.661087866	0.461538462	0.553191489	0.418181818	0.514285714	0.579439252	0.426540284	0.593360996	0.596638655	0.534246575	0.630901288	0.407582938	0.655870445	0.478873239	0.50990099	0.621359223	0.599277978	0.555555556	0.564853556	0.649769585	0.735772358	0.470588235	0.658119658	0.410377358	0.40167364	0.604	0.456621005	0.644549763	0.461111111	0.667883212	0.470899471	0.825503356	0.453815261	0.616504854	0.702040816	0.473469388	0.633466135	0.505	0.523148148
	0.621513944	0.657370518	0.5	0.381443299	0.54185022	0.517094017	0.575510204	0.381165919	0.6953125	0.515151515	0.666666667	0.463302752	0.554404145	0.42081448	0.518939394	0.580645161	0.431192661	0.608	0.600806452	0.521929825	0.643153527	0.419354839	0.654761905	0.48372093	0.507177033	0.636363636	0.59929078	0.552380952	0.576	0.657777778	0.747081712	0.48	0.658227848	0.406392694	0.43083004	0.600775194	0.452488688	0.645454545	0.460732984	0.676156584	0.462311558	0.828947368	0.469465649	0.618604651	0.702811245	0.469879518	0.634615385	0.519417476	0.522727273
	0.607692308	0.659003831	0.486111111	0.388059701	0.552742616	0.510460251	0.570342205	0.387665198	0.692607004	0.520833333	0.678571429	0.473913043	0.552238806	0.43231441	0.527675277	0.57079646	0.434782609	0.604562738	0.6	0.534188034	0.64516129	0.431111111	0.651340996	0.488789238	0.511848341	0.640350877	0.598639456	0.556074766	0.573076923	0.644351464	0.74906367	0.477099237	0.647773279	0.411504425	0.420849421	0.603773585	0.452586207	0.6367713	0.458762887	0.681818182	0.458128079	0.832817337	0.462406015	0.609090909	0.700787402	0.457364341	0.62962963	0.511848341	0.528634361
	0.610294118	0.647058824	0.479820628	0.406698565	0.568548387	0.51417004	0.5625	0.378723404	0.696969697	0.516260163	0.684410646	0.46835443	0.540669856	0.443983402	0.525547445	0.564655172	0.422594142	0.594095941	0.606870229	0.532520325	0.633858268	0.42173913	0.643939394	0.493506494	0.502283105	0.64806867	0.601973684	0.547085202	0.566666667	0.641666667	0.737410072	0.481060606	0.64940239	0.41350211	0.428030303	0.608856089	0.466942149	0.630901288	0.46039604	0.684931507	0.455882353	0.837349398	0.455555556	0.624454148	0.694980695	0.460377358	0.628676471	0.50462963	0.525210084
	0.618705036	0.660839161	0.482142857	0.402843602	0.568	0.505976096	0.569892473	0.370833333	0.693430657	0.523809524	0.671586716	0.478087649	0.537383178	0.434262948	0.531914894	0.561702128	0.423236515	0.604895105	0.609665428	0.536	0.625	0.423076923	0.629090909	0.485106383	0.484581498	0.648979592	0.602605863	0.548245614	0.574545455	0.637096774	0.737588652	0.489130435	0.65625	0.423868313	0.42481203	0.595744681	0.464	0.640816327	0.461538462	0.674267101	0.45754717	0.83908046	0.449640288	0.634854772	0.69581749	0.458955224	0.614840989	0.495535714	0.518518519
	0.610526316	0.651877133	0.465811966	0.405529954	0.565217391	0.496153846	0.572953737	0.374501992	0.700704225	0.544776119	0.67032967	0.470588235	0.540540541	0.447876448	0.531468531	0.553278689	0.432653061	0.613013699	0.601423488	0.526315789	0.629213483	0.419087137	0.629893238	0.475409836	0.484978541	0.654761905	0.593059937	0.564853556	0.577617329	0.628458498	0.737024221	0.492857143	0.647940075	0.416	0.426470588	0.6	0.473282443	0.633466135	0.457142857	0.672955975	0.461187215	0.83943662	0.45890411	0.633466135	0.694339623	0.476868327	0.618055556	0.489361702	0.521912351
	0.604810997	0.654605263	0.46473029	0.422222222	0.561538462	0.486891386	0.576923077	0.377952756	0.704081633	0.530909091	0.659574468	0.482889734	0.550218341	0.458181818	0.527586207	0.544354839	0.435483871	0.611842105	0.604166667	0.530685921	0.621818182	0.418699187	0.638888889	0.465384615	0.485477178	0.661596958	0.585139319	0.561752988	0.588028169	0.641221374	0.737373737	0.486206897	0.643382353	0.426923077	0.423913043	0.608695652	0.466666667	0.643678161	0.452830189	0.67791411	0.435344828	0.840220386	0.457912458	0.621621622	0.695167286	0.475177305	0.620338983	0.475609756	0.519083969
	0.605263158	0.653721683	0.471544715	0.407563025	0.575091575	0.485815603	0.580756014	0.389312977	0.708053691	0.537634409	0.66894198	0.481343284	0.552742616	0.455516014	0.530201342	0.544401544	0.438735178	0.61038961	0.600682594	0.517605634	0.628571429	0.413654618	0.64137931	0.460674157	0.483870968	0.667883212	0.578635015	0.562015504	0.591065292	0.633962264	0.734219269	0.48	0.639285714	0.435424354	0.418439716	0.603960396	0.456521739	0.635338346	0.448598131	0.678571429	0.435146444	0.844504021	0.457236842	0.625954198	0.692028986	0.482517483	0.624161074	0.474509804	0.520599251
	0.608974359	0.653968254	0.474509804	0.405857741	0.58041958	0.480836237	0.575757576	0.380597015	0.708196721	0.545454545	0.667763158	0.47311828	0.541322314	0.451388889	0.538961039	0.541666667	0.434108527	0.615873016	0.603333333	0.506711409	0.622377622	0.412	0.651465798	0.462093863	0.481927711	0.674825175	0.582608696	0.558490566	0.587248322	0.63099631	0.732899023	0.491909385	0.643109541	0.433098592	0.424137931	0.603225806	0.466898955	0.642335766	0.449541284	0.683760684	0.437246964	0.835509138	0.461538462	0.626415094	0.693379791	0.484536082	0.623376623	0.463878327	0.510791367
	0.60443038	0.656534954	0.475095785	0.4	0.580756014	0.47260274	0.574257426	0.381818182	0.704545455	0.552901024	0.667721519	0.496598639	0.548387097	0.452054795	0.540192926	0.544444444	0.453531599	0.62305296	0.599348534	0.508196721	0.619047619	0.414728682	0.665625	0.468085106	0.484375	0.672131148	0.585714286	0.566666667	0.586319218	0.636690647	0.727848101	0.487341772	0.643097643	0.441780822	0.426116838	0.60952381	0.461538462	0.64516129	0.452488688	0.681440443	0.431372549	0.836787565	0.470219436	0.614814815	0.692832765	0.484641638	0.613207547	0.460966543	0.510273973
	0.60371517	0.66568915	0.470588235	0.39516129	0.583892617	0.465346535	0.563291139	0.368421053	0.703821656	0.554054054	0.674922601	0.498327759	0.552	0.45819398	0.555555556	0.538181818	0.451263538	0.623493976	0.595541401	0.496794872	0.617161716	0.409961686	0.666666667	0.466898955	0.484732824	0.684375	0.591549296	0.572953737	0.578778135	0.619377163	0.723076923	0.48757764	0.633986928	0.437710438	0.431972789	0.606153846	0.482539683	0.643356643	0.455752212	0.685636856	0.431372549	0.837563452	0.469512195	0.602888087	0.666666667	0.482084691	0.616564417	0.472924188	0.511864407
	0.607250755	0.673295455	0.483985765	0.385214008	0.578947368	0.470588235	0.557632399	0.364583333	0.693251534	0.548494983	0.674846626	0.5	0.557312253	0.464285714	0.554545455	0.534050179	0.446808511	0.624260355	0.599369085	0.506289308	0.616129032	0.403773585	0.665662651	0.46366782	0.516129032	0.684684685	0.590529248	0.570934256	0.597560976	0.61409396	0.723723724	0.486068111	0.628571429	0.430921053	0.434782609	0.610271903	0.4875	0.639175258	0.457627119	0.686170213	0.447761194	0.835	0.468656716	0.602112676	0.658227848	0.490384615	0.616071429	0.480565371	0.506451613
	0.618768328	0.673184358	0.482517483	0.397727273	0.579617834	0.468152866	0.558912387	0.369863014	0.695121951	0.550161812	0.674626866	0.5	0.556420233	0.47133758	0.555223881	0.53125	0.450704225	0.630813953	0.602484472	0.5	0.613707165	0.409594096	0.670623145	0.46779661	0.522968198	0.675438596	0.596153846	0.566552901	0.605970149	0.618589744	0.715133531	0.481818182	0.619195046	0.430868167	0.441176471	0.622807018	0.49235474	0.638513514	0.435483871	0.686375321	0.446886447	0.830882353	0.48115942	0.584459459	0.648148148	0.5	0.617647059	0.482638889	0.511111111
	0.623563218	0.673972603	0.484641638	0.404411765	0.575949367	0.463722397	0.552631579	0.366666667	0.695121951	0.552380952	0.677514793	0.492163009	0.556818182	0.471518987	0.55942029	0.529010239	0.453287197	0.636619718	0.608562691	0.5	0.618461538	0.40433213	0.666666667	0.464646465	0.524305556	0.674418605	0.591891892	0.57807309	0.609329446	0.605015674	0.713872832	0.488023952	0.633928571	0.416666667	0.438095238	0.616714697	0.49851632	0.636363636	0.429133858	0.679197995	0.455830389	0.827906977	0.487323944	0.590163934	0.651651652	0.519287834	0.613372093	0.484429066	0.520123839
	0.621082621	0.679045093	0.486666667	0.403571429	0.578947368	0.473684211	0.551724138	0.362745098	0.703812317	0.553125	0.674351585	0.481595092	0.540145985	0.469325153	0.553977273	0.519480519	0.450511945	0.63434903	0.606606607	0.489675516	0.616314199	0.413559322	0.670391061	0.464052288	0.511705686	0.677053824	0.586842105	0.578947368	0.610951009	0.604938272	0.712643678	0.48973607	0.638235294	0.427272727	0.447204969	0.615168539	0.505747126	0.646153846	0.433962264	0.674816626	0.448275862	0.831818182	0.488888889	0.593548387	0.643067847	0.51744186	0.612535613	0.471380471	0.528700906
	0.615168539	0.676240209	0.493464052	0.393103448	0.589285714	0.465465465	0.554929577	0.353312303	0.706896552	0.549382716	0.685236769	0.482248521	0.534296029	0.467647059	0.55922865	0.515923567	0.450331126	0.638814016	0.592375367	0.488304094	0.609329446	0.409395973	0.671195652	0.464968153	0.513071895	0.681564246	0.590673575	0.581993569	0.604519774	0.600609756	0.703081232	0.489913545	0.631884058	0.422155689	0.458333333	0.614958449	0.495774648	0.652694611	0.433333333	0.681710214	0.453924915	0.83518931	0.490304709	0.582278481	0.639534884	0.520114943	0.609550562	0.473684211	0.528358209
	0.617728532	0.676020408	0.496815287	0.397306397	0.596491228	0.460869565	0.548476454	0.352941176	0.704225352	0.548484848	0.687671233	0.492753623	0.540069686	0.466472303	0.563342318	0.512658228	0.461538462	0.632275132	0.583798883	0.488304094	0.616045845	0.426710098	0.673854447	0.462025316	0.504792332	0.684210526	0.601010101	0.585443038	0.601648352	0.605970149	0.701369863	0.494318182	0.633237822	0.417867435	0.451428571	0.623306233	0.498607242	0.655172414	0.434782609	0.684579439	0.456666667	0.835140998	0.489247312	0.570987654	0.629943503	0.516949153	0.610958904	0.474193548	0.530973451
	0.610810811	0.68	0.50931677	0.397350993	0.603448276	0.452991453	0.554347826	0.360606061	0.70718232	0.546268657	0.680851064	0.492877493	0.537162162	0.46991404	0.557894737	0.509375	0.457413249	0.637532134	0.587601078	0.474431818	0.615819209	0.425324675	0.678010471	0.464396285	0.5	0.682065217	0.604010025	0.59202454	0.595744681	0.602373887	0.703504043	0.5	0.63559322	0.418338109	0.450424929	0.636363636	0.5	0.659090909	0.436170213	0.684210526	0.450980392	0.838235294	0.492063492	0.575757576	0.623955432	0.515151515	0.596306069	0.470031546	0.521613833
	0.613157895	0.683950617	0.513761468	0.397350993	0.608450704	0.452991453	0.553763441	0.358600583	0.711956522	0.539358601	0.6875	0.494382022	0.546052632	0.478873239	0.558974359	0.504615385	0.46105919	0.6475	0.577023499	0.482191781	0.615819209	0.429487179	0.68134715	0.454545455	0.498461538	0.689473684	0.60591133	0.598820059	0.597402597	0.598820059	0.704	0.5	0.62568306	0.418539326	0.442622951	0.631713555	0.49602122	0.661971831	0.423208191	0.687640449	0.458598726	0.839835729	0.487046632	0.569321534	0.632707775	0.512064343	0.587628866	0.483679525	0.527624309
	0.596446701	0.690821256	0.523952096	0.394822006	0.609550562	0.44972067	0.557333333	0.36440678	0.712365591	0.539130435	0.690721649	0.484848485	0.555205047	0.477653631	0.56	0.509036145	0.458966565	0.646039604	0.578680203	0.487935657	0.618384401	0.424615385	0.681122449	0.463126844	0.5	0.694871795	0.607748184	0.586402266	0.592783505	0.597101449	0.708762887	0.509234828	0.614361702	0.431693989	0.446808511	0.626566416	0.492105263	0.663013699	0.412541254	0.691629956	0.460567823	0.839034205	0.483375959	0.575581395	0.617571059	0.505235602	0.58186398	0.482352941	0.523160763
	0.597560976	0.686602871	0.520588235	0.394904459	0.611111111	0.453296703	0.558746736	0.360110803	0.715039578	0.543909348	0.691139241	0.481182796	0.551401869	0.484848485	0.556930693	0.498525074	0.462462462	0.644768856	0.585784314	0.481481481	0.623978202	0.428571429	0.673267327	0.468023256	0.505847953	0.695431472	0.616628176	0.587912088	0.593908629	0.588888889	0.714646465	0.502564103	0.607792208	0.433604336	0.441326531	0.628712871	0.497461929	0.663043478	0.421221865	0.691304348	0.458204334	0.838966203	0.4925	0.567039106	0.614213198	0.507653061	0.586034913	0.478386167	0.525606469
	0.602870813	0.690866511	0.51884058	0.394984326	0.615803815	0.455284553	0.548717949	0.361413043	0.717557252	0.549723757	0.693430657	0.481481481	0.558912387	0.482573727	0.558472554	0.505780347	0.460641399	0.64354067	0.581730769	0.477806789	0.620689655	0.426035503	0.676399027	0.466666667	0.495821727	0.698492462	0.613995485	0.589673913	0.594527363	0.584699454	0.718518519	0.506265664	0.614213198	0.428571429	0.44638404	0.621359223	0.49	0.660377358	0.43081761	0.693133047	0.460365854	0.837524178	0.494033413	0.569105691	0.614427861	0.497512438	0.587529976	0.473239437	0.530503979
	0.614318707	0.68591224	0.521613833	0.391304348	0.618666667	0.459893048	0.549751244	0.361930295	0.713930348	0.542234332	0.688836105	0.477922078	0.552238806	0.482939633	0.56206089	0.501432665	0.461095101	0.643867925	0.589201878	0.474358974	0.616580311	0.423976608	0.68321513	0.457865169	0.49862259	0.701711491	0.625	0.591397849	0.593220339	0.576	0.716019417	0.512376238	0.616161616	0.434108527	0.451219512	0.626760563	0.490147783	0.658730159	0.431192661	0.691823899	0.459701493	0.833962264	0.491803279	0.587012987	0.608801956	0.49382716	0.591121495	0.47107438	0.531578947
	0.613995485	0.692307692	0.522857143	0.395705521	0.622047244	0.457894737	0.551980198	0.362204724	0.715686275	0.537037037	0.691037736	0.473007712	0.558823529	0.481770833	0.565819861	0.498614958	0.449438202	0.635730858	0.588785047	0.472361809	0.6159601	0.424855491	0.678983834	0.458791209	0.494594595	0.707142857	0.625820569	0.585106383	0.583138173	0.579365079	0.714285714	0.517156863	0.616915423	0.428927681	0.453012048	0.629885057	0.489208633	0.652956298	0.415929204	0.688259109	0.463556851	0.834879406	0.496535797	0.592307692	0.619047619	0.491484185	0.589041096	0.471849866	0.528497409
	0.607142857	0.688195991	0.527932961	0.399399399	0.625641026	0.461340206	0.556900726	0.3657289	0.715662651	0.54005168	0.677419355	0.47654321	0.559322034	0.479381443	0.570454545	0.491847826	0.446927374	0.62979684	0.585812357	0.478908189	0.615012107	0.430985915	0.680365297	0.455284553	0.489304813	0.709382151	0.631465517	0.585751979	0.581986143	0.577427822	0.713947991	0.519323671	0.625304136	0.435207824	0.451764706	0.642384106	0.489361702	0.649122807	0.411594203	0.69123506	0.466666667	0.838181818	0.496535797	0.600502513	0.619158879	0.485576923	0.59009009	0.471052632	0.524296675
	0.609271523	0.682119205	0.536784741	0.404129794	0.628140704	0.463840399	0.558194774	0.3625	0.714964371	0.54005168	0.679545455	0.483091787	0.55922865	0.483544304	0.575555556	0.492021277	0.447802198	0.628062361	0.586666667	0.485576923	0.613908873	0.425414365	0.68018018	0.452380952	0.488126649	0.700892857	0.634615385	0.587628866	0.585812357	0.574742268	0.708333333	0.520286396	0.625	0.436450839	0.457471264	0.63362069	0.483870968	0.649509804	0.410404624	0.690335306	0.468390805	0.839350181	0.492063492	0.600484262	0.621247113	0.48441247	0.581497797	0.473958333	0.521410579
	0.610752688	0.67311828	0.533333333	0.400576369	0.628078818	0.464891041	0.5625	0.365432099	0.717647059	0.540609137	0.674887892	0.48463357	0.562162162	0.484924623	0.577092511	0.489637306	0.464190981	0.630196937	0.59030837	0.489311164	0.608899297	0.424403183	0.677777778	0.458762887	0.484375	0.698689956	0.630801688	0.586734694	0.588764045	0.579345088	0.706150342	0.530373832	0.62004662	0.436018957	0.457399103	0.636942675	0.484234234	0.650485437	0.406162465	0.691552063	0.47740113	0.83539823	0.493273543	0.598574822	0.609865471	0.481220657	0.57860262	0.479591837	0.523690773
	0.611814346	0.671641791	0.540682415	0.407932011	0.637889688	0.458628842	0.566210046	0.362318841	0.71719457	0.548387097	0.676855895	0.489461358	0.558510638	0.488833747	0.576419214	0.485933504	0.466666667	0.635193133	0.589130435	0.490610329	0.606481481	0.425587467	0.671772429	0.456632653	0.477386935	0.69787234	0.63312369	0.586734694	0.594713656	0.576441103	0.70521542	0.530232558	0.61784897	0.430913349	0.462555066	0.645228216	0.481152993	0.647058824	0.408719346	0.686046512	0.467213115	0.833043478	0.49452954	0.600928074	0.613186813	0.474537037	0.576017131	0.481203008	0.524630542
	0.612836439	0.67983368	0.539440204	0.406077348	0.636792453	0.462616822	0.562780269	0.356132075	0.720264317	0.549878345	0.675268817	0.490697674	0.565891473	0.490243902	0.577253219	0.485221675	0.467336683	0.636942675	0.587368421	0.484018265	0.5950783	0.425257732	0.67167382	0.462686567	0.487745098	0.688284519	0.631799163	0.590909091	0.595185996	0.580487805	0.691629956	0.529545455	0.616252822	0.431192661	0.465665236	0.645491803	0.483516484	0.64137931	0.404312668	0.681904762	0.461126005	0.827586207	0.497854077	0.603211009	0.611353712	0.466063348	0.573839662	0.485221675	0.526829268
	0.62145749	0.671399594	0.539800995	0.41576087	0.637002342	0.464530892	0.564444444	0.362149533	0.719222462	0.546987952	0.671578947	0.491990847	0.561538462	0.483333333	0.575630252	0.489104116	0.466334165	0.644490644	0.586912065	0.479820628	0.594235033	0.424317618	0.672916667	0.455882353	0.486746988	0.690082645	0.63599182	0.587939698	0.595698925	0.570743405	0.690631808	0.526666667	0.615212528	0.435079727	0.47257384	0.650505051	0.49137931	0.645879733	0.408488064	0.682330827	0.452196382	0.829059829	0.5	0.605855856	0.612903226	0.466517857	0.576200418	0.490291262	0.533653846
	0.620758483	0.66468254	0.544334975	0.426666667	0.642032333	0.459821429	0.570175439	0.357142857	0.724789916	0.550588235	0.674226804	0.489841986	0.56675063	0.484777518	0.576446281	0.492890995	0.460591133	0.644308943	0.586481113	0.486899563	0.592592593	0.421052632	0.671457906	0.456937799	0.483412322	0.683673469	0.644135189	0.589108911	0.602105263	0.575471698	0.688311688	0.528508772	0.617067834	0.429213483	0.472916667	0.643835616	0.489270386	0.646017699	0.408854167	0.684501845	0.453846154	0.831103679	0.5	0.611111111	0.610278373	0.467248908	0.578411405	0.487119438	0.534117647
	0.62745098	0.666015625	0.546987952	0.424802111	0.64785553	0.465065502	0.575431034	0.356979405	0.724637681	0.555813953	0.668650794	0.486842105	0.558823529	0.487804878	0.582150101	0.491841492	0.459854015	0.638722555	0.590291262	0.484913793	0.589632829	0.422434368	0.674089069	0.458432304	0.487058824	0.686868687	0.651072125	0.582524272	0.605809129	0.578703704	0.692963753	0.521551724	0.621794872	0.425720621	0.467479675	0.647286822	0.491489362	0.647058824	0.41025641	0.686486486	0.453400504	0.830845771	0.494929006	0.61637931	0.609243697	0.468682505	0.573705179	0.498861048	0.526315789
	0.627680312	0.667961165	0.549160671	0.420365535	0.643652561	0.464135021	0.56993737	0.361607143	0.725409836	0.555555556	0.66536965	0.489270386	0.557416268	0.486899563	0.584	0.497716895	0.461165049	0.643700787	0.585412668	0.488222698	0.595338983	0.426914153	0.676646707	0.452214452	0.48372093	0.687250996	0.653846154	0.575178998	0.606995885	0.572727273	0.696016771	0.529288703	0.62394958	0.423245614	0.462925852	0.644230769	0.487603306	0.645788337	0.415617128	0.681978799	0.452736318	0.831423895	0.491017964	0.617834395	0.602484472	0.472103004	0.5703125	0.495475113	0.525842697
	0.630769231	0.663479924	0.546099291	0.429667519	0.652173913	0.465553236	0.569958848	0.354485777	0.725609756	0.55530474	0.664750958	0.493644068	0.556872038	0.48812095	0.580392157	0.497767857	0.466346154	0.64453125	0.583333333	0.491489362	0.593291405	0.43020595	0.678431373	0.458715596	0.47826087	0.690802348	0.653409091	0.575117371	0.601214575	0.575892857	0.693877551	0.520576132	0.622406639	0.427038627	0.467583497	0.642045455	0.488659794	0.646934461	0.411764706	0.676573427	0.450980392	0.831442464	0.497053045	0.619450317	0.602459016	0.475687104	0.569498069	0.49103139	0.527716186
	0.634980989	0.656603774	0.548837209	0.431472081	0.653191489	0.467078189	0.573737374	0.354700855	0.726	0.555555556	0.661596958	0.490526316	0.553738318	0.492537313	0.573359073	0.501098901	0.46778043	0.641618497	0.581952118	0.494736842	0.591752577	0.424719101	0.680311891	0.452702703	0.478555305	0.699047619	0.65735568	0.578341014	0.601980198	0.568627451	0.692771084	0.523138833	0.618661258	0.418410042	0.46407767	0.64738806	0.489878543	0.647181628	0.416464891	0.681506849	0.451306413	0.829581994	0.501930502	0.621052632	0.605633803	0.471698113	0.566539924	0.49103139	0.52173913
	0.638576779	0.657943925	0.548387097	0.431421446	0.657676349	0.466257669	0.579681275	0.356540084	0.726915521	0.563043478	0.656074766	0.489669421	0.553240741	0.49044586	0.567669173	0.495689655	0.472222222	0.641904762	0.582417582	0.491803279	0.587044534	0.418502203	0.682170543	0.455947137	0.480898876	0.705772812	0.661231884	0.581818182	0.603921569	0.568376068	0.68972332	0.523622047	0.615230461	0.422360248	0.46407767	0.648148148	0.493013972	0.648148148	0.422434368	0.686340641	0.451764706	0.831478537	0.5	0.622129436	0.604743083	0.482758621	0.566604128	0.485714286	0.511627907
	0.641404806	0.657992565	0.55	0.425427873	0.663265306	0.463855422	0.58382643	0.354906054	0.720930233	0.564102564	0.658671587	0.485655738	0.556818182	0.489626556	0.5684803	0.48940678	0.472477064	0.640449438	0.582116788	0.487854251	0.586	0.420479303	0.688212928	0.452586207	0.482142857	0.706642066	0.658318426	0.581655481	0.599616858	0.565400844	0.684824903	0.519455253	0.611881188	0.417177914	0.470588235	0.645454545	0.495069034	0.654545455	0.41108545	0.688442211	0.457471264	0.829457364	0.502857143	0.62244898	0.608610568	0.481927711	0.56635514	0.494623656	0.508333333
	0.637867647	0.660583942	0.545657016	0.422169811	0.665330661	0.456692913	0.581712062	0.36122449	0.719230769	0.56302521	0.653500898	0.489959839	0.556818182	0.488706366	0.569029851	0.485416667	0.47972973	0.635859519	0.584837545	0.485943775	0.582178218	0.413646055	0.689849624	0.453961456	0.482608696	0.706739526	0.666666667	0.589010989	0.596226415	0.566390041	0.687140115	0.522243714	0.611328125	0.423076923	0.471698113	0.649373882	0.490310078	0.658	0.411899314	0.686567164	0.462414579	0.829268293	0.506591337	0.625506073	0.614203455	0.475345168	0.568807339	0.495744681	0.514403292
	0.637837838	0.665474061	0.545454545	0.425581395	0.669941061	0.465250965	0.584291188	0.360721443	0.71969697	0.56846473	0.651785714	0.496062992	0.555803571	0.482758621	0.569832402	0.487654321	0.477876106	0.636197441	0.592198582	0.487077535	0.57925636	0.411016949	0.685288641	0.451271186	0.480603448	0.704710145	0.66609589	0.591880342	0.595103578	0.564417178	0.685009488	0.526819923	0.610586011	0.420523139	0.473880597	0.654385965	0.492366412	0.658730159	0.405286344	0.69218241	0.46	0.830357143	0.506566604	0.635294118	0.615678776	0.473581213	0.566243194	0.496815287	0.510204082
	0.637168142	0.663157895	0.545454545	0.425629291	0.675675676	0.457089552	0.580645161	0.360557769	0.71969697	0.569072165	0.652097902	0.499025341	0.5625	0.482965932	0.567272727	0.497005988	0.480263158	0.636528029	0.597560976	0.487128713	0.578846154	0.405857741	0.688073394	0.460743802	0.485106383	0.701785714	0.668367347	0.592827004	0.587037037	0.556451613	0.683018868	0.520754717	0.610902256	0.420841683	0.47145488	0.656896552	0.493408663	0.662109375	0.411764706	0.696343402	0.461873638	0.829446064	0.511111111	0.633204633	0.616541353	0.466410749	0.569120287	0.495780591	0.513184584
	0.636363636	0.665511265	0.543710021	0.435267857	0.68	0.461254613	0.581308411	0.366990291	0.721804511	0.568228106	0.651724138	0.500959693	0.569002123	0.477317554	0.565765766	0.497029703	0.482608696	0.638447972	0.599656357	0.485436893	0.582089552	0.39835729	0.691470054	0.469758065	0.475991649	0.697345133	0.669491525	0.589583333	0.588021779	0.56	0.685981308	0.519626168	0.612662942	0.42209073	0.47037702	0.65210084	0.495378928	0.66344294	0.413276231	0.695787832	0.457883369	0.82832618	0.510989011	0.633270321	0.614100186	0.46780303	0.569148936	0.498969072	0.514056225
	0.638408304	0.666666667	0.541052632	0.434497817	0.683615819	0.46350365	0.580705009	0.367112811	0.715867159	0.563636364	0.653130288	0.50094162	0.567287785	0.47184466	0.557726465	0.496062992	0.48172043	0.640138408	0.593908629	0.478095238	0.581784387	0.397540984	0.67844523	0.472945892	0.475609756	0.693379791	0.660033167	0.590163934	0.588129496	0.557956778	0.684981685	0.516544118	0.609174312	0.422178988	0.471001757	0.649916248	0.5	0.660952381	0.419624217	0.694785276	0.463157895	0.831932773	0.518918919	0.634508349	0.614130435	0.468045113	0.570422535	0.502016129	0.514851485
	0.64334471	0.663851351	0.539877301	0.434408602	0.683426443	0.463636364	0.581651376	0.360747664	0.70856102	0.562376238	0.652246256	0.504604052	0.569958848	0.474088292	0.553791887	0.499025341	0.476595745	0.6432247	0.594639866	0.476547842	0.586837294	0.393574297	0.673647469	0.468253968	0.474747475	0.694300518	0.661211129	0.589537223	0.588235294	0.559615385	0.68716094	0.516423358	0.610603291	0.419847328	0.464471404	0.648424544	0.500894454	0.659813084	0.41875	0.697289157	0.455852156	0.832869081	0.520572451	0.640653358	0.610714286	0.471028037	0.574652778	0.502982107	0.516699411
	0.639123103	0.669983416	0.546	0.438923395	0.683544304	0.460714286	0.584086799	0.363468635	0.708333333	0.556640625	0.656301146	0.500914077	0.570552147	0.477099237	0.562283737	0.491362764	0.470588235	0.640202703	0.597014925	0.472426471	0.586520947	0.391389432	0.674099485	0.47151277	0.475903614	0.68907563	0.668261563	0.587649402	0.584938704	0.557034221	0.688495575	0.515315315	0.610507246	0.415730337	0.468267581	0.649093904	0.5	0.6567718	0.42244898	0.702662722	0.463709677	0.833333333	0.520426288	0.636690647	0.609236234	0.467889908	0.568994889	0.498054475	0.51953125
	0.645107794	0.666666667	0.549407115	0.439918534	0.687062937	0.464664311	0.590017825	0.364298725	0.706618962	0.55620155	0.657512116	0.496376812	0.571138211	0.473684211	0.56454389	0.496212121	0.469601677	0.639261745	0.592169657	0.472527473	0.590017825	0.391812865	0.677966102	0.477842004	0.472222222	0.687813022	0.671899529	0.584313725	0.588336192	0.557438795	0.692708333	0.514234875	0.613190731	0.416666667	0.469387755	0.647540984	0.501736111	0.655616943	0.428	0.708272859	0.466135458	0.835149864	0.523642732	0.64021164	0.608156028	0.469945355	0.570469799	0.49516441	0.519305019
	0.643207856	0.665048544	0.545631068	0.44	0.689003436	0.465849387	0.590509666	0.368705036	0.711775044	0.558935361	0.659777424	0.499108734	0.564257028	0.471028037	0.56779661	0.499072356	0.470954357	0.641322314	0.5888	0.476449275	0.591943958	0.387096774	0.676666667	0.48	0.473786408	0.691419142	0.675968992	0.591522158	0.593220339	0.555555556	0.697435897	0.514991182	0.612676056	0.425724638	0.467661692	0.650406504	0.5	0.648550725	0.432220039	0.705293276	0.463654224	0.836241611	0.524221453	0.641114983	0.605536332	0.466071429	0.569051581	0.495219885	0.519157088
	0.642512077	0.662957075	0.540952381	0.446850394	0.688135593	0.469565217	0.585788562	0.364120782	0.712068966	0.553672316	0.661971831	0.5	0.562130178	0.464088398	0.573578595	0.497237569	0.467479675	0.633711507	0.58490566	0.474910394	0.598275862	0.37962963	0.678217822	0.483992467	0.476280835	0.693311582	0.674772036	0.590038314	0.594009983	0.550274223	0.697435897	0.517482517	0.607329843	0.4204947	0.468646865	0.651685393	0.502521008	0.646846847	0.429961089	0.709039548	0.454022989	0.835325365	0.522765599	0.6439523	0.601362862	0.466666667	0.568627451	0.489719626	0.523452158
	0.643312102	0.662460568	0.545112782	0.440776699	0.687394958	0.468048359	0.583476764	0.36460177	0.707070707	0.554934823	0.656923077	0.502564103	0.55620155	0.462794918	0.573089701	0.493601463	0.463073852	0.630645161	0.585023401	0.469135802	0.603040541	0.383912249	0.682108626	0.485018727	0.47645951	0.692556634	0.673748103	0.581308411	0.594684385	0.548913043	0.693467337	0.517123288	0.607638889	0.41754386	0.473257699	0.649206349	0.504950495	0.65202109	0.43378119	0.712691771	0.457466919	0.835509138	0.512274959	0.650741351	0.598650927	0.465968586	0.562903226	0.487985213	0.514760148
	0.639498433	0.660406886	0.544303797	0.441458733	0.685950413	0.464957265	0.587542088	0.368421053	0.708818636	0.557195572	0.656012177	0.503389831	0.557251908	0.457960644	0.570261438	0.491862568	0.464566929	0.632423756	0.581538462	0.467600701	0.598006645	0.385869565	0.68338558	0.490740741	0.474766355	0.693163752	0.675675676	0.580291971	0.595356551	0.551785714	0.696013289	0.513468013	0.608247423	0.416666667	0.466453674	0.641304348	0.503257329	0.654576857	0.435606061	0.716438356	0.459662289	0.833117723	0.514563107	0.652597403	0.602006689	0.464594128	0.565286624	0.490808824	0.511839709
	0.641860465	0.663565891	0.542039356	0.454713494	0.6875	0.469011725	0.587939698	0.366956522	0.705882353	0.55801105	0.654191617	0.505033557	0.56133829	0.458553792	0.570048309	0.491071429	0.469785575	0.630744849	0.583206107	0.466086957	0.599670511	0.385996409	0.681607419	0.494485294	0.470479705	0.694968553	0.679525223	0.581818182	0.597039474	0.564236111	0.695867769	0.513245033	0.610829103	0.418367347	0.467304625	0.638461538	0.50877193	0.65767285	0.436672968	0.715646259	0.461682243	0.835025381	0.517628205	0.648648649	0.601973684	0.462328767	0.568720379	0.494565217	0.512635379
	0.639570552	0.668195719	0.535776614	0.447272727	0.683523654	0.471666667	0.59	0.364864865	0.709003215	0.558394161	0.652880355	0.507512521	0.56133829	0.454703833	0.580188679	0.488495575	0.46743295	0.63322884	0.584848485	0.467937608	0.592891761	0.384341637	0.678955453	0.494525547	0.467889908	0.692667707	0.678518519	0.584670232	0.592833876	0.565292096	0.693311582	0.515297907	0.608040201	0.422818792	0.465189873	0.634703196	0.514106583	0.655	0.443413729	0.718707941	0.461966605	0.835633626	0.519936204	0.653061224	0.602272727	0.459965928	0.566718995	0.495527728	0.520426288
	0.640364188	0.666163142	0.535528596	0.444642857	0.68174475	0.475165563	0.589700997	0.365609349	0.7088	0.560714286	0.653958944	0.51147541	0.558394161	0.455652174	0.578538103	0.487762238	0.471698113	0.629800307	0.581709145	0.468267581	0.595879556	0.384210526	0.679447853	0.490974729	0.466424682	0.682228916	0.681751825	0.580985915	0.590909091	0.560477002	0.689822294	0.519872814	0.609271523	0.424543947	0.458786936	0.634182909	0.510802469	0.658415842	0.442201835	0.72	0.467153285	0.838471023	0.516535433	0.652173913	0.602893891	0.462437396	0.568322981	0.500881834	0.527777778
	0.64167916	0.67013373	0.532758621	0.441489362	0.6784	0.475328947	0.586319218	0.360197368	0.711568938	0.56445993	0.657018813	0.508143322	0.561371841	0.450946644	0.578386606	0.487046632	0.46567718	0.62804878	0.585798817	0.472972973	0.594637224	0.383537653	0.684131737	0.495527728	0.465240642	0.682228916	0.67965368	0.581755594	0.591639871	0.563758389	0.690821256	0.515673981	0.605769231	0.428802589	0.459909228	0.635555556	0.509893455	0.659053834	0.442238267	0.716145833	0.464737794	0.838359469	0.515673981	0.652841782	0.603503185	0.45709571	0.570107858	0.5	0.524701874
	0.646108664	0.667642753	0.529711375	0.447368421	0.681962025	0.476422764	0.588516746	0.359223301	0.713166144	0.568259386	0.654778887	0.507246377	0.567615658	0.452702703	0.582089552	0.484745763	0.467889908	0.62804878	0.588744589	0.476510067	0.594637224	0.381034483	0.679355783	0.497345133	0.463028169	0.682634731	0.678571429	0.586030664	0.596825397	0.56384743	0.690208668	0.516975309	0.604133545	0.4288	0.462462462	0.635294118	0.510606061	0.661264182	0.441071429	0.715025907	0.462765957	0.837740385	0.513178295	0.656534954	0.595645412	0.4599018	0.564687976	0.501712329	0.522765599
	0.641210375	0.668103448	0.52852349	0.445017182	0.676609105	0.474358974	0.587025316	0.3632	0.714064915	0.565878378	0.66011236	0.504746835	0.565674256	0.457429048	0.579494799	0.482293423	0.468239564	0.628398792	0.588825215	0.475	0.600311042	0.378378378	0.680758017	0.495590829	0.462478185	0.678466077	0.676966292	0.58714044	0.59811617	0.566502463	0.689381933	0.518968134	0.605678233	0.431279621	0.459138187	0.630434783	0.508270677	0.664526485	0.449122807	0.717948718	0.458699473	0.838516746	0.509893455	0.661169415	0.594801223	0.461290323	0.564954683	0.497461929	0.525790349
	0.635724332	0.667142857	0.529118136	0.446700508	0.679012346	0.472266244	0.590625	0.360890302	0.720121029	0.566445183	0.662517289	0.503912363	0.565587734	0.459504132	0.583333333	0.481605351	0.462365591	0.627802691	0.591168091	0.474380165	0.59752322	0.376254181	0.68443804	0.494755245	0.459412781	0.67053701	0.679218968	0.592039801	0.599071207	0.568659128	0.69170579	0.514836795	0.60371517	0.426356589	0.462333826	0.635846373	0.509687034	0.667197452	0.450434783	0.717557252	0.45407279	0.837072019	0.510574018	0.661698957	0.593040847	0.45686901	0.569506726	0.494983278	0.524671053
	0.633566434	0.666193182	0.522875817	0.447986577	0.680851064	0.475077882	0.589230769	0.358934169	0.720895522	0.566775244	0.661202186	0.505426357	0.565656566	0.458128079	0.586800574	0.47704918	0.461130742	0.628148148	0.587078652	0.470491803	0.596651446	0.37437604	0.687142857	0.493103448	0.464041096	0.671428571	0.678571429	0.594728171	0.597222222	0.567092652	0.693498452	0.515283843	0.598159509	0.431192661	0.459618209	0.630252101	0.50591716	0.668224299	0.44982699	0.718045113	0.454545455	0.83745583	0.511904762	0.664212077	0.593093093	0.45984252	0.56871345	0.50247117	0.524671053
	0.630344828	0.665726375	0.525889968	0.447587354	0.680722892	0.479134467	0.589586524	0.357698289	0.721481481	0.5648	0.660786974	0.506870229	0.569786535	0.453074434	0.593794076	0.47804878	0.457894737	0.630276565	0.593103448	0.464630225	0.5982009	0.375415282	0.687853107	0.493174061	0.46179966	0.673295455	0.678961749	0.5954323	0.593323217	0.568503937	0.693846154	0.512893983	0.601515152	0.430513595	0.459618209	0.625172891	0.505139501	0.665644172	0.447098976	0.720987654	0.456410256	0.83372093	0.510324484	0.661786237	0.592814371	0.462848297	0.570809249	0.504065041	0.522022838
	0.63165075	0.664796634	0.520766773	0.445171849	0.682089552	0.48006135	0.596992481	0.354938272	0.717231222	0.560629921	0.661290323	0.505311077	0.573505654	0.451510334	0.592436975	0.479233227	0.453913043	0.631349782	0.593150685	0.465709729	0.597633136	0.374183007	0.68767507	0.496632997	0.461016949	0.67877095	0.677376171	0.597087379	0.594879518	0.566718995	0.685325265	0.512056738	0.60331825	0.433431953	0.45942029	0.627210884	0.508029197	0.667175573	0.450252951	0.719362745	0.456852792	0.83409611	0.513196481	0.664254703	0.597650514	0.466360856	0.571428571	0.507223114	0.5340729
	0.636118598	0.659279778	0.522691706	0.443910256	0.680534918	0.479389313	0.598811293	0.349013657	0.710334789	0.553158706	0.656914894	0.506726457	0.56937799	0.447949527	0.59223301	0.47943038	0.458544839	0.634670487	0.593495935	0.4640625	0.597058824	0.375609756	0.6875	0.5	0.461148649	0.677731674	0.676354029	0.598387097	0.59375	0.566978193	0.688622754	0.504895105	0.606287425	0.43255132	0.462411348	0.629032258	0.506512301	0.672672673	0.449832776	0.720338983	0.461409396	0.832768362	0.514577259	0.666195191	0.599415205	0.465753425	0.570621469	0.507886435	0.537735849
	0.634408602	0.663487738	0.523148148	0.444976077	0.680534918	0.481873112	0.600883652	0.347432024	0.70647482	0.560606061	0.662303665	0.502967359	0.568535826	0.45	0.593663912	0.47751938	0.457286432	0.632768362	0.590296496	0.463452566	0.596209913	0.37641357	0.685517241	0.497520661	0.459866221	0.67755102	0.676701571	0.596491228	0.595588235	0.568992248	0.687869822	0.500689655	0.59646539	0.434532374	0.46403385	0.626826029	0.507122507	0.673134328	0.450166113	0.722021661	0.458333333	0.832589286	0.520172911	0.671309192	0.597101449	0.464555053	0.571629213	0.503875969	0.537267081
	0.636604775	0.659973226	0.525679758	0.440625	0.675477239	0.477810651	0.603746398	0.344776119	0.706723891	0.56006006	0.664524422	0.500732064	0.569444444	0.450155763	0.592087312	0.475308642	0.457377049	0.634831461	0.591152815	0.467889908	0.596541787	0.376811594	0.690540541	0.491856678	0.46039604	0.679296346	0.671834625	0.597484277	0.599125364	0.56374808	0.69005848	0.500683995	0.597953216	0.433908046	0.464985994	0.626315789	0.507082153	0.675074184	0.445723684	0.72175981	0.461285008	0.831485588	0.518624642	0.673942701	0.592592593	0.463963964	0.572423398	0.505392912	0.535493827
	0.638020833	0.658666667	0.520958084	0.436923077	0.67826087	0.478581979	0.596045198	0.346210996	0.707865169	0.560538117	0.662835249	0.494964029	0.567692308	0.452859351	0.58974359	0.473282443	0.459415584	0.63547486	0.58643617	0.47439759	0.596843615	0.375	0.684069612	0.491961415	0.460784314	0.680053548	0.674775928	0.600308642	0.596237337	0.56097561	0.692640693	0.502724796	0.598561151	0.429378531	0.464435146	0.628571429	0.504189944	0.674963397	0.452188006	0.719298246	0.461165049	0.826985854	0.523943662	0.673441734	0.59375	0.464705882	0.575757576	0.508371385	0.541729894
	0.639534884	0.658698539	0.515509601	0.436170213	0.67816092	0.475218659	0.596910112	0.343108504	0.703038674	0.561481481	0.661596958	0.495021337	0.563165906	0.450769231	0.588548602	0.47734139	0.459935897	0.638002774	0.585845347	0.476900149	0.595473833	0.374414977	0.68575233	0.491987179	0.4608	0.679470199	0.678887484	0.606382979	0.595135908	0.564102564	0.689458689	0.50202977	0.597733711	0.427170868	0.459644323	0.630012937	0.506224066	0.672438672	0.4592	0.71954023	0.459330144	0.826695371	0.527624309	0.673854447	0.591549296	0.465417867	0.577080491	0.505295008	0.545045045
	0.638924456	0.658311346	0.516788321	0.437405732	0.680397727	0.474674385	0.598601399	0.342066958	0.698630137	0.562043796	0.66372796	0.50209205	0.562974203	0.454268293	0.589473684	0.478195489	0.461295419	0.635116598	0.588082902	0.479228487	0.597183099	0.375766871	0.686842105	0.492063492	0.458730159	0.68359375	0.679104478	0.604754829	0.597733711	0.561011905	0.68907563	0.5	0.597202797	0.421853389	0.456140351	0.627400768	0.507565337	0.673381295	0.458135861	0.712669683	0.460567823	0.825159915	0.530136986	0.673740053	0.59197787	0.46799431	0.578018996	0.501488095	0.550960118
	0.639490446	0.658376963	0.509272468	0.435555556	0.683473389	0.478448276	0.59833795	0.345821326	0.700808625	0.557471264	0.665427509	0.498614958	0.563636364	0.453592814	0.592689295	0.477678571	0.462264151	0.635135135	0.586956522	0.47640118	0.597222222	0.369532428	0.687906372	0.4953125	0.457680251	0.686451613	0.679851669	0.602941176	0.598039216	0.561403509	0.692837466	0.5	0.598611111	0.416666667	0.453815261	0.625798212	0.510121457	0.6747851	0.454545455	0.713646532	0.456790123	0.826455026	0.530446549	0.675853018	0.588235294	0.468265162	0.579161028	0.500736377	0.548529412
	0.637279597	0.657997399	0.511988717	0.435483871	0.686382393	0.47788873	0.601369863	0.349431818	0.699867198	0.554765292	0.664619165	0.500689655	0.56651719	0.449039882	0.594033722	0.476968796	0.462015504	0.634048257	0.588310038	0.481910275	0.598630137	0.373692078	0.689119171	0.494623656	0.45625	0.684546616	0.682926829	0.605531295	0.59693166	0.561683599	0.68852459	0.497340426	0.597544338	0.417119565	0.453333333	0.624211854	0.511288181	0.677053824	0.455246914	0.713812155	0.459293395	0.826638478	0.530201342	0.681643132	0.593792173	0.465924896	0.584329349	0.504360465	0.551226551
	0.637608966	0.652671756	0.513850416	0.438136827	0.686567164	0.47592068	0.600271003	0.348804501	0.696052632	0.551192146	0.660561661	0.50136612	0.565281899	0.448377581	0.595360825	0.477876106	0.462249615	0.635638298	0.583229036	0.479196557	0.600272851	0.378698225	0.691719745	0.494640123	0.454404946	0.683143219	0.681598063	0.603746398	0.596127248	0.561428571	0.689280868	0.498691099	0.59811828	0.418699187	0.454304636	0.623441397	0.507170795	0.669456067	0.458015267	0.714754098	0.457446809	0.827368421	0.531375167	0.683673469	0.595460614	0.464285714	0.579500657	0.504347826	0.547277937
	0.635352287	0.651898734	0.510989011	0.433908046	0.687248322	0.481118881	0.604026846	0.346740638	0.69921875	0.552155772	0.659781288	0.501351351	0.568281938	0.454148472	0.592121982	0.475146199	0.45941807	0.638998682	0.58478803	0.480796586	0.599190283	0.377941176	0.694444444	0.493939394	0.45412844	0.680503145	0.684210526	0.605974395	0.597260274	0.559032717	0.689608637	0.498054475	0.598930481	0.418791946	0.459424084	0.624691358	0.505141388	0.673103448	0.456752656	0.718446602	0.45852187	0.82776618	0.528871391	0.681415929	0.596281541	0.465940054	0.579842932	0.505780347	0.546230441
	0.630806846	0.65	0.512820513	0.431428571	0.689564069	0.481944444	0.604	0.349862259	0.698186528	0.552667579	0.660628019	0.502018843	0.572661871	0.451008646	0.593155894	0.479710145	0.464179104	0.640625	0.584577114	0.480225989	0.599206349	0.37755102	0.694235589	0.491803279	0.451367781	0.679197995	0.683589138	0.606232295	0.599184783	0.558073654	0.68909825	0.49870801	0.599201065	0.418449198	0.456774194	0.620858896	0.504469987	0.674863388	0.460150376	0.71858217	0.456716418	0.829192547	0.52734375	0.680399501	0.594701987	0.461641992	0.577922078	0.505714286	0.545070423
	0.631961259	0.653940887	0.51193634	0.42877292	0.694805195	0.478737997	0.608125819	0.352941176	0.699354839	0.552560647	0.658682635	0.498663102	0.575107296	0.453389831	0.599250936	0.482708934	0.462664714	0.637532134	0.583436341	0.479050279	0.602614379	0.37755102	0.697645601	0.49260355	0.453996983	0.678704857	0.681024447	0.608450704	0.599730458	0.556022409	0.691588785	0.5	0.596837945	0.420982736	0.461146497	0.618757613	0.505703422	0.671601615	0.458333333	0.718981972	0.458456973	0.827868852	0.526588846	0.684340321	0.594202899	0.458885942	0.576923077	0.507082153	0.543568465
[truncated: 451 more columns]
