# Supplementary material for: Computational Simulation of Team Creativity: The Benefit of Member Flow
Source: Front Psychol. 2019 Feb 7;10:188. doi: 10.3389/fpsyg.2019.00188 (PMC6374635; doi:10.3389/fpsyg.2019.00188)
Supplement: DATA SHEETS S9, S10 — The outputs of E/e experiments through BehaviorSpace function. [file Data_Sheet_9.csv]

BehaviorSpace results (NetLogo 6.0.2)
new-TCM-1.0.nlogo
E
12/19/2018 21:47:52:323 +0800
min-pxcor	max-pxcor	min-pycor	max-pycor
-1	23	-1	23
[run number]	1	2	3	4	5	6	7	8	9	10	11	12	13	14	15	16	17	18	19	20	21	22	23	24	25	26	27	28	29	30	31	32	33	34	35	36	37	38	39	40	41	42	43	44	45	46	47	48	49
numDiverShareKnow	10	10	10	10	10	10	10	10	10	10	10	10	10	10	10	10	10	10	10	10	10	10	10	10	10	10	10	10	10	10	10	10	10	10	10	10	10	10	10	10	10	10	10	10	10	10	10	10	10
numNormalSuperKnowPool	8	8	8	8	8	8	8	8	8	8	8	8	8	8	8	8	8	8	8	8	8	8	8	8	8	8	8	8	8	8	8	8	8	8	8	8	8	8	8	8	8	8	8	8	8	8	8	8	8
numOutsidersShareKnow	10	10	10	10	10	10	10	10	10	10	10	10	10	10	10	10	10	10	10	10	10	10	10	10	10	10	10	10	10	10	10	10	10	10	10	10	10	10	10	10	10	10	10	10	10	10	10	10	10
evaluNumber	3	3	3	3	3	3	3	3	3	3	3	3	3	3	3	3	3	3	3	3	3	3	3	3	3	3	3	3	3	3	3	3	3	3	3	3	3	3	3	3	3	3	3	3	3	3	3	3	3
numDiverEfficiency	10	10	10	10	10	10	10	10	10	10	10	10	10	10	10	10	10	10	10	10	10	10	10	10	10	10	10	10	10	10	10	10	10	10	10	10	10	10	10	10	10	10	10	10	10	10	10	10	10
numCreativeSuperKnowPool	2	2	2	2	2	2	2	2	2	2	2	2	2	2	2	2	2	2	2	2	2	2	2	2	2	2	2	2	2	2	2	2	2	2	2	2	2	2	2	2	2	2	2	2	2	2	2	2	2
numSuperShareKnow	2	2	2	2	2	2	2	2	2	2	2	2	2	2	2	2	2	2	2	2	2	2	2	2	2	2	2	2	2	2	2	2	2	2	2	2	2	2	2	2	2	2	2	2	2	2	2	2	2
numEvaluShareKnow	5	5	5	5	5	5	5	5	5	5	5	5	5	5	5	5	5	5	5	5	5	5	5	5	5	5	5	5	5	5	5	5	5	5	5	5	5	5	5	5	5	5	5	5	5	5	5	5	5
rabbitsNormalNum	80	80	80	80	80	80	80	80	80	80	80	80	80	80	80	80	80	80	80	80	80	80	80	80	80	80	80	80	80	80	80	80	80	80	80	80	80	80	80	80	80	80	80	80	80	80	80	80	80
numNormalDiverKnowPool	8	8	8	8	8	8	8	8	8	8	8	8	8	8	8	8	8	8	8	8	8	8	8	8	8	8	8	8	8	8	8	8	8	8	8	8	8	8	8	8	8	8	8	8	8	8	8	8	8
creativeMin	11	11	11	11	11	11	11	11	11	11	11	11	11	11	11	11	11	11	11	11	11	11	11	11	11	11	11	11	11	11	11	11	11	11	11	11	11	11	11	11	11	11	11	11	11	11	11	11	11
numNormalEvaluKnowPool	5	5	5	5	5	5	5	5	5	5	5	5	5	5	5	5	5	5	5	5	5	5	5	5	5	5	5	5	5	5	5	5	5	5	5	5	5	5	5	5	5	5	5	5	5	5	5	5	5
memberFlowSwitch?	TRUE	TRUE	TRUE	TRUE	TRUE	TRUE	TRUE	TRUE	TRUE	TRUE	TRUE	TRUE	TRUE	TRUE	TRUE	TRUE	TRUE	TRUE	TRUE	TRUE	TRUE	TRUE	TRUE	TRUE	TRUE	TRUE	TRUE	TRUE	TRUE	TRUE	TRUE	TRUE	TRUE	TRUE	TRUE	TRUE	TRUE	TRUE	TRUE	TRUE	TRUE	TRUE	TRUE	TRUE	TRUE	TRUE	TRUE	TRUE	TRUE
numCreativeDiverKnowPool	2	2	2	2	2	2	2	2	2	2	2	2	2	2	2	2	2	2	2	2	2	2	2	2	2	2	2	2	2	2	2	2	2	2	2	2	2	2	2	2	2	2	2	2	2	2	2	2	2
creativeMax	20	20	20	20	20	20	20	20	20	20	20	20	20	20	20	20	20	20	20	20	20	20	20	20	20	20	20	20	20	20	20	20	20	20	20	20	20	20	20	20	20	20	20	20	20	20	20	20	20
numCreativeEvaluKnowPool	5	5	5	5	5	5	5	5	5	5	5	5	5	5	5	5	5	5	5	5	5	5	5	5	5	5	5	5	5	5	5	5	5	5	5	5	5	5	5	5	5	5	5	5	5	5	5	5	5
numSuperEfficiency	10	10	10	10	10	10	10	10	10	10	10	10	10	10	10	10	10	10	10	10	10	10	10	10	10	10	10	10	10	10	10	10	10	10	10	10	10	10	10	10	10	10	10	10	10	10	10	10	10
superNumber	3	3	3	3	3	3	3	3	3	3	3	3	3	3	3	3	3	3	3	3	3	3	3	3	3	3	3	3	3	3	3	3	3	3	3	3	3	3	3	3	3	3	3	3	3	3	3	3	3
diverNumber	3	3	3	3	3	3	3	3	3	3	3	3	3	3	3	3	3	3	3	3	3	3	3	3	3	3	3	3	3	3	3	3	3	3	3	3	3	3	3	3	3	3	3	3	3	3	3	3	3
normalMin	0	0	0	0	0	0	0	0	0	0	0	0	0	0	0	0	0	0	0	0	0	0	0	0	0	0	0	0	0	0	0	0	0	0	0	0	0	0	0	0	0	0	0	0	0	0	0	0	0
rabbitsCreativeNum	80	80	80	80	80	80	80	80	80	80	80	80	80	80	80	80	80	80	80	80	80	80	80	80	80	80	80	80	80	80	80	80	80	80	80	80	80	80	80	80	80	80	80	80	80	80	80	80	80
[reporter]	teamCreativity	teamCreativity	teamCreativity	teamCreativity	teamCreativity	teamCreativity	teamCreativity	teamCreativity	teamCreativity	teamCreativity	teamCreativity	teamCreativity	teamCreativity	teamCreativity	teamCreativity	teamCreativity	teamCreativity	teamCreativity	teamCreativity	teamCreativity	teamCreativity	teamCreativity	teamCreativity	teamCreativity	teamCreativity	teamCreativity	teamCreativity	teamCreativity	teamCreativity	teamCreativity	teamCreativity	teamCreativity	teamCreativity	teamCreativity	teamCreativity	teamCreativity	teamCreativity	teamCreativity	teamCreativity	teamCreativity	teamCreativity	teamCreativity	teamCreativity	teamCreativity	teamCreativity	teamCreativity	teamCreativity	teamCreativity	teamCreativity
[final]	0.329896907	0.303546099	0.186486486	0.273469388	0.314199396	0.342383107	0.526466381	0.278711485	0.273624824	0.251177394	0.373049645	0.285289747	0.361643836	0.320781032	0.30428769	0.276902887	0.208998549	0.28879892	0.267105263	0.401002506	0.109067017	0.40660737	0.504191617	0.327245053	0.387483356	0.385786802	0.441605839	0.490024938	0.430051813	0.338639653	0.425072046	0.24408284	0.339378238	0.246458924	0.509408602	0.163027656	0.443410853	0.330677291	0.24011713	0.325385694	0.3171875	0.480741797	0.258807588	0.114285714	0.254098361	0.307458143	0.333800842	0.164520744	0.364656381
[min]	0	0	0	0	0	0	0	0	0	0	0	0	0	0	0	0	0	0	0	0	0	0	0	0	0	0	0	0	0	0	0	0	0	0	0	0	0	0	0	0	0	0	0	0	0	0	0	0	0
[max]	0.545454545	0.615384615	0.333333333	0.5	0.571428571	0.346394984	0.529801325	0.5	0.273624824	0.285714286	0.409448819	0.289156627	0.369165488	0.413793103	0.454545455	0.297063903	0.444444444	0.35	0.421052632	0.407258065	0.16969697	0.733333333	0.504191617	0.384615385	0.909090909	0.40234375	0.525925926	0.5625	0.452196382	0.5	0.43615257	0.5	0.666666667	0.246511628	0.666666667	0.164227642	0.466918715	0.342268041	0.27826087	0.375	0.333333333	0.507640068	0.262969589	0.217391304	0.488372093	0.338753388	0.5	0.272727273	0.46
[mean]	0.320967047	0.311197943	0.211643362	0.28297854	0.310997148	0.271850856	0.460419202	0.272957576	0.188666535	0.227958489	0.358059457	0.238187726	0.316897444	0.321239063	0.339698526	0.256882911	0.18484431	0.241010386	0.250511159	0.339981259	0.130009398	0.448344487	0.415948502	0.308132653	0.354385913	0.355316783	0.440807823	0.478900438	0.397870303	0.313838668	0.386333311	0.288377126	0.349172639	0.190736369	0.449014683	0.12697026	0.384578735	0.281906132	0.231098254	0.318191178	0.28284673	0.44484634	0.207711139	0.124915686	0.310264481	0.29240643	0.32107766	0.155658875	0.332736442
[steps]	100	100	100	100	100	100	100	100	100	100	100	100	100	100	100	100	100	100	100	100	100	100	100	100	100	100	100	100	100	100	100	100	100	100	100	100	100	100	100	100	100	100	100	100	100	100	100	100	100
[all run data]	teamCreativity	teamCreativity	teamCreativity	teamCreativity	teamCreativity	teamCreativity	teamCreativity	teamCreativity	teamCreativity	teamCreativity	teamCreativity	teamCreativity	teamCreativity	teamCreativity	teamCreativity	teamCreativity	teamCreativity	teamCreativity	teamCreativity	teamCreativity	teamCreativity	teamCreativity	teamCreativity	teamCreativity	teamCreativity	teamCreativity	teamCreativity	teamCreativity	teamCreativity	teamCreativity	teamCreativity	teamCreativity	teamCreativity	teamCreativity	teamCreativity	teamCreativity	teamCreativity	teamCreativity	teamCreativity	teamCreativity	teamCreativity	teamCreativity	teamCreativity	teamCreativity	teamCreativity	teamCreativity	teamCreativity	teamCreativity	teamCreativity
	0	0	0	0	0	0	0	0	0	0	0	0	0	0	0	0	0	0	0	0	0	0	0	0	0	0	0	0	0	0	0	0	0	0	0	0	0	0	0	0	0	0	0	0	0	0	0	0	0
	0.166666667	0.615384615	0.333333333	0.5	0.571428571	0	0.166666667	0.5	0.1	0	0	0	0	0.2	0.454545455	0.1	0.444444444	0.307692308	0	0	0	0.733333333	0	0	0.5	0.181818182	0.4	0.25	0.25	0.1	0.222222222	0.5	0.666666667	0.142857143	0.666666667	0	0	0	0	0	0	0.5	0	0.090909091	0.142857143	0	0.5	0.125	0.2
	0.090909091	0.473684211	0.25	0.461538462	0.363636364	0.1875	0.285714286	0.294117647	0.058823529	0.285714286	0.285714286	0.090909091	0.166666667	0.333333333	0.3	0.285714286	0.238095238	0.35	0.4	0.181818182	0.066666667	0.625	0	0.166666667	0.909090909	0.192307692	0.428571429	0.555555556	0.235294118	0.5	0.428571429	0.363636364	0.375	0.1	0.454545455	0	0.1875	0	0.263157895	0.375	0.230769231	0.428571429	0	0.157894737	0.4	0.285714286	0.375	0.125	0.333333333
	0.545454545	0.44	0.333333333	0.375	0.294117647	0.185185185	0.217391304	0.304347826	0.052631579	0.28	0.272727273	0.052631579	0.25	0.413793103	0.233333333	0.294117647	0.171428571	0.285714286	0.357142857	0.153846154	0.055555556	0.472222222	0.258064516	0.366666667	0.764705882	0.214285714	0.304347826	0.5625	0.307692308	0.363636364	0.368421053	0.285714286	0.25	0.230769231	0.277777778	0.033333333	0.2	0	0.185185185	0.285714286	0.277777778	0.454545455	0	0.142857143	0.428571429	0.277777778	0.3125	0.210526316	0.333333333
	0.541666667	0.379310345	0.28	0.333333333	0.454545455	0.166666667	0.222222222	0.257142857	0.038461538	0.225806452	0.222222222	0.166666667	0.285714286	0.35	0.242424242	0.260869565	0.153846154	0.285714286	0.421052632	0.1875	0.1	0.525	0.243243243	0.384615385	0.625	0.1875	0.333333333	0.55	0.272727273	0.378378378	0.3	0.368421053	0.233333333	0.2	0.192307692	0.055555556	0.166666667	0	0.193548387	0.272727273	0.277777778	0.473684211	0.107142857	0.2	0.375	0.214285714	0.333333333	0.272727273	0.424242424
	0.41025641	0.333333333	0.258064516	0.228571429	0.3125	0.166666667	0.394736842	0.255813953	0.027027027	0.216216216	0.25	0.2	0.261904762	0.311111111	0.173913043	0.267857143	0.109090909	0.268292683	0.37037037	0.307692308	0.111111111	0.47826087	0.18	0.375	0.46875	0.333333333	0.405405405	0.5	0.266666667	0.340425532	0.290322581	0.346153846	0.179487179	0.16	0.233333333	0.090909091	0.148148148	0.130434783	0.162162162	0.24	0.333333333	0.379310345	0.147058824	0.205128205	0.484848485	0.228571429	0.346153846	0.222222222	0.4
	0.380952381	0.333333333	0.27027027	0.230769231	0.317073171	0.139534884	0.367346939	0.293103448	0.024390244	0.2	0.228571429	0.2	0.234042553	0.34	0.218181818	0.246153846	0.103448276	0.261904762	0.277777778	0.305555556	0.125	0.462962963	0.206896552	0.352941176	0.380952381	0.318181818	0.43902439	0.49122807	0.244897959	0.333333333	0.41025641	0.325581395	0.226415094	0.142857143	0.179487179	0.078431373	0.193548387	0.127659574	0.146341463	0.25	0.323529412	0.368421053	0.219512195	0.217391304	0.488372093	0.195121951	0.279069767	0.21875	0.414634146
	0.355555556	0.28	0.285714286	0.214285714	0.270833333	0.125	0.372881356	0.307692308	0.12244898	0.173913043	0.230769231	0.195652174	0.189655172	0.358490566	0.203125	0.213333333	0.098360656	0.25	0.279069767	0.244444444	0.119047619	0.475409836	0.291666667	0.333333333	0.326530612	0.285714286	0.431818182	0.5	0.228070175	0.306451613	0.347826087	0.326923077	0.263157895	0.129032258	0.25	0.063492063	0.222222222	0.114754098	0.136363636	0.216216216	0.3	0.375	0.229166667	0.181818182	0.462962963	0.173913043	0.270833333	0.268292683	0.422222222
	0.301886792	0.285714286	0.294117647	0.204545455	0.288461538	0.169811321	0.353846154	0.285714286	0.12	0.214285714	0.214285714	0.18	0.2	0.327586207	0.283783784	0.2	0.107692308	0.233333333	0.303571429	0.277777778	0.096153846	0.506666667	0.294117647	0.305084746	0.314814815	0.301587302	0.413793103	0.444444444	0.245901639	0.308823529	0.384615385	0.390625	0.258064516	0.114285714	0.314814815	0.059701493	0.243902439	0.104477612	0.12244898	0.196078431	0.288888889	0.326086957	0.196428571	0.171875	0.465517241	0.203703704	0.280701754	0.255319149	0.46
	0.322580645	0.253968254	0.293103448	0.20754717	0.293103448	0.220338983	0.338235294	0.261904762	0.1	0.206349206	0.345454545	0.166666667	0.206349206	0.338709677	0.341176471	0.177777778	0.117647059	0.279411765	0.333333333	0.26984127	0.112903226	0.523255814	0.304347826	0.343283582	0.338983051	0.323943662	0.416666667	0.4375	0.261538462	0.265060241	0.368421053	0.373134328	0.265625	0.085106383	0.290322581	0.0875	0.255813953	0.123287671	0.156862745	0.185185185	0.270833333	0.37254902	0.171875	0.181818182	0.451612903	0.196428571	0.242424242	0.203389831	0.378787879
	0.301369863	0.253164557	0.289855072	0.262295082	0.301587302	0.231884058	0.352112676	0.258823529	0.109375	0.2	0.328125	0.14516129	0.236111111	0.338028169	0.359223301	0.181818182	0.108108108	0.287671233	0.3125	0.328947368	0.104477612	0.5	0.336633663	0.319444444	0.3125	0.325	0.367647059	0.435294118	0.277777778	0.287356322	0.372881356	0.373333333	0.264705882	0.092592593	0.28125	0.108695652	0.29787234	0.131578947	0.13559322	0.196428571	0.254545455	0.338709677	0.154929577	0.169014085	0.416666667	0.1875	0.25	0.1875	0.337837838
	0.268292683	0.287356322	0.243902439	0.285714286	0.3	0.219178082	0.341772152	0.241758242	0.118421053	0.233766234	0.347222222	0.183098592	0.233766234	0.333333333	0.366972477	0.176470588	0.096385542	0.341463415	0.281690141	0.348837209	0.135135135	0.475247525	0.327102804	0.342105263	0.281690141	0.333333333	0.38961039	0.443181818	0.3125	0.315217391	0.387096774	0.364705882	0.285714286	0.118644068	0.28358209	0.099009901	0.303571429	0.128205128	0.181818182	0.238095238	0.254545455	0.333333333	0.166666667	0.166666667	0.41025641	0.2	0.253333333	0.169014085	0.325301205
	0.285714286	0.280898876	0.238636364	0.277777778	0.291666667	0.236842105	0.3375	0.231578947	0.144578313	0.231707317	0.373333333	0.186666667	0.272727273	0.4	0.365217391	0.188679245	0.088888889	0.318181818	0.276315789	0.33	0.12987013	0.457943925	0.318181818	0.346153846	0.307692308	0.3125	0.395061728	0.459183673	0.3	0.303030303	0.4	0.366666667	0.296296296	0.121212121	0.32	0.102803738	0.315789474	0.127906977	0.169014085	0.272727273	0.274193548	0.346666667	0.150537634	0.170731707	0.388235294	0.215909091	0.292682927	0.171052632	0.306818182
	0.3	0.260416667	0.242105263	0.313253012	0.2625	0.2375	0.370786517	0.216981132	0.153846154	0.215909091	0.348837209	0.153846154	0.274725275	0.369565217	0.330708661	0.196428571	0.086956522	0.315217391	0.305882353	0.326923077	0.142857143	0.4375	0.308333333	0.32183908	0.329411765	0.32038835	0.386363636	0.466019417	0.303030303	0.314814815	0.404761905	0.366336634	0.308510638	0.12	0.329268293	0.098214286	0.306451613	0.163043478	0.194805195	0.282352941	0.276923077	0.320987654	0.133333333	0.168539326	0.366666667	0.231578947	0.275862069	0.180722892	0.314606742
	0.288461538	0.257142857	0.247524752	0.295454545	0.259259259	0.220930233	0.397849462	0.230769231	0.155339806	0.206521739	0.370786517	0.18556701	0.302083333	0.333333333	0.318181818	0.223140496	0.138888889	0.309278351	0.301075269	0.327272727	0.141176471	0.422413793	0.3125	0.3125	0.315789474	0.298245614	0.443298969	0.483050847	0.310679612	0.299145299	0.411764706	0.361904762	0.349514563	0.125	0.32183908	0.091666667	0.298507463	0.163265306	0.219512195	0.326086957	0.309859155	0.318181818	0.132743363	0.189473684	0.41	0.22	0.29787234	0.173913043	0.294736842
	0.3125	0.279279279	0.238095238	0.322580645	0.258823529	0.222222222	0.4	0.239669421	0.152380952	0.235294118	0.364583333	0.181818182	0.278846154	0.333333333	0.3125	0.216	0.136752137	0.291262136	0.302083333	0.307692308	0.137931034	0.409448819	0.309859155	0.297029703	0.32038835	0.285714286	0.466019417	0.483606557	0.330275229	0.294117647	0.391752577	0.354545455	0.336448598	0.117647059	0.357142857	0.0859375	0.302631579	0.163461538	0.258426966	0.329896907	0.289473684	0.344086022	0.142857143	0.198019802	0.37962963	0.25	0.288461538	0.177083333	0.297029703
	0.291666667	0.314516129	0.233333333	0.303921569	0.244444444	0.212765957	0.405940594	0.229007634	0.145454545	0.247619048	0.37	0.2	0.271028037	0.333333333	0.320261438	0.231343284	0.128	0.275229358	0.278846154	0.287878788	0.138297872	0.424460432	0.308219178	0.267857143	0.342342342	0.302325581	0.476635514	0.46875	0.327586207	0.288	0.355140187	0.360655738	0.325	0.108695652	0.38317757	0.110294118	0.333333333	0.174311927	0.260416667	0.32	0.261904762	0.354166667	0.133858268	0.188679245	0.383333333	0.263636364	0.302521008	0.158878505	0.297297297
	0.286821705	0.298507463	0.227642276	0.296296296	0.263157895	0.206185567	0.422018349	0.246478873	0.137931034	0.220338983	0.378640777	0.189189189	0.285714286	0.355932203	0.327044025	0.227586207	0.145038168	0.265486726	0.283185841	0.300699301	0.12745098	0.438356164	0.292207792	0.25862069	0.31147541	0.302325581	0.50862069	0.470588235	0.325203252	0.286821705	0.345132743	0.36	0.338461538	0.12	0.392857143	0.106666667	0.317307692	0.185840708	0.26	0.362831858	0.284090909	0.362745098	0.130769231	0.178571429	0.364341085	0.279661017	0.297520661	0.166666667	0.284482759
	0.284671533	0.29787234	0.2265625	0.308943089	0.247524752	0.198019802	0.427350427	0.258503401	0.14516129	0.21875	0.382608696	0.226890756	0.282258065	0.333333333	0.315151515	0.22	0.151079137	0.254237288	0.278688525	0.304635762	0.136363636	0.42384106	0.307228916	0.248	0.317829457	0.316546763	0.508196721	0.476510067	0.346456693	0.293233083	0.360655738	0.366412214	0.340909091	0.137254902	0.387931034	0.105263158	0.321428571	0.192	0.254716981	0.344	0.265957447	0.377192982	0.14084507	0.186440678	0.367647059	0.303278689	0.312	0.153846154	0.275
	0.276595745	0.285714286	0.210144928	0.3125	0.281818182	0.205607477	0.4296875	0.263473054	0.147058824	0.223880597	0.368	0.234375	0.3	0.320610687	0.325581395	0.223602484	0.171779141	0.241935484	0.265151515	0.298136646	0.14159292	0.439759036	0.319526627	0.240601504	0.361702128	0.297297297	0.525925926	0.477124183	0.360902256	0.28057554	0.335877863	0.352941176	0.326241135	0.142857143	0.378151261	0.101265823	0.308333333	0.20610687	0.27826087	0.338461538	0.273684211	0.39516129	0.14	0.178861789	0.361702128	0.286821705	0.315789474	0.147540984	0.270491803
	0.289655172	0.282894737	0.193333333	0.343283582	0.267241379	0.198198198	0.416058394	0.264044944	0.13986014	0.212765957	0.368421053	0.227272727	0.298507463	0.333333333	0.327586207	0.204545455	0.191860465	0.234848485	0.246478873	0.301775148	0.142857143	0.432748538	0.335195531	0.253623188	0.346405229	0.294117647	0.496644295	0.465838509	0.365671642	0.294520548	0.343283582	0.340425532	0.355704698	0.136363636	0.365079365	0.096969697	0.325581395	0.246575342	0.256	0.348148148	0.275510204	0.404411765	0.134615385	0.161764706	0.344594595	0.277372263	0.313432836	0.149606299	0.292307692
	0.300653595	0.28125	0.213836478	0.31292517	0.284552846	0.196581197	0.431506849	0.259668508	0.145695364	0.213793103	0.362962963	0.223880597	0.309352518	0.331034483	0.336956522	0.216216216	0.186440678	0.226950355	0.25170068	0.301775148	0.138461538	0.436781609	0.342245989	0.24822695	0.348101266	0.3125	0.509803922	0.472392638	0.38028169	0.297297297	0.338129496	0.340277778	0.361290323	0.139130435	0.368421053	0.107954545	0.34057971	0.264900662	0.253731343	0.370629371	0.262135922	0.410071942	0.137724551	0.148648649	0.346666667	0.282758621	0.304347826	0.163120567	0.279411765
	0.297468354	0.278787879	0.203488372	0.294871795	0.299270073	0.217054264	0.428571429	0.262032086	0.141104294	0.209459459	0.365517241	0.226950355	0.333333333	0.337662338	0.357142857	0.213541667	0.181818182	0.22972973	0.243421053	0.302857143	0.133333333	0.440677966	0.354166667	0.275167785	0.337423313	0.331521739	0.518518519	0.485380117	0.362416107	0.282051282	0.331034483	0.337662338	0.375	0.133333333	0.392857143	0.106741573	0.351351351	0.278481013	0.253521127	0.369127517	0.267241379	0.404109589	0.139664804	0.14379085	0.36875	0.312101911	0.303448276	0.156462585	0.290540541
	0.303030303	0.277777778	0.201149425	0.277108434	0.303448276	0.237410072	0.43902439	0.257731959	0.143712575	0.203947368	0.373333333	0.225165563	0.333333333	0.325	0.355	0.24137931	0.18134715	0.221518987	0.238709677	0.28342246	0.130434783	0.437837838	0.341708543	0.275641026	0.331360947	0.336898396	0.520710059	0.5	0.368421053	0.274853801	0.328947368	0.322981366	0.364705882	0.130769231	0.398648649	0.120218579	0.363636364	0.307692308	0.25	0.35443038	0.248	0.4	0.152173913	0.134146341	0.366863905	0.298780488	0.295302013	0.151315789	0.275641026
	0.299401198	0.299465241	0.208333333	0.272727273	0.293333333	0.226027397	0.454545455	0.272277228	0.150837989	0.202614379	0.367741935	0.219354839	0.335526316	0.329341317	0.352941176	0.240384615	0.178571429	0.218181818	0.226993865	0.278350515	0.156862745	0.459183673	0.359813084	0.288343558	0.316384181	0.341968912	0.502824859	0.50273224	0.378881988	0.269230769	0.349693252	0.331288344	0.379120879	0.148148148	0.407894737	0.11827957	0.37037037	0.304093567	0.259493671	0.347305389	0.257575758	0.404907975	0.154255319	0.124293785	0.364705882	0.298850575	0.324840764	0.147435897	0.289156627
	0.295454545	0.295918367	0.206185567	0.262295082	0.296052632	0.22875817	0.456989247	0.269230769	0.162162162	0.205128205	0.358024691	0.206060606	0.333333333	0.327683616	0.360189573	0.236111111	0.171568627	0.215909091	0.223529412	0.288557214	0.16969697	0.452736318	0.359090909	0.280701754	0.313513514	0.343434343	0.494444444	0.512562814	0.386904762	0.285	0.36	0.32748538	0.394736842	0.149659864	0.398734177	0.117948718	0.385964912	0.301136364	0.260869565	0.356321839	0.236111111	0.426900585	0.169154229	0.120218579	0.355932203	0.292134831	0.309090909	0.138554217	0.294797688
	0.298913043	0.284313725	0.199004975	0.286458333	0.299401198	0.228395062	0.464285714	0.297297297	0.164021164	0.208588957	0.365269461	0.211428571	0.341772152	0.331491713	0.353211009	0.238095238	0.166666667	0.203208556	0.216666667	0.284313725	0.16	0.464114833	0.373333333	0.298342541	0.316326531	0.361904762	0.502673797	0.50952381	0.406779661	0.27804878	0.362637363	0.322404372	0.405	0.145695364	0.393939394	0.123152709	0.387283237	0.298913043	0.261363636	0.342541436	0.227272727	0.412429379	0.186602871	0.118918919	0.35359116	0.296703297	0.303571429	0.130681818	0.319148936
	0.335025381	0.289719626	0.203791469	0.297029703	0.298245614	0.234939759	0.45049505	0.302631579	0.162436548	0.203592814	0.356321839	0.222222222	0.329411765	0.331550802	0.348214286	0.233333333	0.165137615	0.195876289	0.20855615	0.299065421	0.160427807	0.466063348	0.396624473	0.307291667	0.308823529	0.366515837	0.505154639	0.484304933	0.406593407	0.285714286	0.360655738	0.310526316	0.389671362	0.153846154	0.418604651	0.117924528	0.390804598	0.302083333	0.261111111	0.34375	0.223602484	0.421621622	0.194570136	0.121212121	0.355670103	0.302702703	0.297752809	0.129943503	0.314720812
	0.331683168	0.299539171	0.205479452	0.297560976	0.306818182	0.233918129	0.449760766	0.306034483	0.163461538	0.205714286	0.358695652	0.235294118	0.325842697	0.317948718	0.352422907	0.236734694	0.16	0.18627451	0.22	0.30875576	0.157068063	0.47826087	0.40562249	0.316326531	0.302884615	0.35042735	0.488038278	0.484581498	0.402173913	0.284482759	0.354497354	0.305699482	0.389140271	0.150943396	0.421348315	0.115740741	0.388571429	0.301980198	0.258241758	0.348484848	0.235294118	0.428571429	0.193965517	0.116504854	0.354679803	0.288659794	0.294736842	0.129032258	0.303921569
	0.338095238	0.303571429	0.201793722	0.289099526	0.3	0.238636364	0.441860465	0.293877551	0.166666667	0.194594595	0.38974359	0.233502538	0.325966851	0.316582915	0.362068966	0.242063492	0.165217391	0.176744186	0.232227488	0.304545455	0.151515152	0.468619247	0.415019763	0.302439024	0.298165138	0.359504132	0.481132075	0.482758621	0.407407407	0.285714286	0.358585859	0.313432836	0.383928571	0.177514793	0.414364641	0.112107623	0.392265193	0.300469484	0.256684492	0.360576923	0.24137931	0.435643564	0.2	0.112676056	0.352657005	0.273170732	0.303030303	0.126984127	0.299516908
	0.341121495	0.310638298	0.205128205	0.278538813	0.295081967	0.244444444	0.452914798	0.291497976	0.166666667	0.201058201	0.388059701	0.234146341	0.333333333	0.313432836	0.35	0.234615385	0.165254237	0.171806167	0.228971963	0.308695652	0.144230769	0.463709677	0.413127413	0.295774648	0.307017544	0.360323887	0.472222222	0.50617284	0.418719212	0.288065844	0.378640777	0.328638498	0.373913043	0.17816092	0.450777202	0.108695652	0.407407407	0.3125	0.246153846	0.353773585	0.241758242	0.419811321	0.199186992	0.11627907	0.356807512	0.283018868	0.316831683	0.134020619	0.305164319
	0.346846847	0.31557377	0.201646091	0.290178571	0.292553191	0.265957447	0.460869565	0.283464567	0.166666667	0.211055276	0.395121951	0.252293578	0.343434343	0.317307692	0.337349398	0.233716475	0.160493827	0.174468085	0.223744292	0.311688312	0.140186916	0.474509804	0.411320755	0.290322581	0.314655172	0.366533865	0.467248908	0.504	0.421296296	0.290322581	0.381642512	0.325581395	0.382978723	0.181318681	0.456410256	0.108225108	0.388888889	0.311965812	0.243902439	0.351111111	0.248730964	0.411764706	0.195219124	0.127853881	0.349775785	0.286363636	0.314285714	0.14213198	0.301801802
	0.339207048	0.315789474	0.215139442	0.290748899	0.291666667	0.268421053	0.455319149	0.28125	0.164502165	0.21182266	0.386046512	0.252252252	0.336585366	0.311926606	0.348659004	0.232824427	0.165322581	0.191056911	0.227678571	0.303797468	0.151111111	0.477443609	0.419708029	0.286995516	0.309322034	0.37164751	0.476987448	0.505791506	0.418181818	0.281853282	0.363636364	0.328767123	0.379166667	0.189473684	0.455	0.11440678	0.384236453	0.316666667	0.243902439	0.36637931	0.247572816	0.410480349	0.200787402	0.124444444	0.334728033	0.27753304	0.312217195	0.1352657	0.296943231
	0.339207048	0.320158103	0.2109375	0.294871795	0.315	0.262886598	0.456790123	0.280155642	0.168067227	0.227488152	0.390909091	0.256410256	0.331775701	0.318777293	0.346007605	0.225092251	0.176470588	0.19047619	0.240506329	0.309917355	0.152263374	0.474452555	0.428070175	0.293859649	0.299180328	0.378787879	0.473029046	0.507462687	0.410714286	0.277153558	0.367256637	0.32735426	0.38	0.186868687	0.444976077	0.112033195	0.377990431	0.3187251	0.248826291	0.362869198	0.251162791	0.423076923	0.201520913	0.12173913	0.333333333	0.278969957	0.307017544	0.146118721	0.296137339
	0.343347639	0.319230769	0.204460967	0.291497976	0.306603774	0.266009852	0.453061224	0.279245283	0.165975104	0.225352113	0.400862069	0.257383966	0.334841629	0.323275862	0.34962406	0.225806452	0.173745174	0.1953125	0.237704918	0.322580645	0.151394422	0.471830986	0.439189189	0.292372881	0.321568627	0.375464684	0.475609756	0.505454545	0.419213974	0.278388278	0.386266094	0.32300885	0.379844961	0.201923077	0.45	0.108870968	0.389908257	0.322834646	0.242152466	0.361788618	0.276785714	0.418410042	0.20295203	0.123931624	0.343873518	0.279166667	0.301724138	0.140969163	0.301652893
	0.338912134	0.319391635	0.207272727	0.287401575	0.315315315	0.265116279	0.466135458	0.269090909	0.163934426	0.214285714	0.394957983	0.254166667	0.349344978	0.319148936	0.346863469	0.223404255	0.178030303	0.192307692	0.239043825	0.324110672	0.146616541	0.482993197	0.45631068	0.29218107	0.325581395	0.372262774	0.47983871	0.505263158	0.420833333	0.275362319	0.376569038	0.313304721	0.380073801	0.197183099	0.456140351	0.109803922	0.387665198	0.315384615	0.239130435	0.354581673	0.278761062	0.421487603	0.21299639	0.123404255	0.342307692	0.282786885	0.290456432	0.139130435	0.300411523
	0.345679012	0.317164179	0.207885305	0.281368821	0.313901345	0.26146789	0.46484375	0.266903915	0.15936255	0.216450216	0.395061728	0.256	0.343096234	0.320833333	0.356363636	0.231034483	0.183520599	0.192307692	0.239043825	0.337209302	0.144981413	0.481967213	0.441358025	0.303643725	0.329545455	0.369175627	0.470588235	0.503355705	0.419354839	0.278745645	0.381742739	0.313559322	0.378571429	0.189189189	0.459915612	0.11969112	0.381355932	0.312267658	0.237288136	0.351778656	0.281385281	0.43359375	0.212543554	0.119341564	0.340909091	0.286290323	0.3	0.136929461	0.299595142
	0.345238095	0.317164179	0.207746479	0.274074074	0.31441048	0.253333333	0.473684211	0.260416667	0.159090909	0.227848101	0.409448819	0.25	0.35483871	0.321285141	0.358422939	0.232081911	0.1875	0.202247191	0.235521236	0.342205323	0.141304348	0.484076433	0.434131737	0.294117647	0.330855019	0.369337979	0.462121212	0.509868421	0.423664122	0.293515358	0.379591837	0.313807531	0.393728223	0.181818182	0.466942149	0.123595506	0.4	0.305454545	0.258196721	0.346303502	0.280334728	0.43129771	0.20890411	0.114173228	0.334572491	0.28968254	0.308880309	0.139344262	0.303149606
	0.3515625	0.32103321	0.206896552	0.269090909	0.316455696	0.268907563	0.477777778	0.257627119	0.158671587	0.219123506	0.409266409	0.250965251	0.352	0.319230769	0.364583333	0.244224422	0.185454545	0.208791209	0.239700375	0.34962406	0.135416667	0.49382716	0.439528024	0.305660377	0.335689046	0.37414966	0.451851852	0.504823151	0.424242424	0.305921053	0.384	0.309917355	0.402684564	0.194915254	0.476	0.122222222	0.400793651	0.306338028	0.269076305	0.357142857	0.284	0.433333333	0.204697987	0.114503817	0.327338129	0.30078125	0.323529412	0.136	0.311787072
	0.356060606	0.324817518	0.204081633	0.265232975	0.318367347	0.266666667	0.47311828	0.253289474	0.174377224	0.234615385	0.40754717	0.249070632	0.349206349	0.318181818	0.365517241	0.24025974	0.190140845	0.210909091	0.236749117	0.34751773	0.145762712	0.498480243	0.433908046	0.298181818	0.335616438	0.37	0.458781362	0.50310559	0.420289855	0.298742138	0.38671875	0.306451613	0.406666667	0.201646091	0.470817121	0.117857143	0.397637795	0.3183391	0.262745098	0.355072464	0.282945736	0.432234432	0.202657807	0.112359551	0.326241135	0.306273063	0.322463768	0.134920635	0.308270677
	0.355311355	0.323943662	0.205387205	0.264604811	0.312252964	0.261044177	0.468309859	0.262820513	0.169550173	0.238095238	0.399267399	0.246376812	0.34375	0.319702602	0.379537954	0.24137931	0.193877551	0.204225352	0.232638889	0.341463415	0.14527027	0.50297619	0.43220339	0.303571429	0.33557047	0.357827476	0.472413793	0.498480243	0.416961131	0.301538462	0.38697318	0.30078125	0.406557377	0.204	0.471910112	0.118466899	0.394736842	0.320945946	0.258687259	0.352313167	0.278195489	0.428571429	0.2	0.112727273	0.316151203	0.309608541	0.323741007	0.136363636	0.3125
	0.350180505	0.318644068	0.204697987	0.271523179	0.314393939	0.25984252	0.466898955	0.261980831	0.170648464	0.235915493	0.397111913	0.240282686	0.343396226	0.321299639	0.375	0.241590214	0.195945946	0.202749141	0.229452055	0.351351351	0.145214521	0.495626822	0.435616438	0.306620209	0.328947368	0.368421053	0.466666667	0.5	0.419243986	0.301538462	0.380597015	0.295019157	0.406557377	0.209302326	0.490974729	0.115646259	0.385454545	0.315960912	0.263358779	0.365517241	0.283088235	0.427083333	0.2	0.109929078	0.303630363	0.310344828	0.329861111	0.139194139	0.327526132
	0.356643357	0.315614618	0.207792208	0.273615635	0.307407407	0.258426966	0.452702703	0.260869565	0.166666667	0.235494881	0.402135231	0.244755245	0.351449275	0.316725979	0.399399399	0.242424242	0.205980066	0.201342282	0.226666667	0.343137255	0.14516129	0.492753623	0.445040214	0.316326531	0.334394904	0.375	0.464052288	0.488235294	0.412162162	0.301204819	0.381294964	0.293478261	0.403908795	0.209923664	0.489361702	0.122923588	0.395759717	0.319749216	0.260377358	0.360544218	0.283154122	0.427609428	0.19873817	0.105084746	0.3	0.316666667	0.327702703	0.137681159	0.327526132
	0.354948805	0.313291139	0.213375796	0.271565495	0.300724638	0.278985507	0.464052288	0.264615385	0.169871795	0.233333333	0.394463668	0.25	0.345070423	0.313793103	0.396449704	0.261627907	0.203225806	0.202657807	0.224422442	0.34375	0.149206349	0.485795455	0.45	0.323333333	0.334384858	0.37388724	0.458860759	0.487106017	0.42295082	0.305637982	0.380622837	0.304195804	0.401273885	0.216117216	0.48951049	0.121710526	0.393728223	0.322981366	0.27037037	0.353333333	0.28113879	0.4375	0.198142415	0.102310231	0.300632911	0.3125	0.332236842	0.143356643	0.331103679
	0.353535354	0.310344828	0.209375	0.273584906	0.299651568	0.276223776	0.476038339	0.255882353	0.166666667	0.233974359	0.391891892	0.247491639	0.344827586	0.316326531	0.4	0.264367816	0.19873817	0.210355987	0.221498371	0.339449541	0.150306748	0.480337079	0.443877551	0.321428571	0.334365325	0.370689655	0.46728972	0.490304709	0.429467085	0.303206997	0.381270903	0.306896552	0.401215805	0.210526316	0.494880546	0.118589744	0.391752577	0.323442136	0.262589928	0.352941176	0.283216783	0.438311688	0.191044776	0.097484277	0.297546012	0.318327974	0.320754717	0.140410959	0.318471338
	0.346534653	0.313069909	0.20668693	0.267477204	0.305841924	0.27739726	0.477987421	0.260115607	0.177370031	0.242236025	0.38585209	0.245901639	0.343642612	0.314569536	0.404558405	0.261363636	0.202453988	0.214511041	0.223642173	0.342261905	0.148484848	0.478991597	0.44556962	0.328125	0.332326284	0.368271955	0.466257669	0.485175202	0.440366972	0.304597701	0.378289474	0.304635762	0.390670554	0.211072664	0.5	0.128125	0.405940594	0.32173913	0.257042254	0.352564103	0.283737024	0.450793651	0.186588921	0.098765432	0.29305136	0.327160494	0.325077399	0.145695364	0.322884013
	0.337539432	0.322485207	0.207207207	0.263929619	0.305647841	0.279461279	0.480243161	0.252808989	0.179640719	0.236363636	0.379746835	0.25477707	0.338926174	0.31629393	0.408333333	0.272222222	0.199404762	0.214067278	0.224299065	0.33625731	0.151785714	0.469945355	0.436724566	0.326283988	0.33033033	0.362880886	0.463414634	0.492146597	0.436746988	0.310734463	0.378205128	0.300653595	0.387283237	0.20890411	0.508038585	0.129909366	0.396166134	0.326647564	0.243333333	0.345794393	0.278911565	0.46105919	0.200564972	0.096096096	0.288690476	0.327217125	0.318452381	0.142857143	0.325077399
	0.328220859	0.323782235	0.210059172	0.268011527	0.314754098	0.274834437	0.486486486	0.259562842	0.180473373	0.233532934	0.377358491	0.260869565	0.343137255	0.321981424	0.398921833	0.273972603	0.199404762	0.21257485	0.231707317	0.337175793	0.15	0.469333333	0.437956204	0.323442136	0.320699708	0.36239782	0.452662722	0.487179487	0.436578171	0.316804408	0.375394322	0.29903537	0.387464387	0.208191126	0.501577287	0.138643068	0.399380805	0.327683616	0.238562092	0.343558282	0.295819936	0.456716418	0.208791209	0.095652174	0.292035398	0.324242424	0.331395349	0.144694534	0.332335329
	0.316568047	0.324099723	0.21037464	0.271186441	0.312703583	0.285714286	0.492581602	0.258760108	0.187319885	0.229411765	0.379204893	0.256880734	0.336477987	0.323353293	0.392572944	0.277333333	0.196480938	0.210682493	0.231707317	0.34180791	0.147826087	0.462337662	0.433649289	0.323529412	0.32173913	0.368421053	0.442528736	0.48346056	0.440677966	0.323450135	0.37345679	0.284848485	0.384831461	0.206779661	0.49691358	0.140804598	0.396969697	0.328729282	0.234726688	0.350453172	0.292063492	0.455357143	0.203208556	0.094017094	0.286532951	0.323442136	0.331412104	0.150306748	0.332369942
	0.313043478	0.329700272	0.206214689	0.267409471	0.330218069	0.289389068	0.49271137	0.260752688	0.189111748	0.226744186	0.375757576	0.263473054	0.337423313	0.319648094	0.385416667	0.289405685	0.194202899	0.203438395	0.234234234	0.347222222	0.147727273	0.457800512	0.43793911	0.322674419	0.322946176	0.375959079	0.438202247	0.480099502	0.447222222	0.338461538	0.374622356	0.278931751	0.38121547	0.203947368	0.489489489	0.13960114	0.398203593	0.340425532	0.234177215	0.348348348	0.300309598	0.451612903	0.212598425	0.095774648	0.283286119	0.325581395	0.333333333	0.164670659	0.337110482
	0.307692308	0.330623306	0.209944751	0.272972973	0.334365325	0.287925697	0.492795389	0.256613757	0.188034188	0.224783862	0.376811594	0.258823529	0.331343284	0.315186246	0.388746803	0.288265306	0.193181818	0.2	0.240469208	0.35828877	0.148044693	0.456140351	0.439359268	0.317280453	0.317548747	0.37279597	0.44109589	0.474201474	0.448087432	0.333333333	0.380116959	0.274566474	0.383783784	0.2	0.505747126	0.138418079	0.397014925	0.331606218	0.229813665	0.346268657	0.3	0.452722063	0.212987013	0.101928375	0.281690141	0.334285714	0.327777778	0.162318841	0.341666667
	0.302521008	0.332446809	0.206434316	0.271505376	0.336391437	0.285276074	0.495726496	0.251948052	0.194366197	0.225071225	0.377464789	0.254901961	0.330434783	0.316384181	0.387341772	0.285714286	0.200557103	0.197222222	0.238505747	0.364341085	0.14600551	0.451851852	0.445190157	0.32320442	0.320855615	0.366336634	0.44591029	0.476997579	0.448648649	0.335012594	0.386167147	0.28	0.377659574	0.203703704	0.498591549	0.14600551	0.407514451	0.326530612	0.232628399	0.346041056	0.297297297	0.448863636	0.218274112	0.100817439	0.273972603	0.332402235	0.322404372	0.161383285	0.345108696
	0.297002725	0.331592689	0.214659686	0.26984127	0.333333333	0.286567164	0.495798319	0.251295337	0.213114754	0.224089636	0.377777778	0.259668508	0.322946176	0.319559229	0.3825	0.285012285	0.203296703	0.204301075	0.238095238	0.365482234	0.144736842	0.45320197	0.453744493	0.32320442	0.321989529	0.364963504	0.449612403	0.477108434	0.449086162	0.336683417	0.391428571	0.276056338	0.369791667	0.198813056	0.494535519	0.144808743	0.404558405	0.33	0.236842105	0.349162011	0.299703264	0.452513966	0.228287841	0.098666667	0.268817204	0.333333333	0.320652174	0.164305949	0.344919786
	0.301075269	0.330749354	0.220779221	0.283505155	0.331360947	0.306590258	0.493074792	0.253846154	0.215425532	0.222222222	0.376693767	0.25613079	0.316804408	0.315363881	0.382352941	0.285024155	0.207084469	0.200527704	0.235616438	0.374064838	0.155612245	0.453012048	0.457446809	0.326086957	0.315384615	0.374407583	0.443890274	0.479616307	0.452196382	0.333333333	0.386554622	0.268493151	0.374358974	0.201166181	0.493297587	0.145888594	0.400560224	0.327543424	0.229461756	0.346153846	0.290229885	0.459459459	0.233173077	0.111979167	0.274611399	0.338753388	0.317333333	0.160220994	0.341269841
	0.30183727	0.324873096	0.226463104	0.280612245	0.326589595	0.310249307	0.498659517	0.255639098	0.213157895	0.216802168	0.370666667	0.259459459	0.314363144	0.317460317	0.376811594	0.282296651	0.203208556	0.202597403	0.235772358	0.368932039	0.161691542	0.45215311	0.460084034	0.323607427	0.3275	0.370892019	0.449877751	0.475059382	0.451030928	0.330882353	0.379781421	0.268292683	0.370277078	0.198275862	0.4921875	0.141752577	0.410810811	0.325183374	0.233983287	0.340540541	0.295454545	0.465425532	0.232941176	0.108585859	0.271099744	0.336021505	0.331632653	0.162601626	0.33933162
	0.300771208	0.326683292	0.2225	0.2825	0.331444759	0.31147541	0.4933687	0.252475248	0.211488251	0.215425532	0.367724868	0.267015707	0.313513514	0.313471503	0.377088305	0.274418605	0.200520833	0.207594937	0.231382979	0.373809524	0.15776699	0.449648712	0.461697723	0.321148825	0.332524272	0.371298405	0.446808511	0.48018648	0.445292621	0.335731415	0.382352941	0.265957447	0.372208437	0.196022727	0.488491049	0.141025641	0.409574468	0.328467153	0.237057221	0.334217507	0.295264624	0.473958333	0.234741784	0.106435644	0.2775	0.329815303	0.334158416	0.160857909	0.340101523
	0.296758105	0.329238329	0.218673219	0.276283619	0.330555556	0.323529412	0.494818653	0.255528256	0.217054264	0.221052632	0.36939314	0.265625	0.315789474	0.31122449	0.379146919	0.277272727	0.203084833	0.208955224	0.236363636	0.37470726	0.154761905	0.449308756	0.461065574	0.325757576	0.326968974	0.378923767	0.449411765	0.480725624	0.441687345	0.331753555	0.387434555	0.267532468	0.366748166	0.201680672	0.4925	0.140306122	0.413157895	0.329326923	0.234501348	0.331578947	0.295081967	0.471794872	0.236781609	0.107055961	0.27680798	0.323834197	0.336609337	0.163212435	0.345
	0.295121951	0.323671498	0.213429257	0.273607748	0.325136612	0.318421053	0.496163683	0.269230769	0.216836735	0.225388601	0.366233766	0.262210797	0.323979592	0.307304786	0.373831776	0.273942094	0.205	0.223844282	0.237726098	0.380510441	0.153664303	0.44295302	0.472332016	0.328320802	0.33254717	0.384279476	0.448275862	0.481236203	0.437956204	0.331002331	0.393861893	0.268542199	0.361445783	0.198895028	0.49382716	0.139949109	0.419270833	0.33490566	0.231382979	0.325581395	0.3125	0.481203008	0.235159817	0.106796117	0.276960784	0.325757576	0.34375	0.164141414	0.343902439
	0.305288462	0.322891566	0.211401425	0.279904306	0.324324324	0.316062176	0.496183206	0.266033254	0.214646465	0.231552163	0.368956743	0.264631043	0.318295739	0.312039312	0.367816092	0.277161863	0.207823961	0.22673031	0.23989899	0.373303167	0.15	0.440528634	0.473076923	0.332506203	0.341801386	0.380952381	0.444444444	0.485042735	0.436144578	0.331050228	0.393939394	0.269720102	0.358669834	0.208108108	0.496350365	0.138190955	0.419023136	0.337962963	0.231770833	0.328205128	0.310077519	0.489051095	0.238738739	0.114558473	0.277108434	0.322580645	0.338862559	0.161290323	0.34057971
	0.303317536	0.317535545	0.203661327	0.279904306	0.326203209	0.316582915	0.489949749	0.265258216	0.222772277	0.236180905	0.369458128	0.262626263	0.320895522	0.318944844	0.362811791	0.278867102	0.211165049	0.227166276	0.24009901	0.371111111	0.148648649	0.444444444	0.474088292	0.328431373	0.340909091	0.383157895	0.442731278	0.485355649	0.444180523	0.32885906	0.396984925	0.272727273	0.353629977	0.20855615	0.497630332	0.138613861	0.423558897	0.335585586	0.231958763	0.325	0.307304786	0.495192308	0.237991266	0.111627907	0.275119617	0.317073171	0.335648148	0.158536585	0.341288783
	0.301886792	0.31627907	0.2	0.288683603	0.32460733	0.311111111	0.490049751	0.266203704	0.223300971	0.23325062	0.367541766	0.263819095	0.318518519	0.331018519	0.364238411	0.282978723	0.211538462	0.226027397	0.239709443	0.367032967	0.146666667	0.45106383	0.483992467	0.326034063	0.345211581	0.384937238	0.44017094	0.472505092	0.451388889	0.327394209	0.395577396	0.269326683	0.36091954	0.205804749	0.5	0.142506143	0.426799007	0.338461538	0.23	0.319512195	0.308270677	0.491686461	0.237687366	0.116972477	0.272511848	0.313539192	0.333333333	0.15625	0.342789598
	0.302325581	0.315668203	0.196902655	0.291196388	0.322250639	0.30806846	0.492682927	0.272727273	0.221957041	0.236009732	0.37182448	0.261845387	0.313253012	0.332568807	0.368421053	0.284210526	0.205607477	0.224719101	0.237980769	0.37037037	0.143167028	0.450526316	0.483333333	0.326190476	0.353846154	0.389690722	0.435789474	0.478	0.444444444	0.327472527	0.395180723	0.272727273	0.357303371	0.209302326	0.495454545	0.141826923	0.422604423	0.338394794	0.227160494	0.316666667	0.310173697	0.504587156	0.236401674	0.118181818	0.274647887	0.318396226	0.339366516	0.16	0.355658199
	0.303448276	0.313501144	0.194748359	0.293986637	0.323979592	0.306954436	0.496385542	0.274376417	0.227699531	0.236144578	0.367579909	0.258536585	0.311320755	0.328798186	0.36659436	0.284232365	0.203233256	0.225165563	0.239336493	0.371002132	0.143162393	0.451345756	0.487226277	0.32464455	0.352173913	0.387755102	0.434511435	0.482421875	0.439732143	0.327472527	0.402810304	0.268115942	0.360619469	0.204488778	0.488888889	0.14893617	0.421307506	0.338329764	0.227602906	0.320843091	0.305084746	0.501123596	0.239754098	0.116853933	0.27482679	0.318604651	0.34368071	0.15704388	0.359090909
	0.29753915	0.308558559	0.193899782	0.295404814	0.317617866	0.302107728	0.496453901	0.275395034	0.226851852	0.237529691	0.365909091	0.255980861	0.31712963	0.331081081	0.364224138	0.283643892	0.201793722	0.226086957	0.236533958	0.37006237	0.140461216	0.451546392	0.482944345	0.328671329	0.348290598	0.392785571	0.439516129	0.483495146	0.436008677	0.333333333	0.398190045	0.265882353	0.357298475	0.20631068	0.490238612	0.150234742	0.422705314	0.336864407	0.228365385	0.321759259	0.301435407	0.5	0.24497992	0.114537445	0.270454545	0.328798186	0.34204793	0.151785714	0.353982301
	0.302428256	0.309734513	0.198275862	0.295404814	0.322660099	0.304147465	0.5	0.282275711	0.224489796	0.236406619	0.3632287	0.258293839	0.320541761	0.326039387	0.362473348	0.291242363	0.198675497	0.226012793	0.231292517	0.370221328	0.139004149	0.447154472	0.484042553	0.324137931	0.350730689	0.399209486	0.435643564	0.478927203	0.435064935	0.337634409	0.40311804	0.263403263	0.354700855	0.2	0.488222698	0.147806005	0.433649289	0.336842105	0.227488152	0.33106576	0.304964539	0.5	0.243137255	0.118534483	0.271111111	0.326576577	0.343347639	0.154185022	0.359477124
	0.301310044	0.307017544	0.200421941	0.288461538	0.322738386	0.307692308	0.502304147	0.287234043	0.225950783	0.234741784	0.365853659	0.263761468	0.325167038	0.319829424	0.35639413	0.291164659	0.206971678	0.227557411	0.226666667	0.381889764	0.136734694	0.442231076	0.477351916	0.327231121	0.349173554	0.40234375	0.428294574	0.475378788	0.43254818	0.336864407	0.405701754	0.26146789	0.353944563	0.202797203	0.490486258	0.15505618	0.43793911	0.341666667	0.234482759	0.325892857	0.304449649	0.495762712	0.241779497	0.117021277	0.281659389	0.323725055	0.34261242	0.150862069	0.357601713
	0.307359307	0.304535637	0.1995842	0.286919831	0.327751196	0.306487696	0.505668934	0.288100209	0.234649123	0.237209302	0.369565217	0.260674157	0.336244541	0.324267782	0.35639413	0.290581162	0.209850107	0.231707317	0.227074236	0.379377432	0.134808853	0.440711462	0.481034483	0.32735426	0.352459016	0.3996139	0.426386233	0.471243043	0.434042553	0.336082474	0.410752688	0.260770975	0.351578947	0.204176334	0.492723493	0.151982379	0.442396313	0.342268041	0.241534989	0.320261438	0.305555556	0.49789916	0.244318182	0.115546218	0.280513919	0.323851204	0.336134454	0.149253731	0.355319149
	0.305376344	0.298097252	0.197125257	0.288702929	0.327014218	0.303769401	0.501113586	0.284536082	0.238197425	0.236111111	0.365591398	0.25950783	0.330490405	0.321576763	0.352697095	0.288537549	0.210084034	0.232323232	0.222698073	0.378585086	0.132411067	0.439071567	0.483816014	0.320175439	0.355102041	0.401140684	0.430167598	0.471349353	0.4360587	0.330645161	0.411134904	0.256696429	0.346311475	0.207373272	0.492842536	0.150326797	0.446712018	0.338677355	0.240088106	0.319829424	0.305747126	0.5	0.25046729	0.112936345	0.282377919	0.32112069	0.335390947	0.148619958	0.364389234
	0.304068522	0.29707113	0.197580645	0.286307054	0.32629108	0.306345733	0.503311258	0.293279022	0.238493724	0.232505643	0.364806867	0.258928571	0.329809725	0.320328542	0.353182752	0.291338583	0.210309278	0.235643564	0.225	0.383895131	0.130097087	0.440613027	0.492462312	0.325431034	0.360557769	0.4	0.432234432	0.471119134	0.434237996	0.327380952	0.416842105	0.254988914	0.348178138	0.207674944	0.5	0.149253731	0.454545455	0.338645418	0.236442516	0.318565401	0.300904977	0.501030928	0.257769653	0.112016293	0.283018868	0.314345992	0.337373737	0.146750524	0.360655738
	0.312368973	0.300813008	0.203155819	0.284253579	0.327146172	0.301927195	0.5	0.294117647	0.234567901	0.235164835	0.370762712	0.254901961	0.324324324	0.319018405	0.350806452	0.284615385	0.207317073	0.242718447	0.232323232	0.384044527	0.12959381	0.43258427	0.487603306	0.321276596	0.362204724	0.400735294	0.433756806	0.472370766	0.43699187	0.32815534	0.418410042	0.254385965	0.341897233	0.212389381	0.503952569	0.153361345	0.454148472	0.335294118	0.232905983	0.31884058	0.298876404	0.503080082	0.259528131	0.112224449	0.28125	0.31875	0.334	0.144032922	0.361054767
	0.3125	0.308910891	0.203522505	0.288306452	0.322654462	0.301687764	0.505422993	0.296370968	0.231707317	0.239740821	0.371607516	0.256959315	0.326446281	0.314516129	0.348514851	0.285171103	0.209580838	0.248076923	0.230616302	0.386861314	0.126654064	0.433027523	0.491803279	0.317894737	0.360623782	0.400362319	0.425307557	0.474516696	0.4453125	0.327552987	0.420944559	0.253218884	0.345703125	0.214592275	0.505882353	0.150205761	0.457883369	0.333333333	0.234177215	0.316221766	0.300220751	0.501002004	0.262969589	0.110891089	0.280412371	0.318181818	0.335294118	0.143149284	0.360557769
	0.32244898	0.311637081	0.200385356	0.290581162	0.31981982	0.303719008	0.508583691	0.294	0.232931727	0.237687366	0.375510204	0.258474576	0.323770492	0.312625251	0.349112426	0.287593985	0.213861386	0.251428571	0.2265625	0.383093525	0.125703565	0.435336976	0.494327391	0.320754717	0.367619048	0.397482014	0.426116838	0.475609756	0.444656489	0.325047801	0.414829659	0.251046025	0.34496124	0.213080169	0.504816956	0.153535354	0.455913978	0.332703214	0.235416667	0.31300813	0.298474946	0.498023715	0.260638298	0.111545988	0.279591837	0.319105691	0.337231969	0.143145161	0.362919132
	0.321285141	0.316602317	0.203007519	0.290836653	0.316964286	0.304526749	0.513742072	0.293885602	0.23015873	0.23940678	0.3722334	0.257383966	0.325301205	0.311507937	0.352140078	0.283858998	0.212180747	0.247672253	0.230326296	0.390763766	0.12962963	0.430879713	0.496774194	0.320247934	0.369606004	0.396092362	0.423931624	0.480541455	0.447761194	0.321969697	0.41617357	0.247443763	0.342307692	0.211740042	0.506666667	0.152304609	0.454157783	0.330241187	0.236024845	0.314741036	0.300215983	0.499029126	0.260105448	0.1121673	0.279116466	0.32193159	0.336520076	0.141153082	0.365234375
	0.322645291	0.317490494	0.202979516	0.289108911	0.315789474	0.299595142	0.520576132	0.292635659	0.232283465	0.238993711	0.371541502	0.26446281	0.337254902	0.311507937	0.348659004	0.289090909	0.208897485	0.251376147	0.234848485	0.381944444	0.128676471	0.429328622	0.496805112	0.318275154	0.362477231	0.391304348	0.424703892	0.480801336	0.441605839	0.324577861	0.415533981	0.243951613	0.338374291	0.216049383	0.510396975	0.152941176	0.455696203	0.327239488	0.236252546	0.31237721	0.302966102	0.496168582	0.255613126	0.112546125	0.275590551	0.318897638	0.337078652	0.13976378	0.362763916
	0.330693069	0.316479401	0.200367647	0.288235294	0.317596567	0.306772908	0.522267206	0.28952381	0.229571984	0.248459959	0.367906067	0.265432099	0.339731286	0.318982387	0.348230912	0.292114695	0.20610687	0.261732852	0.237918216	0.380378657	0.127041742	0.430051813	0.499212598	0.313765182	0.361663653	0.390034364	0.421848739	0.485148515	0.4375	0.327137546	0.415057915	0.241035857	0.344444444	0.217479675	0.508348794	0.154598826	0.453222453	0.329090909	0.24055666	0.315789474	0.301030928	0.486842105	0.257679181	0.111926606	0.276470588	0.319688109	0.341372913	0.14368932	0.363117871
	0.344230769	0.317343173	0.198555957	0.281132075	0.314465409	0.314453125	0.520628684	0.288135593	0.228682171	0.248979592	0.367504836	0.265720081	0.340909091	0.32046332	0.34375	0.293286219	0.204545455	0.265124555	0.236036036	0.377326565	0.126126126	0.431271478	0.503875969	0.316	0.36460177	0.390939597	0.429508197	0.482258065	0.437062937	0.325925926	0.414587332	0.240704501	0.341864717	0.21021611	0.510989011	0.156976744	0.460446247	0.326714801	0.239130435	0.312859885	0.297959184	0.494444444	0.258445946	0.111313869	0.278210117	0.323017408	0.342440801	0.146435453	0.354359926
	0.344632768	0.318014706	0.197486535	0.284386617	0.319502075	0.313840156	0.51953125	0.289179104	0.231213873	0.246	0.367816092	0.266129032	0.343339587	0.321292776	0.344890511	0.294736842	0.20260223	0.262786596	0.236135957	0.38	0.125223614	0.425423729	0.503076923	0.31610338	0.361888112	0.385878489	0.436597111	0.481012658	0.433962264	0.329690346	0.413333333	0.241312741	0.340540541	0.220306513	0.500897666	0.156370656	0.46184739	0.322638146	0.238747554	0.317669173	0.294949495	0.490808824	0.256711409	0.110909091	0.281132075	0.321153846	0.34358047	0.144212524	0.353680431
	0.343866171	0.320582878	0.201067616	0.285191956	0.3138833	0.324427481	0.519230769	0.290203327	0.231638418	0.248015873	0.369318182	0.261386139	0.347504621	0.320825516	0.342342342	0.297063903	0.197463768	0.261403509	0.248251748	0.378109453	0.125	0.427378965	0.498484848	0.318897638	0.357512953	0.388349515	0.441640379	0.48049922	0.433389545	0.329710145	0.412098299	0.238549618	0.3375	0.228893058	0.503448276	0.157996146	0.460159363	0.326855124	0.23699422	0.31588785	0.298	0.491833031	0.256666667	0.110912343	0.280669145	0.31870229	0.341030195	0.142056075	0.351785714
	0.341959335	0.316071429	0.199655766	0.285454545	0.313492063	0.324528302	0.515151515	0.285974499	0.235514019	0.250980392	0.369606004	0.263461538	0.347985348	0.319266055	0.342756184	0.295221843	0.199640288	0.267918089	0.247018739	0.380952381	0.12390925	0.426910299	0.496263079	0.31702544	0.36026936	0.387820513	0.440438871	0.48006135	0.436241611	0.332136445	0.412757974	0.240530303	0.343859649	0.23388582	0.504273504	0.158396947	0.460474308	0.325744308	0.241965974	0.313653137	0.297619048	0.495495495	0.261589404	0.117957746	0.28021978	0.320150659	0.340425532	0.143911439	0.34991119
	0.342490842	0.314487633	0.199312715	0.284436494	0.313111546	0.321561338	0.515037594	0.289048474	0.243589744	0.249027237	0.368807339	0.266159696	0.349005425	0.319494585	0.337979094	0.29264214	0.199640288	0.263865546	0.25210084	0.382495948	0.124783362	0.422077922	0.492581602	0.316504854	0.36	0.389240506	0.441176471	0.477203647	0.431630972	0.330357143	0.413407821	0.239252336	0.34595525	0.232727273	0.502529511	0.15858209	0.458984375	0.324090121	0.243494424	0.313761468	0.297244094	0.495543672	0.259380098	0.116521739	0.279491833	0.319188192	0.335664336	0.14673913	0.34797891
	0.345454545	0.312829525	0.198979592	0.283450704	0.312138728	0.325454545	0.51119403	0.288256228	0.24137931	0.251937984	0.367941712	0.26728972	0.351785714	0.314487633	0.334482759	0.290849673	0.19858156	0.264214047	0.254152824	0.383647799	0.124789207	0.41894061	0.488986784	0.323863636	0.360197368	0.384735202	0.435779817	0.47976012	0.430668842	0.329181495	0.413729128	0.233576642	0.349152542	0.234347048	0.504187605	0.156826568	0.462427746	0.326495726	0.244972578	0.314647378	0.295719844	0.498233216	0.262135922	0.117948718	0.277477477	0.318761384	0.340753425	0.146167558	0.347826087
	0.341113106	0.32	0.201666667	0.285714286	0.314885496	0.331550802	0.520947177	0.285211268	0.245045045	0.260038241	0.367088608	0.269372694	0.347750865	0.316987741	0.33106961	0.289430894	0.197916667	0.265676568	0.266666667	0.387596899	0.121710526	0.41955836	0.488372093	0.326530612	0.357843137	0.383076923	0.433082707	0.483727811	0.434991974	0.332161687	0.414678899	0.23655914	0.351081531	0.231858407	0.5	0.156934307	0.466918715	0.327702703	0.247311828	0.313620072	0.300191205	0.501748252	0.259968102	0.117346939	0.276707531	0.318345324	0.339590444	0.146126761	0.348958333
	0.341637011	0.320754717	0.201309329	0.285229202	0.316190476	0.331560284	0.517921147	0.29015544	0.24911032	0.261859583	0.372340426	0.26691042	0.348639456	0.32	0.326086957	0.289430894	0.195540309	0.265802269	0.268174475	0.387096774	0.1197411	0.419152276	0.486409156	0.325367647	0.360128617	0.38449848	0.426253687	0.482300885	0.436507937	0.339688042	0.423214286	0.2375	0.349917081	0.233449477	0.50247117	0.153846154	0.459962756	0.32615894	0.248667851	0.318505338	0.300380228	0.501718213	0.260252366	0.116161616	0.270547945	0.316071429	0.338409475	0.146853147	0.34939759
	0.339823009	0.32197615	0.199675325	0.284263959	0.316384181	0.329246935	0.525573192	0.290378007	0.245614035	0.25891182	0.374340949	0.273056058	0.343383585	0.31965812	0.326699834	0.28917609	0.195911414	0.266452648	0.2656	0.384848485	0.124006359	0.415503876	0.486409156	0.325411335	0.362480127	0.382308846	0.424817518	0.483870968	0.440063091	0.339688042	0.42300885	0.239858907	0.34197731	0.232358003	0.504065041	0.15248227	0.45553539	0.323577236	0.248686515	0.316344464	0.298113208	0.507640068	0.259433962	0.11589404	0.271186441	0.317939609	0.338308458	0.150259067	0.354131535
	0.342105263	0.317195326	0.198387097	0.282136895	0.319188192	0.331606218	0.527972028	0.289115646	0.243944637	0.257943925	0.376532399	0.272890485	0.34602649	0.322635135	0.325082508	0.288924559	0.196638655	0.27056962	0.264566929	0.384730539	0.121306376	0.42	0.486524823	0.330935252	0.360759494	0.382440476	0.423462089	0.480349345	0.432098765	0.337883959	0.42408377	0.242634315	0.3424	0.234295416	0.505654281	0.151832461	0.455197133	0.330658106	0.24567474	0.317073171	0.306839187	0.507563025	0.259780908	0.116584565	0.2680067	0.315140845	0.339314845	0.15239726	0.354892206
	0.337349398	0.315091211	0.195859873	0.28407225	0.317431193	0.331623932	0.52559727	0.293423272	0.243567753	0.255083179	0.387372014	0.277087034	0.354575163	0.327787022	0.322422259	0.283464567	0.198675497	0.271159875	0.270186335	0.390532544	0.120426829	0.421212121	0.483098592	0.327402135	0.3609375	0.380177515	0.425952045	0.483547926	0.433333333	0.339527027	0.424914676	0.240963855	0.34384858	0.236486486	0.508744038	0.151618399	0.453736655	0.327559055	0.243986254	0.316521739	0.307832423	0.50249584	0.26006192	0.116013072	0.27124183	0.312937063	0.338735818	0.159322034	0.355628059
	0.337837838	0.309061489	0.195583596	0.280844156	0.315978456	0.331623932	0.525963149	0.290215589	0.248310811	0.256880734	0.385135135	0.275618375	0.353896104	0.325082508	0.324675325	0.284820031	0.198373984	0.277950311	0.278713629	0.392070485	0.119155354	0.420658683	0.482662968	0.326315789	0.359133127	0.37810219	0.427170868	0.482468443	0.43373494	0.336683417	0.42614601	0.236886633	0.341121495	0.234899329	0.507886435	0.151103565	0.451388889	0.32970451	0.243567753	0.319516408	0.309782609	0.5	0.258409786	0.115072934	0.26904376	0.317157712	0.345047923	0.155887231	0.351612903
	0.339495798	0.304278922	0.195618153	0.279365079	0.320855615	0.327181208	0.529801325	0.287581699	0.249169435	0.255434783	0.382838284	0.277972028	0.353503185	0.324590164	0.321027287	0.286809816	0.196774194	0.277349769	0.275340393	0.395620438	0.117384844	0.417647059	0.48	0.326388889	0.359567901	0.384943182	0.430747922	0.486787204	0.434782609	0.343234323	0.429530201	0.238175676	0.340943683	0.23706177	0.509404389	0.153846154	0.449050086	0.337423313	0.244932432	0.318791946	0.313513514	0.497576737	0.260935143	0.11717496	0.271268058	0.316695353	0.341732283	0.15815486	0.348101266
	0.337228715	0.302034429	0.19504644	0.277429467	0.315789474	0.33	0.526143791	0.284329564	0.246305419	0.254025045	0.380327869	0.274611399	0.359937402	0.323151125	0.322834646	0.285280728	0.1952	0.280060883	0.274362819	0.395348837	0.116176471	0.416909621	0.478679505	0.324697755	0.356707317	0.382022472	0.429752066	0.486187845	0.430249633	0.339314845	0.43615257	0.237458194	0.335329341	0.239737274	0.505426357	0.156146179	0.451448041	0.339908953	0.245791246	0.318481848	0.311827957	0.4928	0.259701493	0.115873016	0.27027027	0.317324185	0.34423676	0.159090909	0.345368917
	0.341543514	0.301092044	0.19295559	0.276995305	0.323024055	0.333884298	0.524271845	0.28369906	0.252427184	0.252220249	0.37987013	0.273195876	0.359813084	0.325320513	0.324451411	0.288922156	0.199044586	0.27994012	0.273134328	0.400572246	0.114658926	0.416905444	0.486486486	0.328767123	0.364317841	0.381615599	0.429931973	0.4869326	0.430029155	0.338683788	0.431147541	0.240863787	0.330396476	0.237785016	0.50462963	0.160655738	0.450680272	0.338830585	0.245469522	0.318107667	0.308510638	0.487381703	0.255131965	0.115689382	0.268867925	0.32197615	0.342549923	0.158653846	0.346333853
	0.340390879	0.302936631	0.191198786	0.278890601	0.327086882	0.332784185	0.523961661	0.281493002	0.251207729	0.256140351	0.380032206	0.272419628	0.359327217	0.325914149	0.320930233	0.286764706	0.198113208	0.279585799	0.271513353	0.401697313	0.114449213	0.413352273	0.485943775	0.327118644	0.374449339	0.382475661	0.435309973	0.488466757	0.432900433	0.335443038	0.431089744	0.238095238	0.326560232	0.241545894	0.503828484	0.164227642	0.455462185	0.333825702	0.246305419	0.315024233	0.307692308	0.486656201	0.255411255	0.114599686	0.264296754	0.319397993	0.339939024	0.157142857	0.348228043
	0.3344	0.303543914	0.191044776	0.286363636	0.32605042	0.331707317	0.52056962	0.280185759	0.252764613	0.254355401	0.375198728	0.273333333	0.365151515	0.321316614	0.319508449	0.285923754	0.2	0.279069767	0.269005848	0.397759104	0.112201964	0.414565826	0.488095238	0.328308208	0.377713459	0.379834254	0.436	0.490540541	0.431428571	0.342105263	0.432176656	0.23987034	0.327586207	0.242038217	0.501501502	0.161341853	0.454695222	0.334302326	0.244299674	0.319488818	0.310880829	0.482115086	0.26	0.113354037	0.26146789	0.320066335	0.336349925	0.157977883	0.352671756
	0.336523126	0.305214724	0.187408492	0.28041543	0.325581395	0.33974359	0.520440252	0.281776417	0.25310559	0.259385666	0.372239748	0.280788177	0.365413534	0.324031008	0.318731118	0.286541245	0.20123839	0.277056277	0.26744186	0.403819918	0.111111111	0.408839779	0.488917862	0.331674959	0.378066378	0.381668947	0.434954008	0.490566038	0.430594901	0.342592593	0.428794992	0.242375602	0.332394366	0.244131455	0.5	0.160629921	0.452614379	0.334298119	0.243506494	0.323343849	0.30952381	0.483771252	0.259259259	0.113846154	0.264661654	0.314332248	0.332835821	0.15600624	0.35508346
	0.333333333	0.303353659	0.1875	0.275362319	0.326732673	0.34335443	0.519440124	0.285714286	0.255384615	0.255892256	0.372274143	0.281098546	0.364317841	0.325077399	0.315396114	0.283667622	0.201848998	0.278335725	0.271428571	0.407258065	0.110650069	0.40877915	0.487741935	0.330033003	0.380884451	0.38147139	0.433203632	0.49071618	0.43454039	0.340978593	0.43122102	0.244444444	0.331932773	0.246511628	0.497784343	0.162790698	0.45276873	0.337588652	0.245614035	0.323987539	0.311973019	0.481651376	0.258156028	0.114854518	0.261515602	0.316045381	0.333827893	0.156832298	0.356821589
	0.33592535	0.299698795	0.18938307	0.274678112	0.323001631	0.346394984	0.520930233	0.285074627	0.256880734	0.254575707	0.365853659	0.28115016	0.366176471	0.32674772	0.31547619	0.282051282	0.2	0.279829545	0.270422535	0.406417112	0.10989011	0.408660352	0.489116517	0.327361564	0.381223329	0.379542396	0.430769231	0.488157895	0.434119279	0.341906203	0.43404908	0.241001565	0.333333333	0.244680851	0.496318115	0.160796325	0.452342488	0.336633663	0.245253165	0.32718894	0.312186978	0.479514416	0.257062147	0.112612613	0.258017493	0.317817014	0.332840237	0.163328197	0.355555556
	0.334876543	0.304606241	0.190340909	0.274537696	0.32038835	0.346333853	0.519319938	0.283625731	0.260935143	0.252892562	0.369760479	0.284591195	0.368045649	0.328313253	0.31625183	0.280453258	0.204236006	0.280056577	0.274104683	0.406332454	0.109140518	0.409152086	0.490518331	0.327419355	0.381690141	0.381842457	0.429846939	0.486979167	0.431911967	0.339312407	0.435312024	0.23993808	0.336971351	0.242152466	0.5	0.161094225	0.449438202	0.333333333	0.244204019	0.33030303	0.310631229	0.48358209	0.255977496	0.111607143	0.256150507	0.316957211	0.335777126	0.162079511	0.355029586
	0.334355828	0.303074671	0.190140845	0.275035261	0.313291139	0.343653251	0.525525526	0.27994228	0.263785395	0.252045827	0.369276219	0.281931464	0.369165488	0.325443787	0.315484805	0.279778393	0.205705706	0.28067701	0.273597811	0.403141361	0.109756098	0.407754011	0.496259352	0.326984127	0.384722222	0.381962865	0.431273644	0.489060489	0.429155313	0.339762611	0.43373494	0.240740741	0.337856174	0.23929099	0.512711864	0.162650602	0.446740859	0.330136986	0.242331288	0.331838565	0.311074919	0.482300885	0.25520111	0.113905325	0.254676259	0.313971743	0.338662791	0.159398496	0.353460972
	0.334346505	0.300872093	0.190277778	0.274509804	0.315541601	0.343558282	0.52	0.280400572	0.263703704	0.248788368	0.369723435	0.285493827	0.367088608	0.32946299	0.313218391	0.276712329	0.204172876	0.286908078	0.27100271	0.400259067	0.110363392	0.404761905	0.495037221	0.325434439	0.384297521	0.385919166	0.433041302	0.488431877	0.433333333	0.340236686	0.429210134	0.237804878	0.344414894	0.239766082	0.509749304	0.161434978	0.447949527	0.331529093	0.242009132	0.326470588	0.311290323	0.483162518	0.255878285	0.114369501	0.257834758	0.311041991	0.334289813	0.165925926	0.355783309
	0.332330827	0.299565847	0.188705234	0.274238227	0.316199377	0.344563553	0.522058824	0.281650071	0.262773723	0.25	0.369186047	0.287022901	0.366295265	0.328080229	0.309659091	0.277628032	0.208211144	0.288461538	0.268817204	0.399234694	0.110067114	0.406779661	0.502439024	0.32449298	0.385245902	0.386804657	0.438118812	0.489226869	0.432717678	0.338709677	0.428994083	0.237160121	0.343501326	0.24127907	0.509668508	0.163716814	0.446708464	0.329301075	0.241691843	0.324749642	0.309409888	0.482608696	0.256198347	0.113868613	0.253814147	0.309119011	0.335235378	0.167638484	0.358381503
	0.330343797	0.302292264	0.187928669	0.27260274	0.313935681	0.346036585	0.523878437	0.279887482	0.268011527	0.24881141	0.369942197	0.289156627	0.363762102	0.325779037	0.308885755	0.278295606	0.209064327	0.288251366	0.2689747	0.402022756	0.108609272	0.407979408	0.503631961	0.32718894	0.38731444	0.389460154	0.43980344	0.48875	0.432114883	0.337209302	0.428362573	0.240657698	0.343046358	0.244252874	0.508843537	0.163235294	0.443925234	0.330226365	0.244047619	0.326676177	0.310618067	0.483500717	0.254768392	0.112716763	0.254820937	0.309815951	0.332863188	0.165229885	0.361823362
	0.329896907	0.303546099	0.186486486	0.273469388	0.314199396	0.342383107	0.526466381	0.278711485	0.273624824	0.251177394	0.373049645	0.285289747	0.361643836	0.320781032	0.30428769	0.276902887	0.208998549	0.28879892	0.267105263	0.401002506	0.109067017	0.40660737	0.504191617	0.327245053	0.387483356	0.385786802	0.441605839	0.490024938	0.430051813	0.338639653	0.425072046	0.24408284	0.339378238	0.246458924	0.509408602	0.163027656	0.443410853	0.330677291	0.24011713	0.325385694	0.3171875	0.480741797	0.258807588	0.114285714	0.254098361	0.307458143	0.333800842	0.164520744	0.364656381
[truncated: 451 more columns]
