# Supplementary material for: Computational Simulation of Team Creativity: The Benefit of Member Flow
Source: Front Psychol. 2019 Feb 7;10:188. doi: 10.3389/fpsyg.2019.00188 (PMC6374635; doi:10.3389/fpsyg.2019.00188)
Supplement: Supplementary file 10 [file Data_Sheet_10.csv]

BehaviorSpace results (NetLogo 6.0.2)
new-TCM-1.0.nlogo
e
12/19/2018 21:53:28:587 +0800
min-pxcor	max-pxcor	min-pycor	max-pycor
-1	23	-1	23
[run number]	1	2	3	4	5	6	7	8	9	10	11	12	13	14	15	16	17	18	19	20	21	22	23	24	25	26	27	28	29	30	31	32	33	34	35	36	37	38	39	40	41	42	43	44	45	46	47	48	49
numDiverShareKnow	10	10	10	10	10	10	10	10	10	10	10	10	10	10	10	10	10	10	10	10	10	10	10	10	10	10	10	10	10	10	10	10	10	10	10	10	10	10	10	10	10	10	10	10	10	10	10	10	10
numNormalSuperKnowPool	8	8	8	8	8	8	8	8	8	8	8	8	8	8	8	8	8	8	8	8	8	8	8	8	8	8	8	8	8	8	8	8	8	8	8	8	8	8	8	8	8	8	8	8	8	8	8	8	8
numOutsidersShareKnow	10	10	10	10	10	10	10	10	10	10	10	10	10	10	10	10	10	10	10	10	10	10	10	10	10	10	10	10	10	10	10	10	10	10	10	10	10	10	10	10	10	10	10	10	10	10	10	10	10
evaluNumber	3	3	3	3	3	3	3	3	3	3	3	3	3	3	3	3	3	3	3	3	3	3	3	3	3	3	3	3	3	3	3	3	3	3	3	3	3	3	3	3	3	3	3	3	3	3	3	3	3
numDiverEfficiency	10	10	10	10	10	10	10	10	10	10	10	10	10	10	10	10	10	10	10	10	10	10	10	10	10	10	10	10	10	10	10	10	10	10	10	10	10	10	10	10	10	10	10	10	10	10	10	10	10
numCreativeSuperKnowPool	2	2	2	2	2	2	2	2	2	2	2	2	2	2	2	2	2	2	2	2	2	2	2	2	2	2	2	2	2	2	2	2	2	2	2	2	2	2	2	2	2	2	2	2	2	2	2	2	2
numSuperShareKnow	2	2	2	2	2	2	2	2	2	2	2	2	2	2	2	2	2	2	2	2	2	2	2	2	2	2	2	2	2	2	2	2	2	2	2	2	2	2	2	2	2	2	2	2	2	2	2	2	2
numEvaluShareKnow	5	5	5	5	5	5	5	5	5	5	5	5	5	5	5	5	5	5	5	5	5	5	5	5	5	5	5	5	5	5	5	5	5	5	5	5	5	5	5	5	5	5	5	5	5	5	5	5	5
rabbitsNormalNum	80	80	80	80	80	80	80	80	80	80	80	80	80	80	80	80	80	80	80	80	80	80	80	80	80	80	80	80	80	80	80	80	80	80	80	80	80	80	80	80	80	80	80	80	80	80	80	80	80
numNormalDiverKnowPool	8	8	8	8	8	8	8	8	8	8	8	8	8	8	8	8	8	8	8	8	8	8	8	8	8	8	8	8	8	8	8	8	8	8	8	8	8	8	8	8	8	8	8	8	8	8	8	8	8
creativeMin	11	11	11	11	11	11	11	11	11	11	11	11	11	11	11	11	11	11	11	11	11	11	11	11	11	11	11	11	11	11	11	11	11	11	11	11	11	11	11	11	11	11	11	11	11	11	11	11	11
numNormalEvaluKnowPool	5	5	5	5	5	5	5	5	5	5	5	5	5	5	5	5	5	5	5	5	5	5	5	5	5	5	5	5	5	5	5	5	5	5	5	5	5	5	5	5	5	5	5	5	5	5	5	5	5
memberFlowSwitch?	FALSE	FALSE	FALSE	FALSE	FALSE	FALSE	FALSE	FALSE	FALSE	FALSE	FALSE	FALSE	FALSE	FALSE	FALSE	FALSE	FALSE	FALSE	FALSE	FALSE	FALSE	FALSE	FALSE	FALSE	FALSE	FALSE	FALSE	FALSE	FALSE	FALSE	FALSE	FALSE	FALSE	FALSE	FALSE	FALSE	FALSE	FALSE	FALSE	FALSE	FALSE	FALSE	FALSE	FALSE	FALSE	FALSE	FALSE	FALSE	FALSE
numCreativeDiverKnowPool	2	2	2	2	2	2	2	2	2	2	2	2	2	2	2	2	2	2	2	2	2	2	2	2	2	2	2	2	2	2	2	2	2	2	2	2	2	2	2	2	2	2	2	2	2	2	2	2	2
creativeMax	20	20	20	20	20	20	20	20	20	20	20	20	20	20	20	20	20	20	20	20	20	20	20	20	20	20	20	20	20	20	20	20	20	20	20	20	20	20	20	20	20	20	20	20	20	20	20	20	20
numCreativeEvaluKnowPool	5	5	5	5	5	5	5	5	5	5	5	5	5	5	5	5	5	5	5	5	5	5	5	5	5	5	5	5	5	5	5	5	5	5	5	5	5	5	5	5	5	5	5	5	5	5	5	5	5
numSuperEfficiency	10	10	10	10	10	10	10	10	10	10	10	10	10	10	10	10	10	10	10	10	10	10	10	10	10	10	10	10	10	10	10	10	10	10	10	10	10	10	10	10	10	10	10	10	10	10	10	10	10
superNumber	3	3	3	3	3	3	3	3	3	3	3	3	3	3	3	3	3	3	3	3	3	3	3	3	3	3	3	3	3	3	3	3	3	3	3	3	3	3	3	3	3	3	3	3	3	3	3	3	3
diverNumber	3	3	3	3	3	3	3	3	3	3	3	3	3	3	3	3	3	3	3	3	3	3	3	3	3	3	3	3	3	3	3	3	3	3	3	3	3	3	3	3	3	3	3	3	3	3	3	3	3
normalMin	0	0	0	0	0	0	0	0	0	0	0	0	0	0	0	0	0	0	0	0	0	0	0	0	0	0	0	0	0	0	0	0	0	0	0	0	0	0	0	0	0	0	0	0	0	0	0	0	0
rabbitsCreativeNum	80	80	80	80	80	80	80	80	80	80	80	80	80	80	80	80	80	80	80	80	80	80	80	80	80	80	80	80	80	80	80	80	80	80	80	80	80	80	80	80	80	80	80	80	80	80	80	80	80
[reporter]	teamCreativity	teamCreativity	teamCreativity	teamCreativity	teamCreativity	teamCreativity	teamCreativity	teamCreativity	teamCreativity	teamCreativity	teamCreativity	teamCreativity	teamCreativity	teamCreativity	teamCreativity	teamCreativity	teamCreativity	teamCreativity	teamCreativity	teamCreativity	teamCreativity	teamCreativity	teamCreativity	teamCreativity	teamCreativity	teamCreativity	teamCreativity	teamCreativity	teamCreativity	teamCreativity	teamCreativity	teamCreativity	teamCreativity	teamCreativity	teamCreativity	teamCreativity	teamCreativity	teamCreativity	teamCreativity	teamCreativity	teamCreativity	teamCreativity	teamCreativity	teamCreativity	teamCreativity	teamCreativity	teamCreativity	teamCreativity	teamCreativity
[final]	0.485037406	0.312757202	0.439821694	0.232970027	0.134094151	0.162237762	0.22406639	0.29506008	0.376344086	0.293777135	0.340694006	0.436997319	0.233480176	0.254985755	0.47133758	0.34529148	0.173274596	0.174025974	0.452855246	0.251623377	0.173913043	0.373692078	0.156695157	0.141654979	0.210445469	0.293685756	0.199457259	0.265185185	0.387426901	0.288617886	0.412955466	0.198887344	0.445062587	0.315159574	0.216133942	0.3	0.388040712	0.287749288	0.337681159	0.367316342	0.284682081	0.30428769	0.291916168	0.277922078	0.330975955	0.249643367	0.334722222	0.232665639	0.262536873
[min]	0	0	0	0	0	0	0	0	0	0	0	0	0	0	0	0	0	0	0	0	0	0	0	0	0	0	0	0	0	0	0	0	0	0	0	0	0	0	0	0	0	0	0	0	0	0	0	0	0
[max]	0.486149584	0.321364452	0.443076923	0.444444444	0.181818182	0.19269103	0.24	0.304878049	0.383161512	0.5	0.4	0.443537415	0.268980477	0.416666667	0.482876712	0.345864662	0.205673759	0.199421965	0.456873315	0.328125	0.333333333	0.611111111	0.242424242	0.252747253	0.221709007	0.5	0.253164557	0.265185185	0.394415358	0.319767442	0.477647059	0.211663067	0.446153846	0.31684492	0.224299065	0.75	0.389460154	0.302895323	0.339464883	0.5	0.368421053	0.333333333	0.352941176	0.299270073	0.33773862	0.288343558	0.334722222	0.236742424	0.5
[mean]	0.427841884	0.28343496	0.378608754	0.222035168	0.131797721	0.166611697	0.190503376	0.260918565	0.333882905	0.276149064	0.322851717	0.369581279	0.218481029	0.243971988	0.381523869	0.260534303	0.169851821	0.171033675	0.368959192	0.256418622	0.192017633	0.367815365	0.154840434	0.161526855	0.179479136	0.23585267	0.187099324	0.22096229	0.351747584	0.275545948	0.401538731	0.170689792	0.413078421	0.247718013	0.187058077	0.280890053	0.312772944	0.261070984	0.294328202	0.391904808	0.274562087	0.273191056	0.301639635	0.257927076	0.28889621	0.211537067	0.284612874	0.186712552	0.273427139
[steps]	100	100	100	100	100	100	100	100	100	100	100	100	100	100	100	100	100	100	100	100	100	100	100	100	100	100	100	100	100	100	100	100	100	100	100	100	100	100	100	100	100	100	100	100	100	100	100	100	100
[all run data]	teamCreativity	teamCreativity	teamCreativity	teamCreativity	teamCreativity	teamCreativity	teamCreativity	teamCreativity	teamCreativity	teamCreativity	teamCreativity	teamCreativity	teamCreativity	teamCreativity	teamCreativity	teamCreativity	teamCreativity	teamCreativity	teamCreativity	teamCreativity	teamCreativity	teamCreativity	teamCreativity	teamCreativity	teamCreativity	teamCreativity	teamCreativity	teamCreativity	teamCreativity	teamCreativity	teamCreativity	teamCreativity	teamCreativity	teamCreativity	teamCreativity	teamCreativity	teamCreativity	teamCreativity	teamCreativity	teamCreativity	teamCreativity	teamCreativity	teamCreativity	teamCreativity	teamCreativity	teamCreativity	teamCreativity	teamCreativity	teamCreativity
	0	0	0	0	0	0	0	0	0	0	0	0	0	0	0	0	0	0	0	0	0	0	0	0	0	0	0	0	0	0	0	0	0	0	0	0	0	0	0	0	0	0	0	0	0	0	0	0	0
	0.375	0.125	0.166666667	0.444444444	0.181818182	0.166666667	0	0	0	0.5	0.166666667	0	0	0.416666667	0	0.111111111	0.166666667	0	0.125	0	0.333333333	0.5	0.2	0.222222222	0	0	0.142857143	0	0.142857143	0.125	0.333333333	0	0.166666667	0.238095238	0	0.75	0	0	0.125	0.5	0.25	0.285714286	0.3	0.166666667	0.125	0	0	0	0.5
	0.25	0.176470588	0.090909091	0.294117647	0.105263158	0.107142857	0.083333333	0.083333333	0.133333333	0.4	0.1	0.047619048	0.052631579	0.25	0.0625	0.083333333	0.142857143	0	0.214285714	0.230769231	0.222222222	0.538461538	0.142857143	0.142857143	0	0.5	0.1	0	0.238095238	0.1	0.272727273	0.1	0.375	0.208333333	0	0.555555556	0	0.055555556	0.083333333	0.5	0.2	0.3	0.352941176	0.230769231	0.076923077	0	0.111111111	0	0.411764706
	0.291666667	0.12	0.21875	0.227272727	0.15625	0.085714286	0.166666667	0.090909091	0.235294118	0.347826087	0.047619048	0.148148148	0.066666667	0.25	0.142857143	0.130434783	0.142857143	0.136363636	0.3	0.176470588	0.230769231	0.611111111	0.153846154	0.217391304	0	0.263157895	0.076923077	0	0.238095238	0.230769231	0.266666667	0.130434783	0.3	0.161290323	0	0.444444444	0	0.043478261	0.107142857	0.3125	0.333333333	0.235294118	0.28	0.230769231	0.172413793	0	0.052631579	0.0625	0.363636364
	0.321428571	0.09375	0.21875	0.217391304	0.162162162	0.142857143	0.24	0.153846154	0.291666667	0.454545455	0.041666667	0.133333333	0.058823529	0.307692308	0.16	0.111111111	0.107142857	0.107142857	0.304347826	0.136363636	0.157894737	0.458333333	0.1875	0.161290323	0	0.242424242	0.105263158	0.05	0.310344828	0.142857143	0.25	0.085714286	0.424242424	0.230769231	0	0.32	0.066666667	0.034482759	0.125	0.352941176	0.368421053	0.181818182	0.258064516	0.216216216	0.1875	0.037037037	0.125	0.043478261	0.275862069
	0.314285714	0.131578947	0.255813953	0.208333333	0.146341463	0.130434783	0.206896552	0.15625	0.25	0.432432432	0.071428571	0.111111111	0.055555556	0.285714286	0.175	0.09375	0.09375	0.181818182	0.233333333	0.133333333	0.181818182	0.423076923	0.15	0.243902439	0	0.238095238	0.090909091	0.08	0.333333333	0.129032258	0.243243243	0.086956522	0.431818182	0.217391304	0	0.382352941	0.041666667	0.111111111	0.105263158	0.285714286	0.225806452	0.121212121	0.27027027	0.156862745	0.289473684	0.03030303	0.125	0.038461538	0.266666667
	0.363636364	0.119047619	0.265306122	0.256410256	0.117647059	0.14	0.166666667	0.279069767	0.272727273	0.418604651	0.060606061	0.128205128	0.047619048	0.269230769	0.14893617	0.238095238	0.125	0.157894737	0.27027027	0.179487179	0.16	0.379310345	0.125	0.192307692	0.081081081	0.208333333	0.125	0.147058824	0.333333333	0.113636364	0.227272727	0.08	0.41509434	0.166666667	0.03030303	0.333333333	0.037037037	0.131578947	0.145833333	0.382352941	0.212121212	0.153846154	0.266666667	0.206896552	0.318181818	0.025	0.131578947	0.03030303	0.27027027
	0.326530612	0.230769231	0.225806452	0.355555556	0.101694915	0.157894737	0.139534884	0.283018868	0.230769231	0.387755102	0.125	0.229166667	0.041666667	0.245614035	0.185185185	0.208333333	0.104166667	0.12	0.222222222	0.191489362	0.212121212	0.314285714	0.193548387	0.213114754	0.073170732	0.204081633	0.162162162	0.125	0.285714286	0.092592593	0.265306122	0.070175439	0.4	0.147058824	0.027027027	0.29787234	0.138888889	0.217391304	0.156862745	0.358974359	0.184210526	0.127659574	0.267857143	0.212121212	0.326530612	0.058823529	0.11627907	0.027027027	0.289473684
	0.349206349	0.228070175	0.257142857	0.301886792	0.095238095	0.161764706	0.122807018	0.272727273	0.203389831	0.423076923	0.244897959	0.25	0.036363636	0.238095238	0.209677419	0.214285714	0.1	0.180327869	0.235294118	0.2	0.225	0.268292683	0.212765957	0.223880597	0.068181818	0.203389831	0.155555556	0.136363636	0.326530612	0.1	0.236363636	0.121212121	0.4	0.144736842	0.066666667	0.269230769	0.139534884	0.203389831	0.222222222	0.3125	0.227272727	0.12962963	0.262295082	0.189873418	0.305084746	0.055555556	0.170212766	0.022727273	0.285714286
	0.413333333	0.235294118	0.246575342	0.25	0.082191781	0.150684932	0.116666667	0.283783784	0.25	0.454545455	0.285714286	0.216666667	0.081967213	0.222222222	0.178082192	0.206349206	0.096153846	0.188405797	0.233333333	0.293103448	0.2	0.306122449	0.2	0.214285714	0.063829787	0.222222222	0.134615385	0.157894737	0.309090909	0.136363636	0.25	0.12	0.412698413	0.154761905	0.188679245	0.24137931	0.140350877	0.225352113	0.223880597	0.345454545	0.192307692	0.13559322	0.315789474	0.195121951	0.276923077	0.050847458	0.166666667	0.019230769	0.363636364
	0.405063291	0.266666667	0.247058824	0.253731343	0.071428571	0.151898734	0.119402985	0.304878049	0.253164557	0.409836066	0.31147541	0.207792208	0.101449275	0.192771084	0.181818182	0.185714286	0.114754098	0.194444444	0.276923077	0.328125	0.20754717	0.3	0.210526316	0.225	0.08	0.216216216	0.140350877	0.2	0.317460317	0.142857143	0.237288136	0.119047619	0.409090909	0.146067416	0.21875	0.215384615	0.147540984	0.213333333	0.234567901	0.370967742	0.2	0.154929577	0.304878049	0.191489362	0.289855072	0.072463768	0.15625	0.058823529	0.333333333
	0.373626374	0.292682927	0.285714286	0.217948718	0.068965517	0.152941176	0.106666667	0.302325581	0.279069767	0.384615385	0.376811594	0.255319149	0.116883117	0.186046512	0.179487179	0.188235294	0.14084507	0.174418605	0.287671233	0.308823529	0.180327869	0.303571429	0.242424242	0.252747253	0.089285714	0.202531646	0.1875	0.197183099	0.371428571	0.182926829	0.291666667	0.123595506	0.422535211	0.142857143	0.194444444	0.208333333	0.184615385	0.25	0.25	0.402777778	0.193548387	0.155844156	0.302325581	0.198113208	0.25974026	0.068493151	0.171052632	0.083333333	0.347826087
	0.388349515	0.315217391	0.276595745	0.207317073	0.086021505	0.16091954	0.135802469	0.28125	0.277777778	0.364864865	0.397260274	0.228571429	0.116883117	0.182795699	0.223404255	0.175824176	0.17721519	0.154639175	0.272727273	0.310810811	0.169230769	0.287878788	0.216216216	0.247311828	0.086206897	0.229885057	0.225352113	0.166666667	0.325301205	0.254901961	0.298701299	0.136842105	0.41025641	0.168316832	0.217948718	0.223684211	0.184615385	0.243902439	0.277777778	0.390243902	0.169014085	0.154761905	0.310344828	0.211009174	0.235294118	0.098765432	0.170731707	0.090909091	0.337837838
	0.380952381	0.295238095	0.295918367	0.237113402	0.12244898	0.164835165	0.157303371	0.27184466	0.265957447	0.333333333	0.367088608	0.234234234	0.111111111	0.171717172	0.257425743	0.161616162	0.157303371	0.179245283	0.253012048	0.3125	0.175675676	0.306666667	0.207792208	0.23	0.097222222	0.21978022	0.253164557	0.155555556	0.32967033	0.254545455	0.345238095	0.153846154	0.417582418	0.155963303	0.215909091	0.244186047	0.25974026	0.233333333	0.265957447	0.355555556	0.184210526	0.188888889	0.301075269	0.222222222	0.247311828	0.175824176	0.157894737	0.08974359	0.333333333
	0.365217391	0.271929825	0.351351351	0.209090909	0.12244898	0.173469388	0.153846154	0.274336283	0.265957447	0.321428571	0.356321839	0.262711864	0.146067416	0.17	0.257142857	0.190909091	0.191919192	0.181818182	0.252747253	0.313253012	0.181818182	0.277108434	0.188235294	0.221153846	0.101265823	0.208333333	0.229885057	0.147368421	0.306122449	0.277310924	0.347368421	0.154545455	0.412371134	0.186440678	0.193877551	0.235955056	0.258823529	0.229166667	0.257731959	0.373831776	0.197802198	0.193548387	0.291666667	0.248	0.25	0.19	0.20952381	0.109756098	0.304347826
	0.385245902	0.283333333	0.362068966	0.205128205	0.114285714	0.169811321	0.161290323	0.283333333	0.307017544	0.326086957	0.35483871	0.263565891	0.172043011	0.183486239	0.247706422	0.189189189	0.184466019	0.173913043	0.234693878	0.322222222	0.244444444	0.288888889	0.208791209	0.25	0.170454545	0.21	0.210526316	0.154639175	0.295238095	0.301587302	0.375	0.161016949	0.415841584	0.2	0.203883495	0.263157895	0.239130435	0.232323232	0.25	0.389380531	0.189473684	0.191919192	0.285714286	0.253846154	0.25	0.203703704	0.203539823	0.127906977	0.294736842
	0.3828125	0.269230769	0.360655738	0.224	0.113043478	0.160714286	0.164948454	0.289256198	0.300813008	0.297029703	0.340206186	0.276119403	0.183673469	0.203389831	0.267241379	0.18487395	0.183486239	0.162601626	0.228571429	0.302083333	0.258064516	0.282608696	0.20212766	0.239669421	0.170212766	0.190909091	0.206185567	0.154639175	0.353448276	0.305343511	0.364485981	0.158333333	0.40776699	0.201550388	0.224299065	0.255102041	0.255319149	0.247706422	0.258928571	0.396551724	0.211538462	0.179245283	0.289719626	0.251798561	0.25	0.205357143	0.233870968	0.135416667	0.298076923
	0.395522388	0.268115942	0.359375	0.212121212	0.110169492	0.155737705	0.155339806	0.291338583	0.321167883	0.280373832	0.358490566	0.291666667	0.205607477	0.223140496	0.26984127	0.177419355	0.184	0.164179104	0.230088496	0.316831683	0.230769231	0.288461538	0.188118812	0.223076923	0.166666667	0.196721311	0.192307692	0.176470588	0.353846154	0.303703704	0.385964912	0.167938931	0.396396396	0.197080292	0.208695652	0.238095238	0.262135922	0.256637168	0.254237288	0.393442623	0.238938053	0.196428571	0.304347826	0.246575342	0.25210084	0.201754386	0.255813953	0.134020619	0.302752294
	0.409395973	0.25	0.366412214	0.240875912	0.123966942	0.151515152	0.153846154	0.28030303	0.319444444	0.256410256	0.385964912	0.3	0.210526316	0.23255814	0.272058824	0.176923077	0.181102362	0.157142857	0.243478261	0.301886792	0.228571429	0.299145299	0.186915888	0.226277372	0.160714286	0.1953125	0.207207207	0.185185185	0.335714286	0.3125	0.376068376	0.166666667	0.396694215	0.217105263	0.204918033	0.252252252	0.276785714	0.283333333	0.303030303	0.384	0.231404959	0.205128205	0.299145299	0.228395062	0.243902439	0.210084034	0.255172414	0.13	0.327731092
	0.408536585	0.258278146	0.391304348	0.237762238	0.113636364	0.161971831	0.14159292	0.277372263	0.324324324	0.23255814	0.4	0.318471338	0.214876033	0.23880597	0.288732394	0.177777778	0.178294574	0.189189189	0.290322581	0.284482759	0.232758621	0.3359375	0.194915254	0.218309859	0.188034188	0.194029851	0.196581197	0.210526316	0.330985915	0.298013245	0.389312977	0.163120567	0.379844961	0.219354839	0.204724409	0.24137931	0.267716535	0.275590551	0.29787234	0.395522388	0.267175573	0.222222222	0.31147541	0.228070175	0.255813953	0.228346457	0.275641026	0.123809524	0.325203252
	0.396449704	0.251612903	0.391608392	0.225165563	0.121428571	0.171232877	0.145299145	0.265306122	0.337662338	0.236641221	0.385185185	0.323529412	0.2109375	0.24137931	0.293333333	0.174825175	0.205673759	0.178343949	0.288	0.282051282	0.237704918	0.340740741	0.208333333	0.224489796	0.172661871	0.197183099	0.193548387	0.216666667	0.342465753	0.305194805	0.402777778	0.160839161	0.385185185	0.220238095	0.194029851	0.2421875	0.276923077	0.279411765	0.286666667	0.388489209	0.264705882	0.217054264	0.323076923	0.234285714	0.248120301	0.246376812	0.295857988	0.121495327	0.298507463
	0.382022472	0.25308642	0.395973154	0.224242424	0.11971831	0.162337662	0.172131148	0.260869565	0.323170732	0.227941176	0.388888889	0.322033898	0.210526316	0.233766234	0.297468354	0.170068027	0.197368421	0.186746988	0.296875	0.297520661	0.233870968	0.335766423	0.192307692	0.230263158	0.165517241	0.194630872	0.194029851	0.204724409	0.33557047	0.307692308	0.374193548	0.165517241	0.378378378	0.212643678	0.212765957	0.255639098	0.28358209	0.272108844	0.282051282	0.398601399	0.26056338	0.227941176	0.333333333	0.244680851	0.272727273	0.266666667	0.312849162	0.122807018	0.295774648
	0.379120879	0.275449102	0.385620915	0.219653179	0.119205298	0.153374233	0.165413534	0.25	0.329411765	0.243055556	0.378378378	0.327868852	0.219858156	0.23125	0.319018405	0.165562914	0.18404908	0.193370166	0.308823529	0.301587302	0.226277372	0.333333333	0.18115942	0.236024845	0.167785235	0.187096774	0.181818182	0.210526316	0.333333333	0.319767442	0.36809816	0.165562914	0.37254902	0.212435233	0.208333333	0.264285714	0.273381295	0.261437908	0.284848485	0.389261745	0.263513514	0.23943662	0.326086957	0.238341969	0.280821918	0.27388535	0.307692308	0.161290323	0.285714286
	0.368983957	0.273255814	0.408536585	0.216216216	0.114649682	0.16374269	0.157142857	0.245614035	0.33908046	0.243055556	0.363057325	0.324324324	0.217687075	0.239766082	0.331360947	0.202453988	0.176470588	0.184210526	0.289655172	0.303030303	0.218309859	0.324137931	0.173333333	0.244047619	0.191358025	0.191358025	0.194630872	0.213235294	0.331210191	0.308108108	0.362573099	0.1625	0.395061728	0.206030151	0.22147651	0.266666667	0.284722222	0.248447205	0.294117647	0.393548387	0.258064516	0.244897959	0.3125	0.252475248	0.274509804	0.288343558	0.317460317	0.1796875	0.296052632
	0.378787879	0.289772727	0.414201183	0.214659686	0.131736527	0.159090909	0.154929577	0.240437158	0.342541436	0.239726027	0.357142857	0.328125	0.214285714	0.23699422	0.351955307	0.203592814	0.185393258	0.174129353	0.309210526	0.303703704	0.206666667	0.333333333	0.172839506	0.230337079	0.19760479	0.191860465	0.190789474	0.216783217	0.325301205	0.308900524	0.352272727	0.155688623	0.394117647	0.198067633	0.21656051	0.264516129	0.298701299	0.251497006	0.313186813	0.405063291	0.25625	0.238709677	0.317567568	0.254901961	0.265432099	0.271676301	0.32038835	0.175182482	0.289156627
	0.389423077	0.294444444	0.394444444	0.221105528	0.134502924	0.153005464	0.153333333	0.244791667	0.347826087	0.230263158	0.354285714	0.345	0.2	0.237288136	0.342105263	0.203488372	0.179347826	0.173913043	0.343558282	0.302158273	0.201298701	0.326666667	0.161849711	0.22826087	0.198863636	0.206703911	0.196202532	0.212328767	0.33908046	0.302564103	0.361111111	0.153846154	0.41011236	0.203703704	0.203592814	0.254658385	0.2875	0.255681818	0.313829787	0.431137725	0.245508982	0.263473054	0.307692308	0.262910798	0.25748503	0.275862069	0.315789474	0.186206897	0.278409091
	0.381395349	0.289617486	0.391304348	0.20952381	0.131428571	0.150537634	0.149350649	0.23943662	0.35078534	0.234567901	0.344444444	0.355769231	0.207100592	0.245901639	0.345	0.205555556	0.180851064	0.170616114	0.356321839	0.303448276	0.197452229	0.335526316	0.163841808	0.221052632	0.198863636	0.20212766	0.192771084	0.218543046	0.331521739	0.291262136	0.358695652	0.159090909	0.415300546	0.207207207	0.212290503	0.25443787	0.301204819	0.259668508	0.3125	0.428571429	0.239766082	0.273255814	0.295180723	0.261682243	0.264367816	0.263736264	0.313364055	0.178807947	0.284946237
	0.390134529	0.297435897	0.402116402	0.222222222	0.135869565	0.151832461	0.146341463	0.22972973	0.347150259	0.231707317	0.345549738	0.372093023	0.196629213	0.257894737	0.348039216	0.20855615	0.18556701	0.183486239	0.367231638	0.291390728	0.2	0.339622642	0.161111111	0.215384615	0.201058201	0.203125	0.190751445	0.242038217	0.348717949	0.293023256	0.367875648	0.159340659	0.402116402	0.205357143	0.213114754	0.25862069	0.307692308	0.26344086	0.314720812	0.423529412	0.231638418	0.270718232	0.298850575	0.265765766	0.262569832	0.256544503	0.311111111	0.203703704	0.297435897
	0.403433476	0.3	0.397905759	0.228699552	0.128205128	0.156565657	0.138121547	0.224137931	0.346733668	0.226190476	0.345360825	0.405172414	0.195652174	0.251282051	0.361904762	0.202072539	0.184615385	0.188340807	0.358974359	0.290123457	0.202247191	0.353293413	0.155913978	0.211055276	0.199004975	0.206030151	0.196721311	0.238993711	0.34	0.292237443	0.366834171	0.153439153	0.4	0.2	0.203125	0.248618785	0.322916667	0.257894737	0.311557789	0.416666667	0.237837838	0.274611399	0.29281768	0.25877193	0.259459459	0.243781095	0.304347826	0.19760479	0.294416244
	0.403361345	0.291262136	0.385	0.230434783	0.137931034	0.161764706	0.143617021	0.215767635	0.357487923	0.224137931	0.344497608	0.417355372	0.206185567	0.247474747	0.356164384	0.206030151	0.179104478	0.177966102	0.367647059	0.285714286	0.218085106	0.358381503	0.164102564	0.199052133	0.193236715	0.201923077	0.193548387	0.245614035	0.336633663	0.292035398	0.38647343	0.15920398	0.395121951	0.206751055	0.197969543	0.255434783	0.329949239	0.258706468	0.315789474	0.445026178	0.230366492	0.285714286	0.30964467	0.264957265	0.267676768	0.234449761	0.307692308	0.219653179	0.303482587
	0.405737705	0.278538813	0.373786408	0.222689076	0.137440758	0.154205607	0.17	0.221774194	0.342592593	0.216666667	0.334862385	0.419354839	0.207070707	0.251231527	0.351111111	0.213930348	0.170616114	0.187755102	0.355450237	0.277456647	0.214659686	0.348314607	0.167487685	0.198156682	0.191588785	0.219626168	0.187817259	0.255555556	0.330143541	0.279661017	0.397196262	0.154589372	0.389671362	0.226720648	0.207920792	0.251336898	0.326633166	0.265402844	0.324074074	0.445595855	0.24	0.286432161	0.315789474	0.294820717	0.258536585	0.232227488	0.304166667	0.203208556	0.304761905
	0.411067194	0.275862069	0.370892019	0.214574899	0.140186916	0.155963303	0.173267327	0.25	0.340909091	0.210810811	0.331818182	0.418326693	0.200980392	0.241706161	0.342975207	0.205741627	0.169014085	0.182539683	0.360730594	0.275862069	0.223350254	0.35483871	0.171296296	0.197309417	0.191780822	0.219178082	0.181818182	0.25136612	0.333333333	0.281512605	0.401826484	0.162037037	0.408071749	0.220472441	0.215962441	0.252631579	0.358490566	0.263392857	0.316964286	0.447761194	0.248803828	0.289855072	0.313084112	0.291338583	0.279069767	0.231818182	0.296747967	0.2	0.294930876
	0.413127413	0.270042194	0.373271889	0.218253968	0.137614679	0.165938865	0.176744186	0.252830189	0.349137931	0.198979592	0.323275862	0.409266409	0.196261682	0.238317757	0.344129555	0.226851852	0.162162162	0.182170543	0.395744681	0.277777778	0.233009709	0.357512953	0.164444444	0.187234043	0.192825112	0.218340611	0.188679245	0.244791667	0.346666667	0.271255061	0.420600858	0.152173913	0.41025641	0.229885057	0.211981567	0.258883249	0.352678571	0.263392857	0.318584071	0.434782609	0.25	0.280542986	0.322580645	0.295019157	0.285714286	0.227678571	0.300395257	0.195876289	0.30044843
	0.428571429	0.277108434	0.383928571	0.216535433	0.148648649	0.171548117	0.1875	0.262589928	0.341463415	0.199029126	0.316455696	0.408396947	0.209090909	0.230434783	0.341176471	0.228310502	0.163716814	0.181132075	0.387755102	0.28021978	0.222222222	0.35678392	0.161572052	0.178861789	0.198275862	0.213675214	0.186046512	0.24742268	0.343347639	0.265625	0.416666667	0.153846154	0.404958678	0.229007634	0.206278027	0.264705882	0.359649123	0.266375546	0.313043478	0.428571429	0.268722467	0.278761062	0.321266968	0.292134831	0.27826087	0.23245614	0.318181818	0.195876289	0.293859649
	0.413043478	0.298850575	0.37826087	0.217898833	0.150862069	0.169421488	0.188034188	0.266666667	0.34939759	0.205741627	0.316872428	0.408921933	0.207964602	0.244725738	0.354716981	0.236842105	0.158798283	0.180451128	0.378486056	0.275675676	0.224137931	0.358208955	0.155462185	0.176706827	0.194092827	0.215189873	0.188340807	0.24137931	0.347280335	0.273764259	0.433198381	0.151898734	0.415686275	0.242537313	0.194915254	0.267605634	0.352697095	0.258474576	0.309917355	0.439655172	0.267241379	0.286324786	0.328947368	0.299270073	0.284518828	0.233050847	0.311355311	0.212871287	0.286324786
	0.407801418	0.292592593	0.377118644	0.208955224	0.148305085	0.161417323	0.189873418	0.263888889	0.349809886	0.203703704	0.316205534	0.403571429	0.235294118	0.24691358	0.360294118	0.237288136	0.159836066	0.180451128	0.383141762	0.284210526	0.228813559	0.376190476	0.152892562	0.177165354	0.199186992	0.214876033	0.188841202	0.247663551	0.348178138	0.283636364	0.436781609	0.154166667	0.425855513	0.241758242	0.202479339	0.26635514	0.358565737	0.260162602	0.30952381	0.445378151	0.260504202	0.291666667	0.323275862	0.296819788	0.288	0.238493724	0.306049822	0.205741627	0.274590164
	0.415224913	0.289377289	0.37704918	0.221818182	0.143442623	0.16730038	0.191836735	0.260273973	0.351851852	0.211711712	0.3125	0.402061856	0.257028112	0.239043825	0.362318841	0.24691358	0.172690763	0.180147059	0.374531835	0.282051282	0.21686747	0.38028169	0.149193548	0.173076923	0.198412698	0.216326531	0.189873418	0.247706422	0.341269841	0.287234043	0.433962264	0.152941176	0.422641509	0.24	0.207317073	0.262672811	0.355212355	0.264	0.319066148	0.444444444	0.275720165	0.300813008	0.340336134	0.291525424	0.284615385	0.22983871	0.301038062	0.209302326	0.276
	0.413559322	0.297491039	0.373015873	0.222222222	0.141129032	0.165413534	0.18875502	0.258389262	0.346289753	0.214912281	0.325670498	0.404682274	0.267175573	0.237354086	0.368055556	0.256097561	0.171314741	0.175	0.375912409	0.287128713	0.210116732	0.384615385	0.150197628	0.167910448	0.1953125	0.225296443	0.185950413	0.244725738	0.341269841	0.29109589	0.426470588	0.162878788	0.425925926	0.240143369	0.201581028	0.262443439	0.342007435	0.26459144	0.316793893	0.447470817	0.282258065	0.294117647	0.336032389	0.297029703	0.293233083	0.223529412	0.30952381	0.205479452	0.262357414
	0.416666667	0.288194444	0.380392157	0.215277778	0.141176471	0.160583942	0.180451128	0.254901961	0.34137931	0.22173913	0.325757576	0.40397351	0.260223048	0.246268657	0.376712329	0.266666667	0.182879377	0.174216028	0.382142857	0.274418605	0.218045113	0.376569038	0.145038168	0.164835165	0.190114068	0.232824427	0.184	0.244725738	0.330798479	0.28956229	0.441281139	0.155797101	0.438848921	0.244755245	0.203065134	0.251082251	0.352112676	0.266159696	0.314814815	0.450381679	0.286821705	0.290697674	0.329365079	0.293548387	0.311594203	0.225680934	0.307432432	0.203539823	0.260377358
	0.409090909	0.294915254	0.377431907	0.211409396	0.142857143	0.165467626	0.181481481	0.253164557	0.34006734	0.220779221	0.327137546	0.403225806	0.263736264	0.245551601	0.37414966	0.252788104	0.178030303	0.178451178	0.38869258	0.276497696	0.221818182	0.37704918	0.143396226	0.171428571	0.1875	0.225925926	0.182879377	0.240816327	0.328358209	0.284768212	0.439862543	0.156028369	0.43006993	0.239057239	0.200729927	0.254166667	0.350515464	0.267924528	0.311594203	0.442379182	0.285714286	0.287878788	0.32046332	0.289308176	0.301754386	0.22605364	0.302631579	0.206896552	0.249097473
	0.403785489	0.291946309	0.370786517	0.211221122	0.143911439	0.191780822	0.189964158	0.25617284	0.335483871	0.228813559	0.335714286	0.413043478	0.258992806	0.255892256	0.38047138	0.255555556	0.177777778	0.179401993	0.402027027	0.282511211	0.216312057	0.384615385	0.139194139	0.163265306	0.182795699	0.227436823	0.177358491	0.244	0.333333333	0.290849673	0.441471572	0.157342657	0.431034483	0.248344371	0.197132616	0.264	0.341059603	0.276363636	0.325088339	0.435714286	0.308510638	0.295202952	0.324427481	0.277108434	0.297297297	0.22519084	0.310126582	0.219409283	0.251798561
	0.40625	0.293548387	0.379562044	0.211038961	0.144404332	0.19269103	0.185314685	0.25304878	0.332288401	0.226337449	0.330985915	0.411042945	0.258865248	0.258169935	0.392156863	0.260714286	0.186379928	0.192307692	0.40397351	0.273504274	0.213793103	0.38	0.138181818	0.159468439	0.190140845	0.226950355	0.177121771	0.24015748	0.338078292	0.292063492	0.440789474	0.159722222	0.426666667	0.248387097	0.191637631	0.26459144	0.341772152	0.274368231	0.324137931	0.429577465	0.30877193	0.287769784	0.334572491	0.278443114	0.295302013	0.227941176	0.307692308	0.215447154	0.259649123
	0.417910448	0.313664596	0.381818182	0.205696203	0.140350877	0.189710611	0.192567568	0.25297619	0.330275229	0.234126984	0.334494774	0.411940299	0.254355401	0.257961783	0.400630915	0.255244755	0.187279152	0.196202532	0.405844156	0.285123967	0.208754209	0.376984127	0.136690647	0.153846154	0.197231834	0.230769231	0.18115942	0.229323308	0.332167832	0.292682927	0.447619048	0.161512027	0.437299035	0.251572327	0.189655172	0.264925373	0.336448598	0.275	0.32	0.42662116	0.308219178	0.286219081	0.325	0.280346821	0.294701987	0.223404255	0.301204819	0.219607843	0.257839721
	0.446022727	0.304216867	0.37716263	0.204334365	0.138513514	0.188087774	0.193442623	0.25	0.329341317	0.237354086	0.33559322	0.412979351	0.25170068	0.255520505	0.397515528	0.261168385	0.192307692	0.192546584	0.406940063	0.289795918	0.211221122	0.368217054	0.138888889	0.150470219	0.195286195	0.230769231	0.185314685	0.23381295	0.334482759	0.297935103	0.44375	0.155115512	0.431746032	0.251533742	0.191275168	0.263537906	0.338461538	0.273684211	0.321656051	0.428571429	0.305084746	0.283216783	0.322695035	0.278873239	0.295454545	0.223728814	0.305637982	0.222641509	0.255102041
	0.44598338	0.300884956	0.376712329	0.205521472	0.136363636	0.190031153	0.191558442	0.249275362	0.342028986	0.227941176	0.330033003	0.409883721	0.259259259	0.25625	0.412650602	0.271812081	0.187713311	0.195121951	0.414634146	0.280632411	0.203821656	0.373134328	0.134228188	0.148606811	0.193979933	0.232876712	0.187919463	0.235714286	0.337792642	0.297687861	0.438271605	0.155555556	0.433962264	0.255192878	0.19269103	0.266666667	0.34421365	0.288135593	0.320872274	0.422818792	0.309210526	0.294915254	0.324041812	0.275766017	0.291666667	0.22	0.300859599	0.223880597	0.260726073
	0.442934783	0.3	0.38590604	0.208459215	0.138801262	0.187692308	0.183229814	0.265536723	0.34180791	0.246428571	0.328990228	0.413793103	0.254966887	0.252279635	0.424778761	0.268852459	0.186046512	0.197640118	0.410557185	0.28515625	0.200626959	0.380434783	0.133986928	0.14893617	0.194078947	0.230508475	0.200657895	0.23943662	0.346405229	0.294285714	0.434131737	0.151702786	0.428571429	0.252941176	0.193548387	0.262798635	0.345930233	0.281456954	0.320872274	0.42019544	0.311688312	0.331189711	0.315254237	0.27520436	0.294303797	0.217105263	0.298591549	0.21978022	0.265372168
	0.448275862	0.304597701	0.400651466	0.210682493	0.139318885	0.184848485	0.185628743	0.26183844	0.342541436	0.262068966	0.325949367	0.411764706	0.25974026	0.251497006	0.431818182	0.266881029	0.190322581	0.199421965	0.409221902	0.278625954	0.196923077	0.37366548	0.133986928	0.148367953	0.191558442	0.225165563	0.200636943	0.238754325	0.349514563	0.296089385	0.436578171	0.155487805	0.429878049	0.251428571	0.188087774	0.26440678	0.340909091	0.279220779	0.318885449	0.422580645	0.308681672	0.333333333	0.315254237	0.278378378	0.300911854	0.231974922	0.301939058	0.215827338	0.261398176
	0.449350649	0.302857143	0.410828025	0.219020173	0.139817629	0.183431953	0.18879056	0.260273973	0.336898396	0.26369863	0.328173375	0.419889503	0.256410256	0.258160237	0.43697479	0.263157895	0.186708861	0.196581197	0.407821229	0.269784173	0.188235294	0.379790941	0.136075949	0.149560117	0.195583596	0.223300971	0.19504644	0.235494881	0.35443038	0.296398892	0.443804035	0.151785714	0.427710843	0.246498599	0.187878788	0.268211921	0.342541436	0.278481013	0.315151515	0.425396825	0.31661442	0.33126935	0.321192053	0.27688172	0.297935103	0.236196319	0.304347826	0.214788732	0.265060241
	0.450127877	0.301136364	0.408227848	0.216901408	0.137724551	0.180232558	0.191304348	0.261333333	0.332453826	0.263513514	0.332326284	0.423913043	0.253968254	0.259259259	0.435135135	0.270516717	0.193939394	0.192200557	0.408719346	0.265017668	0.183381089	0.388316151	0.135220126	0.144886364	0.20795107	0.220447284	0.190332326	0.239344262	0.360248447	0.297297297	0.441926346	0.153179191	0.428571429	0.245125348	0.188235294	0.267326733	0.348648649	0.277258567	0.316568047	0.414110429	0.32	0.330275229	0.311897106	0.272727273	0.297376093	0.232628399	0.302139037	0.206081081	0.265536723
	0.45177665	0.300561798	0.404984424	0.212707182	0.140762463	0.18	0.196581197	0.263707572	0.330729167	0.269736842	0.336283186	0.423592493	0.250746269	0.262569832	0.428571429	0.266467066	0.195266272	0.189701897	0.410810811	0.263513514	0.179063361	0.397350993	0.133126935	0.142458101	0.204204204	0.21835443	0.189349112	0.241157556	0.365558912	0.297587131	0.44972067	0.162857143	0.430678466	0.255376344	0.186588921	0.266447368	0.354666667	0.284848485	0.311046512	0.402366864	0.31547619	0.32238806	0.303125	0.265	0.300859599	0.233236152	0.298153034	0.21	0.261111111
	0.448621554	0.306849315	0.399390244	0.212938005	0.137931034	0.180055402	0.20505618	0.262086514	0.336760925	0.269230769	0.337243402	0.416020672	0.257879656	0.267759563	0.434108527	0.277456647	0.194202899	0.187335092	0.411609499	0.262295082	0.182539683	0.398089172	0.139393939	0.141666667	0.205357143	0.214285714	0.189349112	0.247648903	0.363095238	0.296587927	0.454054054	0.189041096	0.422413793	0.256	0.183381089	0.270967742	0.352480418	0.284431138	0.311428571	0.404069767	0.314540059	0.321533923	0.3	0.26044226	0.301675978	0.242165242	0.298969072	0.219354839	0.25613079
	0.45	0.308108108	0.397590361	0.21657754	0.136363636	0.185286104	0.203856749	0.261845387	0.335038363	0.268987342	0.342028986	0.419847328	0.256338028	0.267904509	0.437974684	0.274285714	0.192634561	0.184415584	0.41038961	0.260586319	0.184895833	0.392523364	0.138643068	0.142857143	0.204081633	0.216049383	0.192528736	0.246153846	0.361516035	0.298701299	0.459317585	0.189973615	0.426183844	0.259162304	0.186111111	0.273015873	0.360406091	0.284023669	0.309859155	0.404558405	0.308357349	0.32183908	0.295857988	0.257831325	0.295081967	0.239669421	0.297435897	0.216981132	0.253333333
	0.443627451	0.303191489	0.398809524	0.215425532	0.13559322	0.189473684	0.215789474	0.258536585	0.338383838	0.275229358	0.344827586	0.415617128	0.251381215	0.261658031	0.448019802	0.288088643	0.189415042	0.181585678	0.412820513	0.257234727	0.182989691	0.393939394	0.142028986	0.141689373	0.211428571	0.229166667	0.197222222	0.253012048	0.359195402	0.299232737	0.457583548	0.193717277	0.421195652	0.255754476	0.192307692	0.279503106	0.36318408	0.277142857	0.306010929	0.398891967	0.309659091	0.328651685	0.307909605	0.260663507	0.293010753	0.25	0.296202532	0.218181818	0.250659631
	0.45060241	0.305263158	0.402332362	0.211488251	0.132963989	0.186528497	0.21483376	0.253554502	0.336658354	0.271137026	0.351274788	0.406862745	0.256830601	0.262886598	0.448529412	0.294594595	0.184782609	0.179292929	0.408521303	0.256329114	0.17884131	0.391044776	0.139204545	0.138666667	0.207282913	0.228985507	0.198895028	0.247787611	0.359550562	0.30617284	0.459798995	0.190231362	0.421750663	0.259445844	0.191374663	0.279635258	0.362745098	0.273239437	0.307901907	0.402739726	0.306179775	0.325136612	0.301939058	0.264018692	0.297368421	0.239583333	0.301507538	0.215568862	0.247395833
	0.452606635	0.301546392	0.402266289	0.210526316	0.131147541	0.18556701	0.214105793	0.251173709	0.340740741	0.268011527	0.351955307	0.40430622	0.255434783	0.258227848	0.443373494	0.293333333	0.187165775	0.173170732	0.406483791	0.260188088	0.176616915	0.377521614	0.136871508	0.135770235	0.210526316	0.238888889	0.201612903	0.247093023	0.37398374	0.305825243	0.456790123	0.188916877	0.428940568	0.254320988	0.196808511	0.288690476	0.362318841	0.276243094	0.303763441	0.397297297	0.303278689	0.320754717	0.301630435	0.264018692	0.298429319	0.237851662	0.312807882	0.214285714	0.246153846
	0.457274827	0.301790281	0.401129944	0.207407407	0.128342246	0.182741117	0.222493888	0.255172414	0.338235294	0.274509804	0.348066298	0.408352668	0.251336898	0.256218905	0.448687351	0.287564767	0.185089974	0.171497585	0.409313725	0.265432099	0.182926829	0.379213483	0.138888889	0.133676093	0.209809264	0.235616438	0.203703704	0.241477273	0.368983957	0.306413302	0.476190476	0.186567164	0.435443038	0.257281553	0.19525066	0.277936963	0.355294118	0.273224044	0.307692308	0.39893617	0.297587131	0.321052632	0.305630027	0.260368664	0.293670886	0.2325	0.311435523	0.216138329	0.250626566
	0.45890411	0.301234568	0.403899721	0.20531401	0.12565445	0.184343434	0.222760291	0.263038549	0.348448687	0.280555556	0.356756757	0.403153153	0.25	0.253694581	0.457076566	0.285347044	0.184810127	0.170673077	0.406779661	0.265861027	0.176886792	0.382271468	0.137741047	0.13164557	0.218997361	0.232	0.202099738	0.237430168	0.374677003	0.313501144	0.477647059	0.194103194	0.426799007	0.267605634	0.1953125	0.277620397	0.359267735	0.277628032	0.314136126	0.392670157	0.298429319	0.321243523	0.304	0.262557078	0.291770574	0.236585366	0.309692671	0.216292135	0.25
	0.46275395	0.302439024	0.406504065	0.204326923	0.134366925	0.184079602	0.225118483	0.270089286	0.344988345	0.278236915	0.353723404	0.402222222	0.257142857	0.255421687	0.454954955	0.281725888	0.182044888	0.174528302	0.405727924	0.26035503	0.174825175	0.386920981	0.135869565	0.131188119	0.219072165	0.234986945	0.201030928	0.242424242	0.376923077	0.310810811	0.472222222	0.205811138	0.434052758	0.268518519	0.199488491	0.27173913	0.35505618	0.274406332	0.314578005	0.388174807	0.296875	0.323232323	0.298429319	0.265765766	0.302211302	0.232057416	0.309133489	0.222527473	0.248175182
	0.459340659	0.31026253	0.410666667	0.200945626	0.133165829	0.184466019	0.223529412	0.279120879	0.35	0.270053476	0.358638743	0.409190372	0.257142857	0.251184834	0.450331126	0.300733496	0.179802956	0.171693735	0.402843602	0.25862069	0.176744186	0.392473118	0.134408602	0.13202934	0.216284987	0.233160622	0.197969543	0.243902439	0.38	0.317180617	0.462053571	0.204819277	0.434579439	0.271689498	0.195979899	0.276041667	0.355704698	0.282051282	0.309823678	0.383248731	0.295336788	0.315270936	0.295918367	0.260485651	0.296385542	0.229314421	0.314220183	0.219512195	0.247002398
	0.460554371	0.303738318	0.412073491	0.203271028	0.136585366	0.180952381	0.223255814	0.278867102	0.360178971	0.269129288	0.358974359	0.409766454	0.258883249	0.245939675	0.444444444	0.295673077	0.176328502	0.175398633	0.401847575	0.261971831	0.173515982	0.380462725	0.135638298	0.131386861	0.218362283	0.231958763	0.195979899	0.244623656	0.377777778	0.318181818	0.461538462	0.203349282	0.436781609	0.268018018	0.199004975	0.275064267	0.353846154	0.2875	0.305970149	0.388471178	0.298200514	0.3125	0.3	0.259179266	0.297619048	0.226327945	0.316853933	0.22311828	0.248210024
	0.463157895	0.302752294	0.409326425	0.208520179	0.14047619	0.177570093	0.221198157	0.271762208	0.363436123	0.269922879	0.361809045	0.406639004	0.261964736	0.242009132	0.444685466	0.296208531	0.183098592	0.175280899	0.396355353	0.264044944	0.174208145	0.378172589	0.131443299	0.130750605	0.218978102	0.230769231	0.190243902	0.247395833	0.371359223	0.31827957	0.458695652	0.205673759	0.434090909	0.268722467	0.198547215	0.278195489	0.350762527	0.282555283	0.303178484	0.389027431	0.30075188	0.308788599	0.303482587	0.261146497	0.302107728	0.226027397	0.314855876	0.224274406	0.247619048
	0.467213115	0.297968397	0.411167513	0.213656388	0.138823529	0.176201373	0.223476298	0.270042194	0.359913793	0.27638191	0.362282878	0.407786885	0.26097561	0.240990991	0.446808511	0.292626728	0.183294664	0.174291939	0.403587444	0.258241758	0.173423423	0.373464373	0.134663342	0.128878282	0.217391304	0.232911392	0.187951807	0.242346939	0.372596154	0.31092437	0.461206897	0.20657277	0.432735426	0.271367521	0.196217494	0.276119403	0.356687898	0.278450363	0.296650718	0.387654321	0.303703704	0.304849885	0.297101449	0.260042283	0.304347826	0.224489796	0.315098468	0.221932115	0.244131455
	0.465447154	0.303571429	0.416256158	0.20950324	0.137931034	0.180995475	0.224944321	0.274793388	0.360169492	0.274752475	0.350961538	0.408080808	0.261501211	0.241071429	0.447478992	0.294382022	0.179138322	0.170526316	0.400442478	0.255434783	0.175824176	0.379146919	0.132678133	0.131455399	0.214797136	0.230576441	0.180974478	0.246231156	0.368794326	0.309623431	0.463983051	0.203233256	0.439293598	0.267223382	0.193023256	0.272058824	0.35625	0.277511962	0.300699301	0.389830508	0.301470588	0.302222222	0.294964029	0.260504202	0.301587302	0.226457399	0.321199143	0.218508997	0.247706422
	0.464	0.306666667	0.41686747	0.205020921	0.137614679	0.17699115	0.222958057	0.275862069	0.37006237	0.27654321	0.35	0.412	0.262650602	0.232258065	0.444444444	0.293986637	0.180400891	0.172916667	0.404710921	0.252631579	0.181818182	0.380733945	0.136253041	0.13225058	0.221709007	0.229828851	0.188340807	0.24691358	0.373831776	0.31097561	0.463157895	0.2	0.440789474	0.26446281	0.189497717	0.27294686	0.36196319	0.294930876	0.301149425	0.387019231	0.303614458	0.303687636	0.291079812	0.255670103	0.300225734	0.2297593	0.320675105	0.217171717	0.248322148
	0.463937622	0.31441048	0.412735849	0.207039337	0.13800905	0.177489177	0.222943723	0.276553106	0.368312757	0.279518072	0.3507109	0.411530815	0.262411348	0.234541578	0.444219067	0.293859649	0.178807947	0.176954733	0.397916667	0.250652742	0.179487179	0.376126126	0.134292566	0.131034483	0.218961625	0.232779097	0.18722467	0.242130751	0.378440367	0.307847082	0.45473251	0.20935412	0.436956522	0.267748479	0.193181818	0.274647887	0.357575758	0.299771167	0.316143498	0.383529412	0.297169811	0.294736842	0.287037037	0.256619145	0.29844098	0.229257642	0.321649485	0.212713936	0.257709251
	0.464354528	0.3174946	0.406032483	0.209349593	0.135254989	0.172995781	0.221748401	0.273267327	0.365111562	0.277909739	0.345794393	0.411764706	0.261176471	0.235294118	0.45	0.299568966	0.175965665	0.174089069	0.404517454	0.252604167	0.178343949	0.376681614	0.132867133	0.130733945	0.218262806	0.240740741	0.189542484	0.25058548	0.376975169	0.306163022	0.456211813	0.209713024	0.436285097	0.271825397	0.191964286	0.270833333	0.357852883	0.301801802	0.316483516	0.384792627	0.298405467	0.297131148	0.293721973	0.26	0.304824561	0.226293103	0.323943662	0.216346154	0.255411255
	0.467680608	0.31779661	0.405829596	0.214859438	0.132321041	0.178794179	0.219665272	0.278529981	0.366	0.272727273	0.342465753	0.414728682	0.262180974	0.234800839	0.455252918	0.3014862	0.174468085	0.17519685	0.407630522	0.256997455	0.174273859	0.378318584	0.133333333	0.129545455	0.214442013	0.238636364	0.189130435	0.25058548	0.383259912	0.304518664	0.451612903	0.209606987	0.428874735	0.278431373	0.191208791	0.274599542	0.361867704	0.302895323	0.318082789	0.390909091	0.292410714	0.298780488	0.291390728	0.259332024	0.306382979	0.226980728	0.32480315	0.222748815	0.253699789
	0.472795497	0.315899582	0.410596026	0.213438735	0.13034188	0.173387097	0.223360656	0.28030303	0.366863905	0.281179138	0.337837838	0.419047619	0.262443439	0.232032854	0.46780303	0.310559006	0.172631579	0.175097276	0.407920792	0.25440806	0.176954733	0.377729258	0.137078652	0.127232143	0.206751055	0.243847875	0.189130435	0.244897959	0.377155172	0.302734375	0.453648915	0.211663067	0.425	0.281853282	0.194805195	0.284424379	0.367424242	0.299126638	0.316017316	0.396860987	0.290748899	0.296969697	0.29004329	0.255813953	0.304621849	0.22410148	0.322330097	0.233796296	0.253138075
	0.471243043	0.321138211	0.408791209	0.208092486	0.138075314	0.178431373	0.224242424	0.280669145	0.368627451	0.28125	0.334821429	0.420454545	0.25950783	0.236947791	0.468283582	0.31097561	0.170124481	0.171755725	0.418918919	0.25	0.177189409	0.377440347	0.135254989	0.126106195	0.209205021	0.254945055	0.194503171	0.24494382	0.375266525	0.299806576	0.451923077	0.209302326	0.422131148	0.278095238	0.199575372	0.284116331	0.367537313	0.299145299	0.313978495	0.394736842	0.291304348	0.300198807	0.293248945	0.263358779	0.305785124	0.237603306	0.3243762	0.231651376	0.258196721
	0.475409836	0.318548387	0.4164859	0.209433962	0.137860082	0.1796875	0.22334004	0.282287823	0.363461538	0.279120879	0.340659341	0.423728814	0.263274336	0.241035857	0.471243043	0.31097561	0.16872428	0.172932331	0.416826004	0.244552058	0.17611336	0.384288747	0.13377193	0.125550661	0.21399177	0.253796095	0.19706499	0.243956044	0.375	0.299047619	0.450094162	0.204968944	0.424489796	0.280834915	0.19706499	0.286343612	0.369685767	0.298947368	0.313559322	0.394335512	0.288461538	0.301181102	0.293501048	0.272045028	0.304703476	0.243407708	0.327619048	0.229213483	0.256048387
	0.476534296	0.320792079	0.418103448	0.208178439	0.148373984	0.17794971	0.220238095	0.277676951	0.363809524	0.277292576	0.338329764	0.424074074	0.268980477	0.24609375	0.478021978	0.310483871	0.17107943	0.172541744	0.416981132	0.245238095	0.177777778	0.388655462	0.136363636	0.126914661	0.210953347	0.257446809	0.195071869	0.247288503	0.378661088	0.30726257	0.445065177	0.205761317	0.421052632	0.278195489	0.206967213	0.287581699	0.368807339	0.296296296	0.316666667	0.39055794	0.286624204	0.303501946	0.290456432	0.270718232	0.304435484	0.248496994	0.325141777	0.228070175	0.256513026
	0.475849732	0.3203125	0.422832981	0.209854015	0.145129225	0.179047619	0.220272904	0.281867145	0.367924528	0.276824034	0.337526205	0.431407942	0.262711864	0.246601942	0.48	0.312871287	0.169322709	0.173041894	0.414634146	0.242352941	0.183266932	0.389690722	0.132911392	0.126609442	0.220675944	0.262605042	0.195519348	0.246284501	0.386503067	0.304990758	0.449908925	0.204918033	0.425149701	0.283333333	0.21010101	0.282655246	0.368421053	0.295180723	0.325102881	0.384937238	0.289640592	0.3	0.292783505	0.269784173	0.308	0.253465347	0.328971963	0.229613734	0.253968254
	0.470070423	0.318446602	0.425	0.21299639	0.140655106	0.178030303	0.221153846	0.284436494	0.36635514	0.276008493	0.342975207	0.431858407	0.261506276	0.245173745	0.475	0.316504854	0.174168297	0.169642857	0.414179104	0.239534884	0.180232558	0.391038697	0.136363636	0.124735729	0.217647059	0.266666667	0.195171026	0.244769874	0.38989899	0.303636364	0.44765343	0.201596806	0.425742574	0.292947559	0.208	0.282377919	0.363799283	0.296222664	0.323232323	0.391752577	0.298755187	0.30210325	0.296523517	0.267605634	0.31027668	0.251953125	0.327808471	0.227659574	0.254403131
	0.465277778	0.318618042	0.424489796	0.210714286	0.139047619	0.17896679	0.219047619	0.282415631	0.381386861	0.268041237	0.345679012	0.435087719	0.264344262	0.245681382	0.478723404	0.317307692	0.175337187	0.170212766	0.417582418	0.242630385	0.179732314	0.388663968	0.13963039	0.125786164	0.213872832	0.26122449	0.201565558	0.243298969	0.39	0.300359712	0.445632799	0.201183432	0.421568627	0.291814947	0.208747515	0.274793388	0.374781086	0.297830375	0.321357285	0.393075356	0.299389002	0.298113208	0.296370968	0.266550523	0.311023622	0.247600768	0.323049002	0.232848233	0.260952381
	0.466437177	0.316981132	0.423935091	0.211267606	0.13619403	0.178506375	0.21575985	0.284210526	0.378378378	0.266802444	0.346153846	0.433219178	0.264765784	0.243809524	0.477954145	0.317399618	0.174904943	0.172173913	0.417422868	0.240449438	0.176029963	0.385542169	0.144288577	0.12398374	0.214559387	0.260162602	0.200385356	0.243852459	0.387033399	0.298586572	0.440140845	0.207436399	0.420849421	0.292253521	0.207100592	0.284552846	0.37244898	0.294346979	0.325443787	0.38832998	0.301775148	0.299445471	0.296222664	0.268041237	0.3172147	0.244360902	0.324955117	0.231557377	0.259469697
	0.467005076	0.31598513	0.422310757	0.209982788	0.13345521	0.175531915	0.214417745	0.278350515	0.380106572	0.264	0.344064386	0.433673469	0.263052209	0.241509434	0.482578397	0.319470699	0.174242424	0.17555938	0.422661871	0.240618102	0.180811808	0.382936508	0.144268775	0.124748491	0.212927757	0.261477046	0.196597353	0.248	0.381782946	0.294425087	0.43554007	0.203065134	0.418560606	0.294827586	0.208984375	0.28685259	0.370431894	0.289827255	0.322265625	0.385685885	0.30332681	0.297445255	0.298418972	0.27027027	0.314779271	0.243093923	0.323943662	0.23326572	0.259813084
	0.475	0.314232902	0.418145957	0.212947189	0.133093525	0.174825175	0.215189873	0.277777778	0.376098418	0.26035503	0.346	0.43559322	0.262	0.249077491	0.482876712	0.321626617	0.173831776	0.174061433	0.424028269	0.24122807	0.18	0.384466019	0.142857143	0.126232742	0.212121212	0.264413519	0.195895522	0.250988142	0.383429672	0.296740995	0.434482759	0.199623352	0.421933086	0.298126065	0.208413002	0.288235294	0.375617792	0.294117647	0.322519084	0.38627451	0.300970874	0.298372514	0.302734375	0.270134228	0.314285714	0.239564428	0.322807018	0.232931727	0.265306122
	0.47359736	0.31809872	0.413255361	0.211505922	0.13368984	0.173913043	0.221428571	0.275747508	0.383161512	0.258252427	0.345238095	0.433110368	0.263888889	0.252727273	0.476588629	0.326642336	0.173431734	0.173469388	0.428070175	0.239130435	0.179347826	0.387715931	0.142857143	0.123076923	0.209345794	0.263261297	0.193430657	0.250980392	0.383141762	0.297435897	0.433219178	0.198148148	0.425414365	0.293823038	0.210227273	0.291015625	0.376623377	0.290203327	0.320075758	0.384912959	0.297709924	0.296625222	0.309615385	0.269230769	0.320150659	0.237837838	0.323529412	0.232	0.26335175
	0.47649919	0.321364452	0.410852713	0.218333333	0.138596491	0.176165803	0.223985891	0.283387622	0.38225256	0.258687259	0.346379648	0.428807947	0.26129666	0.253141831	0.47689769	0.329113924	0.172794118	0.176174497	0.427586207	0.237288136	0.180679785	0.393194707	0.152542373	0.121673004	0.210720887	0.267307692	0.197106691	0.246628131	0.38563327	0.297297297	0.430485762	0.1996337	0.428051002	0.291873964	0.210526316	0.289320388	0.372990354	0.296564195	0.321495327	0.382409178	0.296786389	0.297012302	0.310940499	0.266556291	0.32096475	0.237924866	0.323076923	0.234126984	0.261732852
	0.473767886	0.315140845	0.411089866	0.217247098	0.138111888	0.173174873	0.222027972	0.28115016	0.380952381	0.259469697	0.349420849	0.435064935	0.265384615	0.25044405	0.479608483	0.329113924	0.171532847	0.175292154	0.423469388	0.23553719	0.177816901	0.393996248	0.148897059	0.127340824	0.209174312	0.264258555	0.194991055	0.254716981	0.3866171	0.293823038	0.425986842	0.200361011	0.428315412	0.28802589	0.209345794	0.285988484	0.375399361	0.298025135	0.318681319	0.377358491	0.298507463	0.298429319	0.313799622	0.271986971	0.314545455	0.245149912	0.319796954	0.234714004	0.26032316
	0.470774092	0.314035088	0.411764706	0.216528926	0.136678201	0.171666667	0.221269297	0.281847134	0.381756757	0.258364312	0.349328215	0.430868167	0.262264151	0.250877193	0.479674797	0.329768271	0.169981917	0.175986842	0.422110553	0.236842105	0.177083333	0.387867647	0.146473779	0.125693161	0.205776173	0.263257576	0.205623902	0.255555556	0.387978142	0.289950577	0.427168576	0.198924731	0.423817863	0.294585987	0.207792208	0.288679245	0.375594295	0.297153025	0.323159785	0.376865672	0.304029304	0.298791019	0.314711359	0.274760383	0.317290553	0.248251748	0.323825503	0.233590734	0.257894737
	0.466458658	0.309278351	0.415413534	0.218032787	0.138225256	0.173267327	0.219224283	0.283227848	0.380234506	0.258780037	0.349716446	0.435126582	0.259328358	0.251299827	0.475120385	0.32513181	0.168458781	0.176090468	0.420361248	0.237051793	0.176165803	0.390909091	0.146428571	0.126142596	0.204301075	0.263653484	0.202772964	0.253676471	0.387791741	0.293159609	0.429268293	0.199294533	0.429553265	0.291993721	0.208103131	0.292364991	0.375196232	0.297345133	0.328596803	0.374087591	0.309352518	0.300171527	0.312384473	0.278740157	0.319787986	0.244827586	0.322259136	0.236742424	0.257391304
	0.467592593	0.306122449	0.420856611	0.219709208	0.139028476	0.171849427	0.221848739	0.286163522	0.381729201	0.257352941	0.348968105	0.425925926	0.259668508	0.25	0.47235387	0.326989619	0.165492958	0.1776	0.418300654	0.236790607	0.177777778	0.388489209	0.15008726	0.123655914	0.203571429	0.266666667	0.204081633	0.254083485	0.389982111	0.292207792	0.425120773	0.196891192	0.432937182	0.294392523	0.209854015	0.293900185	0.371695179	0.293310463	0.325704225	0.377256318	0.310834813	0.300675676	0.30952381	0.278382582	0.314236111	0.244027304	0.329508197	0.232342007	0.256499133
	0.46585736	0.303030303	0.418348624	0.219354839	0.136963696	0.173354735	0.220394737	0.291472868	0.382258065	0.258652095	0.350746269	0.428571429	0.263063063	0.251264755	0.471786834	0.329896907	0.167241379	0.175911252	0.421221865	0.235521236	0.177554439	0.384341637	0.151202749	0.125220459	0.205309735	0.267889908	0.204047218	0.253164557	0.394415358	0.293929712	0.426966292	0.2	0.432160804	0.294573643	0.208333333	0.295955882	0.375	0.291808874	0.331034483	0.376325088	0.308641975	0.295681063	0.305605787	0.278033794	0.317406143	0.242070117	0.327361564	0.230909091	0.259385666
	0.469265367	0.300653595	0.424187726	0.217948718	0.139802632	0.172523962	0.220949264	0.292944785	0.376788553	0.261732852	0.347504621	0.428790199	0.264285714	0.25375626	0.476043277	0.328205128	0.168654174	0.1828125	0.42155309	0.241444867	0.178807947	0.384070796	0.153198653	0.12305026	0.204225352	0.269581056	0.202003339	0.253968254	0.392055268	0.295886076	0.428343949	0.198641766	0.432835821	0.291858679	0.211091234	0.29379562	0.374242424	0.293718166	0.333333333	0.37804878	0.307826087	0.300813008	0.307142857	0.277526395	0.328358209	0.245528455	0.327419355	0.230909091	0.258445946
	0.474074074	0.295819936	0.423698384	0.221870048	0.143556281	0.172248804	0.222580645	0.293129771	0.375987362	0.262411348	0.344954128	0.427480916	0.264653641	0.251231527	0.474085366	0.330508475	0.17003367	0.180834621	0.422360248	0.239171375	0.177339901	0.383392226	0.151414309	0.125211506	0.205882353	0.271582734	0.199021207	0.253496503	0.38869863	0.294670846	0.427892235	0.19966443	0.433278418	0.293129771	0.209507042	0.294755877	0.373111782	0.294019934	0.333333333	0.377816291	0.306896552	0.298555377	0.304424779	0.278614458	0.330592105	0.245980707	0.329073482	0.228007181	0.259631491
	0.469476744	0.296474359	0.428070175	0.220839813	0.143322476	0.169544741	0.224880383	0.292682927	0.371294852	0.261403509	0.341772152	0.427051672	0.26048951	0.250409165	0.475113122	0.335559265	0.172470978	0.178082192	0.422839506	0.23880597	0.177235772	0.38986014	0.151067323	0.124789207	0.203767123	0.284467714	0.19872814	0.255208333	0.390284757	0.291472868	0.423676012	0.197019868	0.429738562	0.294385432	0.209424084	0.291814947	0.372754491	0.296235679	0.339464883	0.374787053	0.302207131	0.298578199	0.30565371	0.276946108	0.3273906	0.248	0.33015873	0.228571429	0.26
	0.480851064	0.296354992	0.425347222	0.220155039	0.142394822	0.168224299	0.22906793	0.292353823	0.375384615	0.26975945	0.345323741	0.434328358	0.258680556	0.250809061	0.474550898	0.336092715	0.171617162	0.176646707	0.425076453	0.244036697	0.175806452	0.384482759	0.15210356	0.128712871	0.207836457	0.286440678	0.202830189	0.256410256	0.388059701	0.290769231	0.425925926	0.196399345	0.427642276	0.3003003	0.209059233	0.291005291	0.372403561	0.297560976	0.339434276	0.377740304	0.2996633	0.299689441	0.303819444	0.276374443	0.334920635	0.246422893	0.333333333	0.226315789	0.257425743
	0.481012658	0.295489891	0.423931624	0.227480916	0.144	0.166924266	0.23125	0.291479821	0.36913767	0.277408638	0.345323741	0.434911243	0.258561644	0.2576	0.47640118	0.337726524	0.171288744	0.174814815	0.423780488	0.248638838	0.173290938	0.377326565	0.151757188	0.131147541	0.207482993	0.283806344	0.203416149	0.258823529	0.389525368	0.292424242	0.424615385	0.199675325	0.4256	0.301043219	0.210708117	0.295454545	0.369117647	0.298387097	0.335526316	0.377926421	0.299668874	0.301391036	0.313993174	0.276218612	0.33490566	0.245641838	0.333853354	0.224347826	0.256578947
	0.486149584	0.297380586	0.427118644	0.233433735	0.142630745	0.164885496	0.23136646	0.293154762	0.37037037	0.280788177	0.343470483	0.437317784	0.257240204	0.256735341	0.480234261	0.33495935	0.172523962	0.173784978	0.425339367	0.248658318	0.1711146	0.376254181	0.151181102	0.129449838	0.207070707	0.284768212	0.204580153	0.259504132	0.390879479	0.290662651	0.420731707	0.2	0.423566879	0.299707602	0.214285714	0.296041308	0.369343066	0.296062992	0.332247557	0.376039933	0.299019608	0.305683564	0.307692308	0.276064611	0.336434109	0.244479495	0.329230769	0.229202037	0.256157635
	0.480874317	0.296969697	0.426421405	0.231689088	0.14084507	0.164133739	0.227963526	0.292647059	0.371681416	0.280388979	0.340909091	0.435158501	0.255892256	0.256609642	0.481321839	0.338187702	0.171156894	0.173976608	0.428143713	0.247787611	0.169254658	0.377483444	0.152647975	0.127388535	0.208053691	0.287112561	0.203338392	0.259868421	0.389067524	0.291729323	0.42556391	0.1953125	0.42155309	0.299565847	0.217391304	0.294416244	0.370689655	0.296875	0.334410339	0.375409836	0.295638126	0.306525038	0.306156406	0.276162791	0.335901387	0.246081505	0.327217125	0.227655987	0.255319149
	0.475033738	0.30015083	0.433278418	0.240412979	0.139751553	0.163141994	0.222882615	0.296671491	0.371134021	0.280193237	0.34083045	0.433476395	0.255	0.256923077	0.478693182	0.339228296	0.170616114	0.175792507	0.428571429	0.248677249	0.171296296	0.380487805	0.157407407	0.125786164	0.206322795	0.28917609	0.20089955	0.262214984	0.388976378	0.287407407	0.4245142	0.194099379	0.4234375	0.300287356	0.217247098	0.293823038	0.368045649	0.294117647	0.334935897	0.378466558	0.292063492	0.307228916	0.306799337	0.274170274	0.334351145	0.245723173	0.331825038	0.235880399	0.25974026
	0.470588235	0.302985075	0.435772358	0.243440233	0.14064915	0.163663664	0.224035608	0.296829971	0.369883041	0.280898876	0.341337907	0.433048433	0.250409165	0.255707763	0.477591036	0.337559429	0.169014085	0.175886525	0.428781204	0.252631579	0.169724771	0.3784219	0.156202144	0.128881988	0.205298013	0.289556962	0.2	0.261788618	0.387147335	0.285923754	0.422058824	0.205792683	0.425499232	0.29929078	0.216171617	0.29787234	0.36440678	0.292758089	0.3354531	0.378466558	0.29153605	0.305970149	0.301458671	0.272079772	0.332829047	0.244582043	0.331325301	0.233937397	0.262057878
	0.477631579	0.304283604	0.434991974	0.242074928	0.139784946	0.164201183	0.220760234	0.295552367	0.370477569	0.285488959	0.34179357	0.433615819	0.247572816	0.254545455	0.475728155	0.339652449	0.169781931	0.177374302	0.434153401	0.254733219	0.168437026	0.375399361	0.155354449	0.128881988	0.207236842	0.286384977	0.202363368	0.258842444	0.390168971	0.285714286	0.417151163	0.20119225	0.425113464	0.299858557	0.218446602	0.294498382	0.370111732	0.29204893	0.33490566	0.374193548	0.29153605	0.303703704	0.3008	0.275242047	0.333333333	0.242748092	0.332835821	0.233937397	0.258320127
	0.478374836	0.299418605	0.436305732	0.241773963	0.139817629	0.164705882	0.2191582	0.298295455	0.373198847	0.287713841	0.34232715	0.433380084	0.247191011	0.257057949	0.47260274	0.342723005	0.173846154	0.174931129	0.438218391	0.251273345	0.173652695	0.374203822	0.156950673	0.130898021	0.205882353	0.289026275	0.203216374	0.259141494	0.392036753	0.289173789	0.413793103	0.201767305	0.430493274	0.298737728	0.217041801	0.295527157	0.373626374	0.292867982	0.332293292	0.375987362	0.291021672	0.303387334	0.298412698	0.27755102	0.336309524	0.244680851	0.333333333	0.234627832	0.264475743
	0.479948254	0.297841727	0.440438871	0.23903819	0.137931034	0.164723032	0.222543353	0.297183099	0.369688385	0.288990826	0.340604027	0.437325905	0.24328594	0.254038179	0.472334683	0.342592593	0.175572519	0.173024523	0.439198856	0.250847458	0.174556213	0.373817035	0.158989599	0.129713424	0.210016155	0.287692308	0.201157742	0.259141494	0.389728097	0.292372881	0.414529915	0.201449275	0.430267062	0.304589708	0.216693419	0.292913386	0.374324324	0.293853073	0.330275229	0.372854914	0.287878788	0.302941176	0.29699842	0.276422764	0.335787923	0.241741742	0.33090379	0.231629393	0.259600614
	0.482051282	0.302857143	0.442040185	0.238095238	0.136498516	0.164978292	0.224113475	0.295264624	0.373779637	0.286144578	0.346534653	0.438888889	0.239875389	0.255102041	0.46854083	0.339449541	0.174506829	0.171390013	0.439265537	0.252911814	0.174165457	0.373831776	0.157817109	0.128318584	0.2096	0.286149163	0.203147353	0.260596546	0.387969925	0.290502793	0.412429379	0.203463203	0.434402332	0.308743169	0.214626391	0.295489891	0.376830892	0.293333333	0.336349925	0.372488408	0.28358209	0.301886792	0.297169811	0.279194631	0.33773862	0.242559524	0.328509407	0.230524642	0.256838906
	0.481434059	0.306382979	0.443076923	0.235457064	0.137026239	0.165706052	0.224719101	0.29281768	0.376373626	0.290178571	0.350162866	0.44077135	0.238167939	0.255072464	0.472148541	0.341426404	0.172932331	0.17310253	0.446132597	0.253289474	0.171919771	0.37808642	0.156661786	0.128427128	0.208267091	0.283559578	0.201991465	0.256965944	0.389552239	0.291262136	0.413986014	0.200284091	0.440967283	0.314016173	0.217868339	0.294117647	0.381389253	0.291176471	0.334834835	0.374422188	0.284023669	0.301724138	0.297839506	0.280212483	0.335766423	0.243323442	0.333333333	0.22943038	0.256797583
	0.479034307	0.313370474	0.439878234	0.233516484	0.136231884	0.163584637	0.226573427	0.297407913	0.376021798	0.290801187	0.343402226	0.443537415	0.238310709	0.253968254	0.47265625	0.343891403	0.173913043	0.171730515	0.450204638	0.254098361	0.170212766	0.376344086	0.158730159	0.134094151	0.210776545	0.286140089	0.20056101	0.262917933	0.392011834	0.290456432	0.413554633	0.198312236	0.441466855	0.315860215	0.215838509	0.299392097	0.387096774	0.290697674	0.334328358	0.375766871	0.282352941	0.303851641	0.295107034	0.278795812	0.337662338	0.244927536	0.331444759	0.229199372	0.26119403
	0.481715006	0.311634349	0.43928036	0.233926129	0.13583815	0.163841808	0.224376731	0.298102981	0.376358696	0.293002915	0.341772152	0.440540541	0.237668161	0.254985755	0.469833119	0.345864662	0.17585693	0.171690695	0.456873315	0.253267974	0.170903955	0.375189107	0.158273381	0.134560907	0.208398134	0.292466765	0.197260274	0.260935143	0.38856305	0.289041096	0.411764706	0.199158485	0.446153846	0.31684492	0.216383308	0.298642534	0.389460154	0.288793103	0.333333333	0.370090634	0.285507246	0.30758427	0.29331307	0.27734375	0.334285714	0.2482066	0.333798883	0.230293663	0.261904762
	0.485037406	0.312757202	0.439821694	0.232970027	0.134094151	0.162237762	0.22406639	0.29506008	0.376344086	0.293777135	0.340694006	0.436997319	0.233480176	0.254985755	0.47133758	0.34529148	0.173274596	0.174025974	0.452855246	0.251623377	0.173913043	0.373692078	0.156695157	0.141654979	0.210445469	0.293685756	0.199457259	0.265185185	0.387426901	0.288617886	0.412955466	0.198887344	0.445062587	0.315159574	0.216133942	0.3	0.388040712	0.287749288	0.337681159	0.367316342	0.284682081	0.30428769	0.291916168	0.277922078	0.330975955	0.249643367	0.334722222	0.232665639	0.262536873
[truncated: 451 more columns]
