# Supplementary material for: Computational Simulation of Team Creativity: The Benefit of Member Flow
Source: Front Psychol. 2019 Feb 7;10:188. doi: 10.3389/fpsyg.2019.00188 (PMC6374635; doi:10.3389/fpsyg.2019.00188)
Supplement: DATA SHEETS S11, S12 — The outputs of F/f experiments through BehaviorSpace function. [file Data_Sheet_11.csv]

BehaviorSpace results (NetLogo 6.0.2)
new-TCM-1.0.nlogo
F
12/19/2018 21:27:03:100 +0800
min-pxcor	max-pxcor	min-pycor	max-pycor
-1	23	-1	23
[run number]	1	2	3	4	5	6	7	8	9	10	11	12	13	14	15	16	17	18	19	20	21	22	23	24	25	26	27	28	29	30	31	32	33	34	35	36	37	38	39	40	41	42	43	44	45	46	47	48	49
numDiverShareKnow	2	2	2	2	2	2	2	2	2	2	2	2	2	2	2	2	2	2	2	2	2	2	2	2	2	2	2	2	2	2	2	2	2	2	2	2	2	2	2	2	2	2	2	2	2	2	2	2	2
numNormalSuperKnowPool	8	8	8	8	8	8	8	8	8	8	8	8	8	8	8	8	8	8	8	8	8	8	8	8	8	8	8	8	8	8	8	8	8	8	8	8	8	8	8	8	8	8	8	8	8	8	8	8	8
numOutsidersShareKnow	10	10	10	10	10	10	10	10	10	10	10	10	10	10	10	10	10	10	10	10	10	10	10	10	10	10	10	10	10	10	10	10	10	10	10	10	10	10	10	10	10	10	10	10	10	10	10	10	10
evaluNumber	3	3	3	3	3	3	3	3	3	3	3	3	3	3	3	3	3	3	3	3	3	3	3	3	3	3	3	3	3	3	3	3	3	3	3	3	3	3	3	3	3	3	3	3	3	3	3	3	3
numDiverEfficiency	10	10	10	10	10	10	10	10	10	10	10	10	10	10	10	10	10	10	10	10	10	10	10	10	10	10	10	10	10	10	10	10	10	10	10	10	10	10	10	10	10	10	10	10	10	10	10	10	10
numCreativeSuperKnowPool	2	2	2	2	2	2	2	2	2	2	2	2	2	2	2	2	2	2	2	2	2	2	2	2	2	2	2	2	2	2	2	2	2	2	2	2	2	2	2	2	2	2	2	2	2	2	2	2	2
numSuperShareKnow	10	10	10	10	10	10	10	10	10	10	10	10	10	10	10	10	10	10	10	10	10	10	10	10	10	10	10	10	10	10	10	10	10	10	10	10	10	10	10	10	10	10	10	10	10	10	10	10	10
numEvaluShareKnow	5	5	5	5	5	5	5	5	5	5	5	5	5	5	5	5	5	5	5	5	5	5	5	5	5	5	5	5	5	5	5	5	5	5	5	5	5	5	5	5	5	5	5	5	5	5	5	5	5
rabbitsNormalNum	80	80	80	80	80	80	80	80	80	80	80	80	80	80	80	80	80	80	80	80	80	80	80	80	80	80	80	80	80	80	80	80	80	80	80	80	80	80	80	80	80	80	80	80	80	80	80	80	80
numNormalDiverKnowPool	8	8	8	8	8	8	8	8	8	8	8	8	8	8	8	8	8	8	8	8	8	8	8	8	8	8	8	8	8	8	8	8	8	8	8	8	8	8	8	8	8	8	8	8	8	8	8	8	8
creativeMin	11	11	11	11	11	11	11	11	11	11	11	11	11	11	11	11	11	11	11	11	11	11	11	11	11	11	11	11	11	11	11	11	11	11	11	11	11	11	11	11	11	11	11	11	11	11	11	11	11
numNormalEvaluKnowPool	5	5	5	5	5	5	5	5	5	5	5	5	5	5	5	5	5	5	5	5	5	5	5	5	5	5	5	5	5	5	5	5	5	5	5	5	5	5	5	5	5	5	5	5	5	5	5	5	5
memberFlowSwitch?	TRUE	TRUE	TRUE	TRUE	TRUE	TRUE	TRUE	TRUE	TRUE	TRUE	TRUE	TRUE	TRUE	TRUE	TRUE	TRUE	TRUE	TRUE	TRUE	TRUE	TRUE	TRUE	TRUE	TRUE	TRUE	TRUE	TRUE	TRUE	TRUE	TRUE	TRUE	TRUE	TRUE	TRUE	TRUE	TRUE	TRUE	TRUE	TRUE	TRUE	TRUE	TRUE	TRUE	TRUE	TRUE	TRUE	TRUE	TRUE	TRUE
numCreativeDiverKnowPool	2	2	2	2	2	2	2	2	2	2	2	2	2	2	2	2	2	2	2	2	2	2	2	2	2	2	2	2	2	2	2	2	2	2	2	2	2	2	2	2	2	2	2	2	2	2	2	2	2
creativeMax	20	20	20	20	20	20	20	20	20	20	20	20	20	20	20	20	20	20	20	20	20	20	20	20	20	20	20	20	20	20	20	20	20	20	20	20	20	20	20	20	20	20	20	20	20	20	20	20	20
numCreativeEvaluKnowPool	5	5	5	5	5	5	5	5	5	5	5	5	5	5	5	5	5	5	5	5	5	5	5	5	5	5	5	5	5	5	5	5	5	5	5	5	5	5	5	5	5	5	5	5	5	5	5	5	5
numSuperEfficiency	10	10	10	10	10	10	10	10	10	10	10	10	10	10	10	10	10	10	10	10	10	10	10	10	10	10	10	10	10	10	10	10	10	10	10	10	10	10	10	10	10	10	10	10	10	10	10	10	10
superNumber	3	3	3	3	3	3	3	3	3	3	3	3	3	3	3	3	3	3	3	3	3	3	3	3	3	3	3	3	3	3	3	3	3	3	3	3	3	3	3	3	3	3	3	3	3	3	3	3	3
diverNumber	3	3	3	3	3	3	3	3	3	3	3	3	3	3	3	3	3	3	3	3	3	3	3	3	3	3	3	3	3	3	3	3	3	3	3	3	3	3	3	3	3	3	3	3	3	3	3	3	3
normalMin	0	0	0	0	0	0	0	0	0	0	0	0	0	0	0	0	0	0	0	0	0	0	0	0	0	0	0	0	0	0	0	0	0	0	0	0	0	0	0	0	0	0	0	0	0	0	0	0	0
rabbitsCreativeNum	80	80	80	80	80	80	80	80	80	80	80	80	80	80	80	80	80	80	80	80	80	80	80	80	80	80	80	80	80	80	80	80	80	80	80	80	80	80	80	80	80	80	80	80	80	80	80	80	80
[reporter]	teamCreativity	teamCreativity	teamCreativity	teamCreativity	teamCreativity	teamCreativity	teamCreativity	teamCreativity	teamCreativity	teamCreativity	teamCreativity	teamCreativity	teamCreativity	teamCreativity	teamCreativity	teamCreativity	teamCreativity	teamCreativity	teamCreativity	teamCreativity	teamCreativity	teamCreativity	teamCreativity	teamCreativity	teamCreativity	teamCreativity	teamCreativity	teamCreativity	teamCreativity	teamCreativity	teamCreativity	teamCreativity	teamCreativity	teamCreativity	teamCreativity	teamCreativity	teamCreativity	teamCreativity	teamCreativity	teamCreativity	teamCreativity	teamCreativity	teamCreativity	teamCreativity	teamCreativity	teamCreativity	teamCreativity	teamCreativity	teamCreativity
[final]	0.388965517	0.212643678	0.345557123	0.366141732	0.521912351	0.267908309	0.462566845	0.153631285	0.389290883	0.439290587	0.291611185	0.39893617	0.351156069	0.229050279	0.129760226	0.151810585	0.274820144	0.303625378	0.137393768	0.273775216	0.222955145	0.307807808	0.224928367	0.388478582	0.261428571	0.209370425	0.299589603	0.346101231	0.374631268	0.253581662	0.323246217	0.309171598	0.395149786	0.174581006	0.18724559	0.265560166	0.272244356	0.140374332	0.319178082	0.116591928	0.295172414	0.262032086	0.1875	0.507189542	0.271794872	0.367751061	0.228915663	0.379763469	0.382481752
[min]	0	0	0	0	0	0	0	0	0	0	0	0	0	0	0	0	0	0	0	0	0	0	0	0	0	0	0	0	0	0	0	0	0	0	0	0	0	0	0	0	0	0	0	0	0	0	0	0	0
[max]	0.488888889	0.5	0.367346939	0.461988304	0.531531532	0.5	0.476190476	0.221590909	0.394329897	0.714285714	0.375	0.39893617	0.357473035	0.289473684	0.285714286	0.151810585	0.372881356	0.306306306	0.314285714	0.5	0.416666667	0.466666667	0.3125	0.403225806	0.3125	0.269230769	0.6	0.350609756	0.5	0.28627451	0.327116212	0.350609756	0.400874636	0.18464351	0.4375	0.375	0.306569343	0.222222222	0.319178082	0.120689655	0.411764706	0.326530612	0.25	0.538461538	0.333333333	0.438202247	0.243478261	0.666666667	0.5
[mean]	0.413315982	0.212271416	0.322384797	0.365916582	0.467694849	0.243659717	0.412837633	0.158111817	0.347852151	0.423430888	0.25227697	0.3331053	0.315825748	0.209591981	0.153997813	0.115392359	0.276643648	0.228535907	0.17746908	0.303466902	0.214662371	0.299609999	0.232321944	0.366245806	0.224814028	0.176860862	0.325721518	0.286268007	0.340176634	0.248807215	0.254725699	0.296426971	0.318935192	0.144219437	0.217836858	0.253573017	0.26287226	0.13536711	0.269488102	0.093518126	0.290821567	0.244141834	0.190024849	0.447734383	0.254928631	0.394834758	0.201306913	0.35366782	0.386694118
[steps]	100	100	100	100	100	100	100	100	100	100	100	100	100	100	100	100	100	100	100	100	100	100	100	100	100	100	100	100	100	100	100	100	100	100	100	100	100	100	100	100	100	100	100	100	100	100	100	100	100
[all run data]	teamCreativity	teamCreativity	teamCreativity	teamCreativity	teamCreativity	teamCreativity	teamCreativity	teamCreativity	teamCreativity	teamCreativity	teamCreativity	teamCreativity	teamCreativity	teamCreativity	teamCreativity	teamCreativity	teamCreativity	teamCreativity	teamCreativity	teamCreativity	teamCreativity	teamCreativity	teamCreativity	teamCreativity	teamCreativity	teamCreativity	teamCreativity	teamCreativity	teamCreativity	teamCreativity	teamCreativity	teamCreativity	teamCreativity	teamCreativity	teamCreativity	teamCreativity	teamCreativity	teamCreativity	teamCreativity	teamCreativity	teamCreativity	teamCreativity	teamCreativity	teamCreativity	teamCreativity	teamCreativity	teamCreativity	teamCreativity	teamCreativity
	0	0	0	0	0	0	0	0	0	0	0	0	0	0	0	0	0	0	0	0	0	0	0	0	0	0	0	0	0	0	0	0	0	0	0	0	0	0	0	0	0	0	0	0	0	0	0	0	0
	0.222222222	0.5	0.285714286	0	0.285714286	0.5	0.142857143	0	0	0.5	0.375	0	0.25	0.166666667	0.153846154	0	0.222222222	0	0	0	0.416666667	0.333333333	0	0.285714286	0.3125	0	0.375	0.083333333	0.5	0	0	0	0	0	0	0.125	0	0	0	0	0	0	0.25	0.5	0.333333333	0.3	0	0.666666667	0.5
	0.25	0.272727273	0.3	0	0.125	0.357142857	0.4	0	0	0.714285714	0.222222222	0	0.181818182	0.071428571	0.125	0	0.181818182	0	0.153846154	0.5	0.208333333	0.4	0.181818182	0.214285714	0.28	0.133333333	0.6	0.105263158	0.25	0	0	0	0	0	0.272727273	0.375	0.05	0	0	0	0.277777778	0	0.181818182	0.25	0.166666667	0.384615385	0	0.153846154	0.470588235
	0.285714286	0.307692308	0.3125	0.217391304	0.136363636	0.238095238	0.363636364	0	0.1875	0.428571429	0.1875	0	0.222222222	0.117647059	0.235294118	0	0.25	0.045454545	0.227272727	0.357142857	0.178571429	0.466666667	0.3125	0.136363636	0.236842105	0.260869565	0.588235294	0.076923077	0.214285714	0.2	0	0	0	0.05	0.285714286	0.315789474	0.0625	0.115384615	0.066666667	0	0.32	0.111111111	0.111111111	0.538461538	0.090909091	0.428571429	0	0.076923077	0.434782609
	0.258064516	0.208333333	0.347826087	0.3125	0.166666667	0.314285714	0.275862069	0	0.166666667	0.36	0.227272727	0.041666667	0.260869565	0.1	0.282051282	0.0625	0.260869565	0.071428571	0.314285714	0.363636364	0.176470588	0.37037037	0.307692308	0.15625	0.2	0.269230769	0.545454545	0.055555556	0.227272727	0.151515152	0.03125	0.05	0.04	0.037037037	0.277777778	0.333333333	0.139534884	0.194444444	0.210526316	0.035714286	0.40625	0.090909091	0.19047619	0.5	0.166666667	0.411764706	0	0.142857143	0.457142857
	0.341463415	0.236842105	0.296296296	0.289473684	0.255813953	0.268292683	0.257142857	0.076923077	0.272727273	0.454545455	0.228070175	0.157894737	0.193548387	0.125	0.285714286	0.051282051	0.3125	0.060606061	0.24	0.380952381	0.153846154	0.371428571	0.266666667	0.195652174	0.204081633	0.2	0.375	0.045454545	0.193548387	0.181818182	0.078947368	0.222222222	0.184210526	0.096774194	0.238095238	0.342105263	0.22	0.210526316	0.16	0.027027027	0.411764706	0.205882353	0.15625	0.4	0.235294118	0.414634146	0	0.175	0.469387755
	0.365384615	0.209302326	0.324324324	0.302325581	0.4	0.239130435	0.238095238	0.088235294	0.346153846	0.431372549	0.203125	0.215686275	0.157894737	0.289473684	0.254901961	0.043478261	0.368421053	0.051282051	0.275862069	0.333333333	0.155555556	0.368421053	0.243243243	0.296296296	0.169491525	0.195121951	0.361111111	0.042553191	0.2	0.150943396	0.142857143	0.181818182	0.225	0.157894737	0.4375	0.304347826	0.203703704	0.186046512	0.225806452	0.043478261	0.340425532	0.225	0.162790698	0.333333333	0.243243243	0.369565217	0	0.321428571	0.482758621
	0.362068966	0.1875	0.325581395	0.3	0.439393939	0.290909091	0.307692308	0.142857143	0.310344828	0.409836066	0.180555556	0.25862069	0.204081633	0.266666667	0.254545455	0.035087719	0.333333333	0.048780488	0.266666667	0.385964912	0.166666667	0.326086957	0.25	0.26984127	0.196969697	0.183673469	0.347826087	0.076923077	0.269230769	0.217391304	0.132075472	0.239130435	0.211538462	0.12	0.421052632	0.285714286	0.184615385	0.1875	0.181818182	0.037735849	0.352941176	0.326530612	0.2	0.333333333	0.214285714	0.37037037	0.055555556	0.327868852	0.474576271
	0.375	0.186440678	0.311111111	0.288461538	0.430555556	0.25	0.303571429	0.134615385	0.25	0.384615385	0.171052632	0.242424242	0.214285714	0.244897959	0.25	0.047619048	0.320754717	0.066666667	0.242424242	0.34375	0.188679245	0.307692308	0.25	0.253521127	0.185714286	0.192982456	0.333333333	0.06779661	0.3	0.240506329	0.133333333	0.235294118	0.2	0.111111111	0.333333333	0.285714286	0.162162162	0.222222222	0.153846154	0.033898305	0.345454545	0.253968254	0.220338983	0.372093023	0.229166667	0.368421053	0.105263158	0.347826087	0.446153846
	0.445945946	0.166666667	0.367346939	0.28125	0.414634146	0.210526316	0.3	0.137931034	0.282608696	0.386666667	0.17721519	0.236111111	0.237288136	0.193548387	0.230769231	0.089552239	0.372881356	0.066666667	0.231884058	0.328358209	0.214285714	0.323076923	0.232142857	0.314606742	0.192771084	0.2	0.313432836	0.09375	0.367647059	0.235294118	0.119402985	0.236363636	0.191176471	0.098360656	0.314814815	0.265625	0.219512195	0.193548387	0.129032258	0.028169014	0.323076923	0.246376812	0.191176471	0.377777778	0.285714286	0.333333333	0.102564103	0.36	0.464788732
	0.469135802	0.194444444	0.305084746	0.345679012	0.466666667	0.220930233	0.304347826	0.136363636	0.32	0.3875	0.178571429	0.231707317	0.265625	0.1875	0.211267606	0.081081081	0.363636364	0.218181818	0.243243243	0.282051282	0.183098592	0.283783784	0.246153846	0.340206186	0.197674419	0.180555556	0.337837838	0.128205128	0.388888889	0.239130435	0.166666667	0.229508197	0.2375	0.085714286	0.338983051	0.257142857	0.191489362	0.176470588	0.140625	0.051282051	0.343283582	0.297619048	0.185714286	0.37254902	0.257575758	0.358974359	0.104166667	0.341772152	0.432098765
	0.488888889	0.2	0.285714286	0.377777778	0.458333333	0.206521739	0.287671233	0.132352941	0.283333333	0.388235294	0.172043011	0.218390805	0.233766234	0.166666667	0.215189873	0.073170732	0.328767123	0.196721311	0.225	0.261363636	0.209876543	0.297619048	0.267605634	0.323809524	0.193181818	0.175675676	0.346666667	0.144578313	0.365853659	0.239130435	0.252747253	0.212121212	0.238636364	0.101265823	0.328571429	0.256410256	0.212121212	0.202531646	0.222222222	0.055555556	0.333333333	0.301075269	0.175675676	0.372881356	0.246376812	0.38372093	0.145454545	0.353658537	0.447058824
	0.46	0.1875	0.342857143	0.393939394	0.431372549	0.208333333	0.320987654	0.123287671	0.257575758	0.388888889	0.161616162	0.244680851	0.273809524	0.189873418	0.209302326	0.066666667	0.357142857	0.206349206	0.229885057	0.25	0.197674419	0.292134831	0.283950617	0.314814815	0.180851064	0.160493827	0.333333333	0.147727273	0.376470588	0.229166667	0.242424242	0.210526316	0.239130435	0.102272727	0.3	0.224719101	0.254545455	0.202247191	0.243589744	0.05	0.3	0.295918367	0.174418605	0.348484848	0.2125	0.393617021	0.163934426	0.367816092	0.457446809
	0.451923077	0.181818182	0.324675325	0.371681416	0.405405405	0.23	0.296703297	0.148148148	0.267605634	0.363636364	0.165048544	0.247619048	0.291666667	0.188235294	0.18556701	0.07	0.340909091	0.191176471	0.224719101	0.270833333	0.188888889	0.301075269	0.273809524	0.309734513	0.202020202	0.170454545	0.351648352	0.134020619	0.32	0.234693878	0.236842105	0.282352941	0.265306122	0.094736842	0.284090909	0.217391304	0.245614035	0.191489362	0.235294118	0.043478261	0.303370787	0.273584906	0.177777778	0.320512821	0.228915663	0.387755102	0.188405797	0.377777778	0.44
	0.458715596	0.177777778	0.308641975	0.386554622	0.406779661	0.212962963	0.33	0.137931034	0.282051282	0.381818182	0.154545455	0.273504274	0.305555556	0.1875	0.176470588	0.066037736	0.322580645	0.214285714	0.203883495	0.283018868	0.173469388	0.282828283	0.275862069	0.305084746	0.196078431	0.161290323	0.32	0.138613861	0.330097087	0.256880734	0.230769231	0.276190476	0.28	0.11	0.265306122	0.226804124	0.237704918	0.2	0.247311828	0.050420168	0.32	0.279279279	0.172043011	0.357142857	0.273684211	0.384615385	0.205479452	0.35	0.427184466
	0.464285714	0.156862745	0.313953488	0.449275362	0.421487603	0.207207207	0.330188679	0.138297872	0.283950617	0.378151261	0.161016949	0.272727273	0.303571429	0.188118812	0.18018018	0.061946903	0.316326531	0.204819277	0.188034188	0.27027027	0.163461538	0.27184466	0.298969072	0.338582677	0.181818182	0.171717172	0.336538462	0.182608696	0.324074074	0.263157895	0.229508197	0.269565217	0.271028037	0.101851852	0.301886792	0.213592233	0.238461538	0.175925926	0.243243243	0.048387097	0.314814815	0.277310924	0.161616162	0.366666667	0.254545455	0.372881356	0.210526316	0.394495413	0.433962264
	0.467213115	0.166666667	0.322580645	0.450704225	0.433070866	0.203539823	0.327102804	0.126213592	0.326086957	0.428571429	0.152	0.292307692	0.303571429	0.168141593	0.175438596	0.073170732	0.29245283	0.210526316	0.18487395	0.290598291	0.158878505	0.247787611	0.291262136	0.341085271	0.198275862	0.179245283	0.363636364	0.196721311	0.307017544	0.268907563	0.215384615	0.262711864	0.285714286	0.113043478	0.268907563	0.211864407	0.227941176	0.175438596	0.237288136	0.046153846	0.31092437	0.296	0.19047619	0.360824742	0.231404959	0.395348837	0.205128205	0.408695652	0.424778761
	0.462121212	0.205128205	0.306122449	0.450331126	0.425531915	0.190082645	0.330645161	0.117117117	0.32038835	0.41958042	0.149606299	0.295774648	0.303571429	0.161290323	0.177966102	0.069230769	0.283185841	0.202020202	0.195121951	0.284552846	0.163636364	0.245762712	0.263157895	0.365671642	0.224806202	0.169642857	0.370967742	0.224806202	0.316239316	0.2734375	0.213740458	0.25984252	0.274193548	0.107438017	0.264	0.2	0.246575342	0.153846154	0.224	0.059701493	0.300813008	0.28030303	0.186440678	0.353535354	0.269230769	0.405797101	0.207317073	0.416	0.415254237
	0.453900709	0.208333333	0.281818182	0.461988304	0.432432432	0.195121951	0.333333333	0.12605042	0.330357143	0.41025641	0.145985401	0.322147651	0.310344828	0.165413534	0.169230769	0.074074074	0.289473684	0.186915888	0.186046512	0.2734375	0.140625	0.276422764	0.26984127	0.362962963	0.255319149	0.161016949	0.376923077	0.274647887	0.32	0.270676692	0.217391304	0.248175182	0.272	0.119047619	0.25	0.192592593	0.261146497	0.153284672	0.257142857	0.066666667	0.274074074	0.27972028	0.181818182	0.339285714	0.251798561	0.412162162	0.215909091	0.4	0.39516129
	0.448979592	0.224	0.267241379	0.460674157	0.437908497	0.204379562	0.353383459	0.12	0.308333333	0.419753086	0.160839161	0.331210191	0.322834646	0.184397163	0.160583942	0.082758621	0.288	0.178571429	0.179104478	0.260869565	0.148148148	0.266666667	0.268656716	0.354166667	0.235294118	0.161290323	0.366197183	0.269736842	0.330769231	0.280821918	0.205479452	0.242857143	0.255639098	0.111940299	0.262773723	0.203947368	0.257861635	0.14893617	0.248275862	0.091549296	0.275862069	0.322580645	0.167938931	0.403100775	0.251748252	0.407643312	0.204081633	0.371428571	0.401459854
	0.435064935	0.234848485	0.2734375	0.445652174	0.470238095	0.208333333	0.347222222	0.114503817	0.306451613	0.413793103	0.182389937	0.335365854	0.320610687	0.193103448	0.155405405	0.084415584	0.28030303	0.173553719	0.188811189	0.263888889	0.166666667	0.265734266	0.257142857	0.355263158	0.228395062	0.169117647	0.366013072	0.283018868	0.338028169	0.280821918	0.211538462	0.244897959	0.273381295	0.118881119	0.270833333	0.218181818	0.25308642	0.139072848	0.246575342	0.08496732	0.258064516	0.306748466	0.173913043	0.382352941	0.265306122	0.418181818	0.20952381	0.377483444	0.386206897
	0.448484848	0.232394366	0.291044776	0.431472081	0.470930233	0.230263158	0.346666667	0.125925926	0.302325581	0.404371585	0.180722892	0.347058824	0.309352518	0.198630137	0.152317881	0.0875	0.287769784	0.159090909	0.2	0.263157895	0.188311688	0.260273973	0.277777778	0.353658537	0.225988701	0.167883212	0.341463415	0.282208589	0.349315068	0.28	0.207100592	0.246666667	0.290540541	0.111111111	0.266233766	0.229411765	0.261904762	0.139240506	0.251655629	0.088050314	0.277777778	0.301136364	0.176056338	0.369127517	0.26	0.436046512	0.243478261	0.369426752	0.375838926
	0.458100559	0.226027397	0.28057554	0.418719212	0.467391304	0.230769231	0.357142857	0.124087591	0.325925926	0.395721925	0.170454545	0.344444444	0.305194805	0.227272727	0.158227848	0.098159509	0.275167785	0.160583942	0.205128205	0.289308176	0.190184049	0.265306122	0.281045752	0.387640449	0.218579235	0.15862069	0.339181287	0.285714286	0.34375	0.270440252	0.201149425	0.25625	0.298013245	0.108974359	0.27672956	0.23255814	0.275280899	0.133333333	0.245398773	0.083832335	0.289156627	0.294117647	0.178082192	0.378881988	0.254901961	0.434065934	0.235294118	0.3625	0.365384615
	0.453038674	0.214285714	0.278911565	0.443925234	0.459893048	0.242236025	0.357575758	0.14893617	0.303448276	0.386597938	0.181318681	0.345744681	0.296969697	0.227848101	0.162650602	0.102409639	0.262820513	0.173611111	0.202531646	0.294117647	0.19760479	0.261437908	0.248554913	0.403225806	0.216931217	0.152317881	0.319148936	0.275862069	0.339506173	0.263803681	0.214285714	0.253012048	0.290322581	0.105590062	0.255813953	0.224719101	0.275675676	0.132947977	0.255952381	0.080924855	0.288888889	0.265700483	0.178807947	0.384146341	0.253164557	0.432432432	0.227642276	0.366863905	0.3625
	0.456989247	0.211180124	0.275641026	0.431818182	0.468421053	0.234939759	0.380681818	0.185430464	0.315789474	0.39	0.196808511	0.365482234	0.298245614	0.233128834	0.160714286	0.115606936	0.259259259	0.166666667	0.198830409	0.293103448	0.192982456	0.254658385	0.244444444	0.394871795	0.21761658	0.158227848	0.32642487	0.283333333	0.32	0.257309942	0.22459893	0.269005848	0.311377246	0.098837209	0.25862069	0.225806452	0.275675676	0.131147541	0.262569832	0.093922652	0.303664921	0.25462963	0.182389937	0.391566265	0.25	0.430051813	0.207407407	0.379888268	0.369047619
	0.461928934	0.205882353	0.27607362	0.429824561	0.462311558	0.225433526	0.382513661	0.215189873	0.315789474	0.378640777	0.2	0.352941176	0.314917127	0.227272727	0.156976744	0.131147541	0.258823529	0.167741935	0.206703911	0.291208791	0.220994475	0.24260355	0.25	0.395	0.212121212	0.155279503	0.323076923	0.286486486	0.320224719	0.248618785	0.238341969	0.268156425	0.327586207	0.097142857	0.25	0.234042553	0.270408163	0.120603015	0.267015707	0.090425532	0.32	0.252212389	0.182926829	0.373563218	0.248554913	0.425641026	0.208633094	0.371727749	0.369942197
	0.451923077	0.213872832	0.26744186	0.430434783	0.458536585	0.221590909	0.382978723	0.204819277	0.341463415	0.392523364	0.21025641	0.347619048	0.324324324	0.222222222	0.16	0.129032258	0.248618785	0.190184049	0.217391304	0.314136126	0.215053763	0.232954545	0.258883249	0.402843602	0.206896552	0.168674699	0.325123153	0.321428571	0.314917127	0.245901639	0.228855721	0.279569892	0.340659341	0.104972376	0.256410256	0.225641026	0.273170732	0.118226601	0.277777778	0.09375	0.33492823	0.247826087	0.180722892	0.357142857	0.236263736	0.427135678	0.206896552	0.373737374	0.363128492
	0.451612903	0.203296703	0.271186441	0.423728814	0.460093897	0.226519337	0.395	0.203592814	0.36416185	0.408071749	0.212871287	0.359813084	0.322751323	0.223958333	0.165745856	0.128865979	0.241935484	0.192982456	0.214659686	0.31443299	0.207253886	0.227777778	0.246376812	0.389908257	0.205741627	0.169590643	0.333333333	0.328502415	0.331550802	0.248677249	0.220095694	0.296875	0.32642487	0.121693122	0.255102041	0.221105528	0.281818182	0.119617225	0.273170732	0.087804878	0.327102804	0.245833333	0.172413793	0.363157895	0.238095238	0.436893204	0.201342282	0.391304348	0.374331551
	0.45	0.203208556	0.284946237	0.424489796	0.457399103	0.229508197	0.400966184	0.221590909	0.375	0.397379913	0.211009174	0.353211009	0.335051546	0.217821782	0.157894737	0.128865979	0.275510204	0.214285714	0.230392157	0.308080808	0.208121827	0.23655914	0.242009132	0.385650224	0.2	0.168539326	0.337962963	0.312217195	0.347150259	0.266666667	0.226851852	0.311881188	0.343434343	0.125	0.240740741	0.22	0.279279279	0.12037037	0.278846154	0.093023256	0.3125	0.24796748	0.173913043	0.391959799	0.236453202	0.426540284	0.201298701	0.389423077	0.379487179
	0.453333333	0.204188482	0.285714286	0.417670683	0.455752212	0.239361702	0.395348837	0.215469613	0.372340426	0.405857741	0.208888889	0.355263158	0.321782178	0.224880383	0.155440415	0.126262626	0.273631841	0.231182796	0.225352113	0.316831683	0.200956938	0.238095238	0.24122807	0.384279476	0.201834862	0.168478261	0.331838565	0.302631579	0.353535354	0.258706468	0.226244344	0.304347826	0.341232227	0.134615385	0.235294118	0.212560386	0.28	0.119266055	0.287037037	0.095022624	0.307359307	0.241106719	0.181818182	0.396135266	0.240566038	0.412844037	0.215189873	0.387850467	0.38277512
	0.458874459	0.209183673	0.31	0.406976744	0.459574468	0.242268041	0.389908257	0.214285714	0.382198953	0.416326531	0.232758621	0.353448276	0.326923077	0.217592593	0.163366337	0.12254902	0.28708134	0.246153846	0.216216216	0.310679612	0.200934579	0.244897959	0.233050847	0.394190871	0.197309417	0.175257732	0.313559322	0.301724138	0.344660194	0.259615385	0.228699552	0.306603774	0.344036697	0.12962963	0.231111111	0.234741784	0.287553648	0.113537118	0.285087719	0.098654709	0.313559322	0.232824427	0.174129353	0.399038462	0.238317757	0.423580786	0.201183432	0.378378378	0.385321101
	0.461206897	0.198067633	0.318627451	0.409090909	0.446280992	0.247474747	0.392070485	0.207446809	0.376884422	0.42745098	0.2406639	0.349593496	0.325581395	0.211711712	0.156398104	0.117924528	0.288288288	0.246376812	0.211453744	0.314009662	0.207964602	0.243902439	0.223577236	0.384615385	0.192139738	0.179487179	0.303278689	0.300429185	0.350961538	0.266055046	0.226086957	0.305164319	0.339285714	0.142222222	0.230125523	0.230769231	0.298755187	0.11814346	0.293617021	0.100436681	0.300813008	0.228464419	0.182692308	0.407407407	0.237442922	0.414529915	0.211428571	0.375	0.380090498
	0.457264957	0.2	0.333333333	0.402985075	0.452	0.243902439	0.38034188	0.207253886	0.381642512	0.443609023	0.24291498	0.352713178	0.31981982	0.203463203	0.155555556	0.113636364	0.288209607	0.236111111	0.211206897	0.316037736	0.215189873	0.247663551	0.224	0.384920635	0.207627119	0.173913043	0.303643725	0.300847458	0.356481481	0.278026906	0.246861925	0.309734513	0.333333333	0.145922747	0.228571429	0.252136752	0.297188755	0.114754098	0.291666667	0.098712446	0.29296875	0.227106227	0.184834123	0.414414414	0.238738739	0.417355372	0.219101124	0.379912664	0.381578947
	0.457831325	0.189427313	0.330232558	0.398576512	0.463035019	0.247663551	0.385245902	0.205128205	0.358744395	0.442379182	0.249027237	0.354716981	0.311403509	0.19665272	0.156521739	0.12	0.280851064	0.235294118	0.205761317	0.311926606	0.216326531	0.27510917	0.23828125	0.378787879	0.204166667	0.169014085	0.303149606	0.315352697	0.368888889	0.27753304	0.239837398	0.310638298	0.325	0.144032922	0.224899598	0.25210084	0.304347826	0.125	0.297188755	0.097046414	0.288973384	0.229390681	0.182242991	0.405172414	0.247826087	0.418972332	0.227027027	0.381974249	0.379310345
	0.456	0.18220339	0.321266968	0.389078498	0.449056604	0.251141553	0.38976378	0.209183673	0.360515021	0.443223443	0.259398496	0.352727273	0.306382979	0.212244898	0.151898734	0.11790393	0.280334728	0.22907489	0.204819277	0.307692308	0.21484375	0.270386266	0.235741445	0.382899628	0.2	0.164383562	0.29389313	0.312757202	0.374449339	0.27826087	0.250980392	0.323770492	0.328	0.148594378	0.220472441	0.254166667	0.303501946	0.117647059	0.293650794	0.096774194	0.285714286	0.224561404	0.184331797	0.407563025	0.239495798	0.420454545	0.227513228	0.375	0.394957983
	0.46641791	0.181069959	0.32034632	0.382838284	0.447368421	0.252173913	0.390804598	0.220588235	0.367768595	0.448028674	0.275618375	0.362369338	0.313807531	0.211155378	0.149377593	0.121212121	0.285714286	0.222222222	0.200787402	0.31512605	0.220532319	0.285714286	0.227106227	0.382352941	0.209486166	0.163090129	0.311111111	0.314516129	0.370212766	0.278481013	0.248091603	0.331983806	0.333333333	0.143968872	0.22265625	0.265625	0.293233083	0.118705036	0.290076336	0.101960784	0.283687943	0.233676976	0.185840708	0.416	0.236434109	0.425925926	0.221105528	0.369477912	0.389344262
	0.468634686	0.181451613	0.325	0.372990354	0.455555556	0.256410256	0.399253731	0.212264151	0.371428571	0.444055944	0.275261324	0.358552632	0.316	0.2109375	0.151394422	0.12033195	0.286290323	0.228813559	0.199233716	0.314285714	0.215613383	0.288537549	0.226950355	0.378571429	0.207692308	0.161016949	0.309608541	0.309803922	0.364016736	0.279166667	0.247191011	0.3307393	0.328358209	0.146067416	0.217557252	0.265151515	0.286764706	0.115789474	0.28358209	0.107692308	0.283216783	0.235099338	0.19047619	0.42745098	0.244274809	0.42599278	0.224390244	0.373015873	0.401606426
	0.464788732	0.186770428	0.337254902	0.373417722	0.448905109	0.247933884	0.419014085	0.208888889	0.370967742	0.448630137	0.272413793	0.353503185	0.314741036	0.212121212	0.16091954	0.116465863	0.282352941	0.228215768	0.201492537	0.308	0.213235294	0.290697674	0.228956229	0.385964912	0.214285714	0.153846154	0.308510638	0.303846154	0.359183673	0.281632653	0.257352941	0.334615385	0.334519573	0.146520147	0.213483146	0.255474453	0.282608696	0.115384615	0.282608696	0.113207547	0.288135593	0.246794872	0.188841202	0.430188679	0.234432234	0.43006993	0.220183486	0.364341085	0.393822394
	0.459183673	0.196969697	0.347328244	0.370716511	0.463414634	0.25	0.422145329	0.197478992	0.368627451	0.446308725	0.269360269	0.351851852	0.309803922	0.219330855	0.159259259	0.114624506	0.287313433	0.228915663	0.201465201	0.304347826	0.221052632	0.288461538	0.224422442	0.389655172	0.218181818	0.149019608	0.304195804	0.304832714	0.352	0.28627451	0.269503546	0.338289963	0.342465753	0.145454545	0.220216606	0.243055556	0.29020979	0.116438356	0.282685512	0.112781955	0.286195286	0.249201278	0.190677966	0.425454545	0.234432234	0.43537415	0.222727273	0.367041199	0.390977444
	0.448504983	0.204460967	0.347014925	0.368902439	0.45890411	0.248	0.409240924	0.191836735	0.379699248	0.445544554	0.271523179	0.338278932	0.315589354	0.220216606	0.158088235	0.112840467	0.283088235	0.234126984	0.197132616	0.302325581	0.222222222	0.288389513	0.238095238	0.39527027	0.223021583	0.147727273	0.312714777	0.310954064	0.350194553	0.27443609	0.277777778	0.334558824	0.334448161	0.144404332	0.214788732	0.233333333	0.283783784	0.117845118	0.282758621	0.117216117	0.283828383	0.257861635	0.1875	0.425531915	0.239583333	0.430463576	0.235042735	0.353790614	0.375451264
	0.446945338	0.213235294	0.345588235	0.365269461	0.463333333	0.245136187	0.409677419	0.188	0.365942029	0.437299035	0.269736842	0.349710983	0.312267658	0.21799308	0.155234657	0.114503817	0.283636364	0.23046875	0.197183099	0.3	0.220338983	0.296703297	0.239875389	0.399328859	0.219858156	0.149812734	0.30952381	0.307692308	0.348484848	0.278571429	0.271812081	0.335740072	0.337662338	0.158450704	0.215017065	0.238562092	0.279069767	0.113268608	0.287162162	0.113879004	0.290322581	0.261682243	0.196787149	0.435986159	0.237113402	0.428104575	0.228215768	0.348591549	0.372340426
	0.445859873	0.218637993	0.347985348	0.356725146	0.465798046	0.238636364	0.426791277	0.196911197	0.372340426	0.435582822	0.263665595	0.365921788	0.308510638	0.217687075	0.15034965	0.10989011	0.291366906	0.238461538	0.197231834	0.310861423	0.22295082	0.300353357	0.236923077	0.391447368	0.215753425	0.161764706	0.31	0.303754266	0.351851852	0.267123288	0.268608414	0.336842105	0.336507937	0.155172414	0.214285714	0.233226837	0.280645161	0.113564669	0.295681063	0.116607774	0.283018868	0.261538462	0.196850394	0.435810811	0.245098039	0.422712934	0.219123506	0.351916376	0.366782007
	0.441717791	0.218637993	0.342756184	0.362857143	0.463722397	0.253676471	0.442424242	0.197026022	0.370242215	0.439528024	0.262658228	0.364383562	0.301038062	0.230263158	0.14527027	0.120567376	0.278350515	0.246268657	0.192567568	0.301075269	0.232704403	0.299651568	0.235820896	0.384615385	0.216949153	0.167857143	0.305921053	0.314754098	0.353790614	0.264900662	0.274691358	0.335640138	0.334375	0.16286645	0.216949153	0.231974922	0.282608696	0.118012422	0.299342105	0.120689655	0.284375	0.261398176	0.186567164	0.446601942	0.246794872	0.427244582	0.218390805	0.356164384	0.367346939
	0.447447447	0.216312057	0.344709898	0.37150838	0.473684211	0.25	0.438235294	0.196428571	0.37883959	0.44057971	0.267692308	0.366847826	0.295918367	0.229773463	0.142857143	0.126712329	0.280405405	0.243542435	0.188118812	0.300353357	0.23853211	0.309210526	0.2303207	0.385579937	0.221854305	0.172535211	0.305732484	0.312703583	0.353571429	0.266233766	0.271903323	0.336734694	0.330246914	0.160771704	0.211726384	0.234042553	0.281733746	0.127272727	0.301587302	0.119863014	0.28	0.258064516	0.178571429	0.45482866	0.248427673	0.428571429	0.211895911	0.35016835	0.362745098
	0.446107784	0.207482993	0.338926174	0.377717391	0.467647059	0.25	0.437681159	0.192982456	0.375415282	0.441595442	0.262048193	0.369680851	0.287128713	0.221183801	0.148387097	0.130872483	0.279069767	0.243636364	0.187898089	0.314878893	0.237237237	0.30420712	0.227011494	0.391566265	0.219672131	0.170068027	0.302469136	0.31511254	0.36013986	0.261980831	0.268436578	0.335526316	0.334337349	0.156739812	0.21474359	0.233532934	0.281345566	0.125	0.299065421	0.120401338	0.280597015	0.256559767	0.18245614	0.457317073	0.258358663	0.425219941	0.209386282	0.354098361	0.377358491
	0.441520468	0.204697987	0.343137255	0.388888889	0.471098266	0.250847458	0.451523546	0.18729097	0.377419355	0.444759207	0.264880952	0.366492147	0.315457413	0.218461538	0.147909968	0.131578947	0.285714286	0.250883392	0.184375	0.320945946	0.23964497	0.308917197	0.232954545	0.395894428	0.220064725	0.168350168	0.315315315	0.313291139	0.347972973	0.259493671	0.273775216	0.33974359	0.347058824	0.163076923	0.210691824	0.233038348	0.280597015	0.12244898	0.288288288	0.116883117	0.279761905	0.261971831	0.186851211	0.461764706	0.259475219	0.429394813	0.203508772	0.349206349	0.371517028
	0.442196532	0.205298013	0.344051447	0.390306122	0.471590909	0.246710526	0.459459459	0.19205298	0.391304348	0.441340782	0.273775216	0.363171355	0.315457413	0.217125382	0.149206349	0.127388535	0.280757098	0.249146758	0.182662539	0.32	0.244956772	0.305993691	0.233146067	0.394736842	0.222929936	0.162337662	0.333333333	0.325077399	0.342019544	0.25617284	0.273239437	0.34169279	0.346704871	0.159638554	0.219135802	0.236151603	0.275659824	0.123919308	0.283185841	0.115264798	0.27826087	0.258333333	0.188552189	0.465317919	0.261494253	0.438202247	0.213058419	0.344720497	0.36969697
	0.442857143	0.203278689	0.340625	0.396464646	0.484764543	0.244444444	0.468253968	0.184126984	0.386018237	0.445355191	0.272206304	0.361111111	0.310769231	0.216138329	0.146417445	0.129746835	0.277258567	0.24829932	0.180722892	0.326797386	0.241477273	0.3125	0.232240437	0.393586006	0.220125786	0.159235669	0.335243553	0.324404762	0.339622642	0.251515152	0.271708683	0.350609756	0.347457627	0.157738095	0.220543807	0.243553009	0.273775216	0.123209169	0.284457478	0.114551084	0.273504274	0.25613079	0.190163934	0.487534626	0.265536723	0.430136986	0.216216216	0.346625767	0.375739645
	0.443820225	0.196825397	0.344615385	0.398034398	0.483695652	0.245283019	0.464935065	0.18125	0.379411765	0.441489362	0.269886364	0.359102244	0.322289157	0.218487395	0.141566265	0.130841121	0.275229358	0.25	0.179104478	0.326018809	0.246537396	0.309815951	0.230978261	0.39017341	0.21875	0.160493827	0.330508475	0.326530612	0.347692308	0.248502994	0.267759563	0.347432024	0.3454039	0.160349854	0.218934911	0.241573034	0.280898876	0.132022472	0.288629738	0.112121212	0.277310924	0.262599469	0.196774194	0.491935484	0.26344086	0.424	0.211726384	0.342261905	0.376093294
	0.446927374	0.217125382	0.346268657	0.399515738	0.488	0.242236025	0.471938776	0.178787879	0.382857143	0.445026178	0.280555556	0.356265356	0.328445748	0.214673913	0.147058824	0.132307692	0.27761194	0.261980831	0.174927114	0.332317073	0.242506812	0.3081571	0.230971129	0.390804598	0.233333333	0.171171171	0.329577465	0.328530259	0.353658537	0.24925816	0.267567568	0.341246291	0.341530055	0.157303371	0.219373219	0.243835616	0.283333333	0.136111111	0.287356322	0.110119048	0.27100271	0.260416667	0.199376947	0.49602122	0.258575198	0.424403183	0.21835443	0.341246291	0.378917379
	0.440540541	0.213213213	0.342182891	0.396181384	0.483028721	0.244712991	0.470737913	0.179411765	0.381355932	0.43622449	0.274932615	0.354216867	0.32748538	0.214477212	0.149122807	0.130699088	0.275659824	0.257763975	0.174927114	0.341176471	0.241192412	0.308139535	0.228571429	0.388571429	0.234421365	0.171597633	0.326815642	0.325714286	0.346268657	0.247813411	0.265789474	0.340116279	0.339522546	0.158038147	0.224089636	0.249329759	0.278688525	0.134246575	0.288828338	0.108823529	0.27540107	0.259640103	0.201834862	0.488311688	0.255874674	0.418848168	0.21630094	0.334285714	0.37535014
	0.446808511	0.217391304	0.344023324	0.392523364	0.484455959	0.244712991	0.474874372	0.17888563	0.387811634	0.436548223	0.28042328	0.36	0.330434783	0.213903743	0.144067797	0.131195335	0.277936963	0.257668712	0.172804533	0.350282486	0.242819843	0.314285714	0.225641026	0.390449438	0.235465116	0.177325581	0.326869806	0.320334262	0.343108504	0.24566474	0.268929504	0.33908046	0.339473684	0.162234043	0.222841226	0.254593176	0.28042328	0.134408602	0.292553191	0.10755814	0.277486911	0.260759494	0.203539823	0.487113402	0.25388601	0.42159383	0.214953271	0.334285714	0.377410468
	0.438961039	0.215517241	0.336158192	0.393023256	0.494923858	0.24556213	0.476190476	0.172316384	0.382513661	0.430693069	0.274358974	0.359447005	0.342696629	0.225974026	0.143258427	0.129310345	0.274787535	0.261261261	0.170868347	0.35359116	0.238461538	0.3125	0.224747475	0.389041096	0.230113636	0.177142857	0.323450135	0.315934066	0.344827586	0.248587571	0.269922879	0.336182336	0.335064935	0.15926893	0.219178082	0.254498715	0.292746114	0.133507853	0.299212598	0.108571429	0.273195876	0.256790123	0.198847262	0.496202532	0.256926952	0.421994885	0.219219219	0.336158192	0.375675676
	0.442455243	0.222222222	0.343490305	0.390909091	0.496259352	0.233146067	0.467980296	0.166212534	0.382749326	0.42997543	0.276214834	0.35214447	0.343575419	0.223350254	0.142061281	0.125698324	0.279005525	0.252173913	0.171270718	0.352303523	0.237974684	0.320224719	0.226368159	0.390710383	0.229281768	0.17877095	0.321989529	0.319672131	0.34084507	0.251396648	0.278195489	0.333333333	0.33248731	0.156410256	0.220430108	0.252525253	0.291560102	0.131782946	0.299232737	0.107648725	0.274111675	0.251815981	0.207386364	0.49	0.271186441	0.428927681	0.231213873	0.337016575	0.371352785
	0.442211055	0.218918919	0.347826087	0.383928571	0.492682927	0.233062331	0.466992665	0.179419525	0.386842105	0.424096386	0.27	0.357777778	0.345945946	0.230958231	0.139726027	0.124324324	0.277472527	0.251445087	0.168478261	0.353723404	0.23573201	0.317548747	0.230958231	0.382978723	0.223719677	0.174386921	0.329015544	0.32712766	0.341597796	0.254794521	0.275862069	0.332394366	0.3375	0.153266332	0.214659686	0.256097561	0.292620865	0.13283208	0.2960199	0.109243697	0.270471464	0.255369928	0.205633803	0.493857494	0.267942584	0.424757282	0.232954545	0.330623306	0.369109948
	0.441396509	0.21657754	0.338624339	0.377192982	0.496385542	0.233243968	0.474820144	0.174807198	0.394329897	0.41943128	0.267326733	0.361471861	0.347368421	0.228710462	0.139784946	0.122340426	0.281842818	0.246498599	0.169761273	0.351706037	0.25	0.325136612	0.230024213	0.384210526	0.225806452	0.177718833	0.332474227	0.333333333	0.339726027	0.251336898	0.276029056	0.330578512	0.334963325	0.152119701	0.209183673	0.259615385	0.304455446	0.133333333	0.302955665	0.107734807	0.273607748	0.254716981	0.201101928	0.492822967	0.264775414	0.423076923	0.233146067	0.32884097	0.379487179
	0.443627451	0.225388601	0.337662338	0.37527115	0.491686461	0.228346457	0.476076555	0.173366834	0.392857143	0.422897196	0.267813268	0.361111111	0.348051948	0.229468599	0.137203166	0.127937337	0.286472149	0.241758242	0.166233766	0.348051948	0.257142857	0.320754717	0.227272727	0.385416667	0.22606383	0.177545692	0.324120603	0.336633663	0.339572193	0.249343832	0.274881517	0.349206349	0.336561743	0.152912621	0.203473945	0.256410256	0.306569343	0.136690647	0.306763285	0.106849315	0.275779376	0.254079254	0.203753351	0.5	0.265734266	0.421428571	0.231843575	0.327225131	0.384810127
	0.447941889	0.224489796	0.335917313	0.376873662	0.491803279	0.229381443	0.469626168	0.174019608	0.384615385	0.425968109	0.273381295	0.367864693	0.349614396	0.226190476	0.139896373	0.128534704	0.279069767	0.240641711	0.169230769	0.341836735	0.256292906	0.317585302	0.228028504	0.381679389	0.230366492	0.183673469	0.318518519	0.331719128	0.338582677	0.25	0.273584906	0.349740933	0.335714286	0.151658768	0.209245742	0.255760369	0.305288462	0.137115839	0.299528302	0.103174603	0.287383178	0.253456221	0.208333333	0.501165501	0.26744186	0.418823529	0.227882038	0.352644836	0.388613861
	0.442857143	0.22	0.335877863	0.373673036	0.496535797	0.243037975	0.467592593	0.17433414	0.391727494	0.421524664	0.27014218	0.36743215	0.347394541	0.224586288	0.137055838	0.125944584	0.275252525	0.249343832	0.166666667	0.341836735	0.255079007	0.315104167	0.230046948	0.385	0.236641221	0.183879093	0.322033898	0.330120482	0.342710997	0.247474747	0.278037383	0.346938776	0.328671329	0.151162791	0.207228916	0.256179775	0.298122066	0.134259259	0.293981481	0.1015625	0.290617849	0.252873563	0.206632653	0.494305239	0.263761468	0.415137615	0.225464191	0.35235732	0.387804878
	0.44028103	0.219211823	0.340909091	0.374207188	0.497716895	0.2425	0.462242563	0.173076923	0.390361446	0.427937916	0.268867925	0.369387755	0.348894349	0.225058005	0.141439206	0.126865672	0.27680798	0.251269036	0.165	0.337531486	0.252771619	0.323979592	0.228971963	0.379310345	0.2382134	0.180693069	0.32464455	0.329411765	0.340966921	0.248138958	0.277522936	0.337468983	0.332568807	0.154897494	0.201877934	0.255555556	0.294663573	0.132420091	0.299086758	0.100515464	0.291196388	0.251716247	0.211055276	0.49122807	0.264705882	0.414187643	0.224543081	0.363855422	0.383693046
	0.436194896	0.2200489	0.34	0.371069182	0.505592841	0.238916256	0.457589286	0.169411765	0.386255924	0.4291939	0.282110092	0.370221328	0.344578313	0.22095672	0.13902439	0.137349398	0.278728606	0.255639098	0.161764706	0.329297821	0.247826087	0.326683292	0.228637413	0.381418093	0.234299517	0.177615572	0.326340326	0.331775701	0.338271605	0.25	0.277272727	0.337408313	0.344370861	0.157777778	0.200934579	0.263736264	0.294520548	0.134831461	0.297117517	0.099236641	0.288248337	0.248306998	0.21039604	0.5	0.259423503	0.409395973	0.223076923	0.367298578	0.380047506
	0.431506849	0.22705314	0.347087379	0.367768595	0.502212389	0.240291262	0.462555066	0.16744186	0.386946387	0.434408602	0.280542986	0.37007874	0.338061466	0.221218962	0.137681159	0.136363636	0.281927711	0.257352941	0.163855422	0.327830189	0.247863248	0.322738386	0.226027397	0.386091127	0.237529691	0.171361502	0.317460317	0.331018519	0.345410628	0.245783133	0.280898876	0.341346154	0.345054945	0.156043956	0.203233256	0.262365591	0.291479821	0.131578947	0.296460177	0.108040201	0.286652079	0.245535714	0.210784314	0.496842105	0.255458515	0.402197802	0.21969697	0.370892019	0.377934272
	0.430493274	0.224880383	0.342042755	0.371717172	0.504329004	0.242788462	0.471982759	0.167431193	0.383371824	0.434042553	0.284116331	0.368627451	0.335680751	0.227678571	0.145238095	0.134751773	0.275943396	0.254237288	0.163934426	0.328671329	0.247357294	0.32304038	0.227990971	0.388625592	0.238979118	0.171296296	0.322939866	0.328018223	0.342925659	0.248210024	0.284768212	0.344418052	0.34279476	0.158008658	0.197309417	0.265392781	0.291666667	0.136069114	0.294372294	0.105134474	0.283549784	0.251655629	0.208737864	0.498956159	0.262931034	0.399563319	0.228710462	0.372727273	0.377011494
	0.426666667	0.224056604	0.335664336	0.375	0.515856237	0.243498818	0.467091295	0.166666667	0.383219955	0.432773109	0.288546256	0.365048544	0.345537757	0.230769231	0.140552995	0.132867133	0.272727273	0.253588517	0.16091954	0.328735632	0.246315789	0.324766355	0.224944321	0.385882353	0.23798627	0.170454545	0.316593886	0.325892857	0.348235294	0.247058824	0.281659389	0.344186047	0.338362069	0.167019027	0.195555556	0.265263158	0.287878788	0.137130802	0.301282051	0.102870813	0.281779661	0.252192982	0.207142857	0.497942387	0.264830508	0.402597403	0.228571429	0.371111111	0.373873874
	0.421052632	0.224299065	0.340909091	0.379377432	0.513569937	0.241935484	0.464435146	0.163755459	0.386666667	0.425925926	0.288209607	0.361538462	0.337028825	0.226293103	0.138321995	0.1359447	0.269585253	0.253554502	0.162895928	0.325791855	0.243801653	0.321100917	0.223451327	0.391705069	0.234899329	0.171171171	0.31827957	0.328227571	0.345794393	0.25	0.287553648	0.33258427	0.344680851	0.169456067	0.193406593	0.2625	0.284188034	0.136363636	0.298947368	0.108235294	0.284823285	0.253796095	0.208333333	0.49490835	0.27027027	0.401709402	0.226107226	0.365426696	0.371111111
	0.423326134	0.221461187	0.345814978	0.379110251	0.517598344	0.239726027	0.465838509	0.161290323	0.387665198	0.424489796	0.289699571	0.364839319	0.340659341	0.2248394	0.136865342	0.134831461	0.262331839	0.255868545	0.161434978	0.322869955	0.242857143	0.316027088	0.225382932	0.390909091	0.230769231	0.177383592	0.32196162	0.334763948	0.352402746	0.271910112	0.288461538	0.345652174	0.345263158	0.16875	0.188436831	0.268292683	0.285106383	0.135802469	0.30125523	0.106481481	0.282474227	0.250535332	0.21040724	0.492	0.268839104	0.397894737	0.222988506	0.361702128	0.370288248
	0.423982869	0.22247191	0.349344978	0.377609108	0.528225806	0.237556561	0.460122699	0.16025641	0.380952381	0.422845691	0.291489362	0.371268657	0.341304348	0.218295218	0.136263736	0.134831461	0.261640798	0.256944444	0.158590308	0.325274725	0.235643564	0.316853933	0.220556745	0.388392857	0.230603448	0.175824176	0.321353066	0.333333333	0.352017937	0.27092511	0.290254237	0.349576271	0.351351351	0.163306452	0.187763713	0.267748479	0.284210526	0.136456212	0.302277433	0.105263158	0.285425101	0.246835443	0.21460177	0.490118577	0.274549098	0.389795918	0.228506787	0.355828221	0.375
	0.421383648	0.222222222	0.345572354	0.371268657	0.52811245	0.239467849	0.46506986	0.163135593	0.378494624	0.424361493	0.28600823	0.369202226	0.33982684	0.217213115	0.137931034	0.135857461	0.257641921	0.257403189	0.15835141	0.32034632	0.232876712	0.316258352	0.219616205	0.396061269	0.232905983	0.178649237	0.314285714	0.33125	0.353200883	0.264516129	0.301030928	0.346638655	0.355102041	0.161354582	0.183884298	0.271629779	0.286298569	0.135353535	0.305954825	0.104545455	0.28313253	0.24789916	0.213043478	0.494140625	0.273972603	0.383534137	0.226966292	0.350806452	0.37012987
	0.417177914	0.227074236	0.349680171	0.36900369	0.528712871	0.235294118	0.460474308	0.161087866	0.377398721	0.421052632	0.284848485	0.367837338	0.339055794	0.219066937	0.139240506	0.136263736	0.254310345	0.261160714	0.155982906	0.317596567	0.23151751	0.312087912	0.219616205	0.394335512	0.229957806	0.176724138	0.317171717	0.331967213	0.351293103	0.266384778	0.305327869	0.347280335	0.359437751	0.16796875	0.177644711	0.273809524	0.291750503	0.134268537	0.300403226	0.106666667	0.282868526	0.248987854	0.210300429	0.493203883	0.271317829	0.381237525	0.223451327	0.351190476	0.371069182
	0.412121212	0.225596529	0.344537815	0.368131868	0.529411765	0.232758621	0.465753425	0.158436214	0.379746835	0.419047619	0.29	0.370642202	0.343815514	0.226	0.136082474	0.133333333	0.253731343	0.263157895	0.158227848	0.318658281	0.231067961	0.306695464	0.218556701	0.392241379	0.228215768	0.181434599	0.317460317	0.340725806	0.353813559	0.261410788	0.304878049	0.344897959	0.355864811	0.173745174	0.173151751	0.270058708	0.289940828	0.132038835	0.303571429	0.103448276	0.290766208	0.251485149	0.214437367	0.491395793	0.271863118	0.378968254	0.220779221	0.355029586	0.369072165
	0.4055666	0.220338983	0.34439834	0.369565217	0.528957529	0.236786469	0.471042471	0.15959596	0.378947368	0.420856611	0.288270378	0.370909091	0.341666667	0.226190476	0.134969325	0.132631579	0.255186722	0.26124197	0.160416667	0.31352459	0.226666667	0.314893617	0.224242424	0.386075949	0.22587269	0.182008368	0.3125	0.339960239	0.35443038	0.261663286	0.303643725	0.347560976	0.366990291	0.174664107	0.170825336	0.273422562	0.287644788	0.132183908	0.29766537	0.106157113	0.299227799	0.253384913	0.211498973	0.493383743	0.27306968	0.37992126	0.223880597	0.356725146	0.371663244
	0.403162055	0.215767635	0.3436853	0.366247756	0.525714286	0.245833333	0.470134875	0.159680639	0.377083333	0.420664207	0.294921875	0.370766488	0.345755694	0.221359223	0.136272545	0.137214137	0.262295082	0.261146497	0.160824742	0.311111111	0.222429907	0.315677966	0.221556886	0.382536383	0.228744939	0.185031185	0.310940499	0.343811395	0.353430353	0.26252505	0.300198807	0.348697395	0.36294896	0.178368121	0.17132216	0.272727273	0.286259542	0.131931166	0.296153846	0.104384134	0.300191205	0.251923077	0.209677419	0.494423792	0.272556391	0.384466019	0.222916667	0.355769231	0.376257545
	0.395348837	0.214876033	0.340816327	0.362521891	0.529190207	0.25	0.465420561	0.16015625	0.375770021	0.423076923	0.293666027	0.36971831	0.346153846	0.226235741	0.137176938	0.136929461	0.261133603	0.266112266	0.158536585	0.31	0.218348624	0.315899582	0.221343874	0.378600823	0.234592445	0.190965092	0.313092979	0.346153846	0.349693252	0.262948207	0.304093567	0.349206349	0.362781955	0.18079096	0.168807339	0.271698113	0.283302064	0.132575758	0.294117647	0.101419878	0.300380228	0.252354049	0.208416834	0.5	0.275925926	0.383587786	0.227272727	0.355513308	0.371316306
	0.395437262	0.211812627	0.336016097	0.363001745	0.526217228	0.248484848	0.466789668	0.159309021	0.372708758	0.419529837	0.293233083	0.369068541	0.347389558	0.223880597	0.136986301	0.135523614	0.261044177	0.265560166	0.156312625	0.306930693	0.215827338	0.317525773	0.223938224	0.380855397	0.237254902	0.188640974	0.315298507	0.34416826	0.345924453	0.266666667	0.312977099	0.347140039	0.363636364	0.181481481	0.173041894	0.270676692	0.282242991	0.134579439	0.29566855	0.100401606	0.305400372	0.244525547	0.205078125	0.502712477	0.276363636	0.38563327	0.231083845	0.352398524	0.371819961
	0.393996248	0.215139442	0.332669323	0.365811966	0.52886406	0.247035573	0.469835466	0.156015038	0.378269618	0.415929204	0.290203327	0.368512111	0.347305389	0.221611722	0.135238095	0.135902637	0.259481038	0.271047228	0.154150198	0.304518664	0.214539007	0.314285714	0.220952381	0.381237525	0.236434109	0.186878728	0.3125	0.345351044	0.348336595	0.265107212	0.310734463	0.34765625	0.36928702	0.182656827	0.175090253	0.271217712	0.280961183	0.135283364	0.294559099	0.098231827	0.30615942	0.241441441	0.200381679	0.504472272	0.275985663	0.384615385	0.235412475	0.349177331	0.371595331
	0.391544118	0.212598425	0.332007952	0.36762226	0.52398524	0.244618395	0.464864865	0.155430712	0.374501992	0.422145329	0.287545788	0.368150685	0.344422701	0.219202899	0.140449438	0.143141153	0.265748031	0.272912424	0.153398058	0.302734375	0.211805556	0.311871227	0.221189591	0.380478088	0.239923225	0.190661479	0.306859206	0.340148699	0.353728489	0.259962049	0.312849162	0.342307692	0.368515206	0.18464351	0.176156584	0.270220588	0.283905967	0.133333333	0.290740741	0.101167315	0.306451613	0.241935484	0.198148148	0.505300353	0.278659612	0.383612663	0.232283465	0.355475763	0.373076923
	0.389492754	0.212598425	0.333976834	0.365	0.526508227	0.243713733	0.464539007	0.156133829	0.373280943	0.420689655	0.285454545	0.374789916	0.341747573	0.21880651	0.142592593	0.143700787	0.26705653	0.269076305	0.15530303	0.299810247	0.210708117	0.314851485	0.225274725	0.388671875	0.241509434	0.193116635	0.307692308	0.346642468	0.351043643	0.259398496	0.315118397	0.340996169	0.369257951	0.180357143	0.177304965	0.27124774	0.280639432	0.130973451	0.294117647	0.10982659	0.305903399	0.241681261	0.1996337	0.5	0.28	0.382899628	0.234496124	0.355992844	0.372400756
	0.387791741	0.215953307	0.328922495	0.362889984	0.531531532	0.246212121	0.463844797	0.158379374	0.374517375	0.420962199	0.283393502	0.373534338	0.341040462	0.215686275	0.140510949	0.143410853	0.270793037	0.270916335	0.153419593	0.300187617	0.20890411	0.31237721	0.224043716	0.386538462	0.239700375	0.191287879	0.310954064	0.34470377	0.358348968	0.262081784	0.316455696	0.335849057	0.368606702	0.180035651	0.175131349	0.26642984	0.28245614	0.135738832	0.293577982	0.115311909	0.306338028	0.238500852	0.198555957	0.500854701	0.280068729	0.389799636	0.235976789	0.358156028	0.369402985
	0.387323944	0.214285714	0.330827068	0.362601626	0.524390244	0.248134328	0.464347826	0.155797101	0.374045802	0.424190801	0.291739895	0.375415282	0.338983051	0.214788732	0.139745917	0.142307692	0.267686424	0.273267327	0.151736746	0.301470588	0.211148649	0.311284047	0.221428571	0.383742911	0.240437158	0.194392523	0.309314587	0.341030195	0.356343284	0.26335175	0.32078853	0.333955224	0.367595819	0.178761062	0.176975945	0.268077601	0.287435456	0.13536379	0.296903461	0.114446529	0.305555556	0.239057239	0.197486535	0.494117647	0.279661017	0.383128295	0.236641221	0.35978836	0.372943327
	0.384347826	0.21780303	0.3283859	0.361736334	0.525043178	0.25	0.462457338	0.15978456	0.378071834	0.428093645	0.294827586	0.375206612	0.34264432	0.211438475	0.138489209	0.142034549	0.265151515	0.27254902	0.151183971	0.298724954	0.210264901	0.311538462	0.220248668	0.386491557	0.241007194	0.194852941	0.311418685	0.338568935	0.358736059	0.264220183	0.319715808	0.334558824	0.367417678	0.182776801	0.173986486	0.266666667	0.284982935	0.134228188	0.292857143	0.115241636	0.302405498	0.235489221	0.196078431	0.495826377	0.279264214	0.379130435	0.237735849	0.368055556	0.376576577
	0.377777778	0.219152855	0.332110092	0.360501567	0.519591141	0.251838235	0.457912458	0.164310954	0.378026071	0.427631579	0.28836425	0.37704918	0.344954128	0.215384615	0.136283186	0.139886578	0.266294227	0.281007752	0.149819495	0.295900178	0.21009772	0.308571429	0.222416813	0.392265193	0.240641711	0.196363636	0.314529915	0.331623932	0.359116022	0.265454545	0.320422535	0.330909091	0.370051635	0.181184669	0.178333333	0.264705882	0.285714286	0.136212625	0.292768959	0.117216117	0.300341297	0.236842105	0.197530864	0.492537313	0.282178218	0.377586207	0.23605948	0.375634518	0.375
	0.375420875	0.217550274	0.331521739	0.355932203	0.52006689	0.253649635	0.453333333	0.166956522	0.380255941	0.426470588	0.288778878	0.378246753	0.344086022	0.215384615	0.135087719	0.139359699	0.26142596	0.285163776	0.148479428	0.295373665	0.209003215	0.308712121	0.221254355	0.39497307	0.23943662	0.193202147	0.311973019	0.333333333	0.358181818	0.264864865	0.31993007	0.331531532	0.367972743	0.179794521	0.176567657	0.271331058	0.284768212	0.135399674	0.292598967	0.115942029	0.295302013	0.237012987	0.197573657	0.492586491	0.276252019	0.376712329	0.238888889	0.371859296	0.375221239
	0.377076412	0.218181818	0.323321555	0.35483871	0.51986755	0.249554367	0.452892562	0.163265306	0.379061372	0.428109855	0.291056911	0.380032206	0.342756184	0.216354344	0.135972461	0.147058824	0.260791367	0.286806883	0.149122807	0.296296296	0.206349206	0.309701493	0.219178082	0.39964476	0.242634315	0.191150442	0.308333333	0.334448161	0.353571429	0.266784452	0.318815331	0.327402135	0.372681282	0.176767677	0.176759411	0.281407035	0.278582931	0.135483871	0.303389831	0.114695341	0.291873964	0.234726688	0.195911414	0.490196078	0.274760383	0.376271186	0.238970588	0.37	0.383275261
	0.376644737	0.214539007	0.322357019	0.356060606	0.526058632	0.249560633	0.454844007	0.162436548	0.378136201	0.431781701	0.291935484	0.378980892	0.342608696	0.215851602	0.138513514	0.144642857	0.267730496	0.290262172	0.148083624	0.292682927	0.209375	0.308394161	0.217171717	0.398589065	0.240549828	0.193321617	0.306930693	0.334420881	0.34797891	0.263525305	0.321305842	0.32460733	0.37745098	0.175	0.176470588	0.286423841	0.27724359	0.135135135	0.301003344	0.116402116	0.292006525	0.237639553	0.194915254	0.492753623	0.273301738	0.38	0.238615665	0.372937294	0.388601036
	0.380097879	0.211805556	0.323024055	0.367559524	0.526655897	0.246956522	0.453957997	0.163299663	0.380106572	0.431711146	0.295707472	0.379905808	0.34595525	0.217755444	0.135986733	0.144385027	0.271126761	0.292592593	0.145299145	0.290657439	0.205206738	0.305054152	0.221105528	0.403141361	0.236886633	0.192041522	0.304065041	0.338735818	0.352530541	0.262886598	0.321367521	0.323580034	0.3802589	0.174917492	0.175324675	0.284313725	0.274725275	0.133858268	0.303776683	0.114982578	0.291465378	0.238924051	0.195615514	0.491255962	0.27543036	0.381188119	0.23655914	0.373182553	0.386324786
	0.381260097	0.210977702	0.321489002	0.368188513	0.5232	0.246551724	0.455414013	0.162251656	0.379188713	0.435658915	0.297169811	0.382945736	0.351535836	0.21797005	0.135620915	0.145614035	0.276041667	0.306306306	0.143812709	0.291595197	0.205167173	0.308928571	0.231147541	0.401032702	0.235392321	0.19047619	0.303225806	0.3392	0.354561102	0.265202703	0.318104907	0.318104907	0.381028939	0.173202614	0.177133655	0.282467532	0.275272162	0.132605304	0.30371567	0.113207547	0.288676236	0.238689548	0.19269103	0.496111975	0.277089783	0.37806874	0.237168142	0.370662461	0.378559464
	0.383147854	0.214765101	0.321666667	0.368575624	0.524409449	0.247892074	0.457098284	0.160655738	0.375874126	0.434514638	0.297674419	0.377675841	0.353637902	0.222585925	0.13495935	0.143103448	0.276338515	0.304424779	0.144278607	0.286677909	0.207831325	0.315789474	0.232258065	0.400684932	0.240066225	0.19047619	0.304761905	0.337025316	0.354561102	0.265780731	0.317114094	0.315966387	0.3824	0.174193548	0.174603175	0.279742765	0.272307692	0.137770898	0.304625199	0.112054329	0.289808917	0.23993808	0.194398682	0.498466258	0.277607362	0.375	0.237024221	0.36875	0.379537954
	0.38125	0.215588723	0.319536424	0.367346939	0.52484472	0.245874587	0.457627119	0.159609121	0.37630662	0.43625192	0.296969697	0.383333333	0.352348993	0.222940226	0.135135135	0.143097643	0.273648649	0.303508772	0.143327842	0.283333333	0.213333333	0.316062176	0.228571429	0.402707276	0.246305419	0.190878378	0.30829421	0.342229199	0.354948805	0.267651888	0.314144737	0.320534224	0.386687797	0.174880763	0.179407176	0.274015748	0.271056662	0.13755796	0.303459119	0.114671164	0.291338583	0.242283951	0.191626409	0.50748503	0.278287462	0.371980676	0.232993197	0.366718028	0.377668309
	0.379844961	0.217105263	0.321252059	0.365994236	0.521604938	0.250814332	0.46259542	0.1648	0.381355932	0.437308869	0.295795796	0.381305638	0.355481728	0.222580645	0.13322884	0.140495868	0.27394958	0.300347222	0.14495114	0.28407225	0.213973799	0.313893654	0.230529595	0.401006711	0.250814332	0.196339434	0.306376361	0.347286822	0.359322034	0.262479871	0.31280389	0.31840796	0.3894081	0.172143975	0.179566563	0.273716952	0.274924471	0.137462236	0.301857585	0.116666667	0.289514867	0.247344461	0.189873418	0.508100147	0.27994012	0.373205742	0.231418919	0.366111952	0.385113269
	0.378625954	0.214634146	0.321895425	0.365467626	0.5237366	0.247987118	0.46223565	0.16271722	0.38487395	0.436170213	0.298219585	0.384164223	0.353618421	0.21835443	0.132605304	0.141463415	0.272878536	0.302405498	0.147487844	0.283171521	0.219020173	0.31122449	0.230650155	0.396381579	0.250809061	0.201970443	0.305426357	0.350230415	0.35451505	0.2608	0.3125	0.314238953	0.388888889	0.170807453	0.180995475	0.274691358	0.27761194	0.137313433	0.3	0.114566285	0.286594761	0.246987952	0.18957346	0.506531205	0.281710914	0.367346939	0.232830821	0.367867868	0.38585209
	0.376327769	0.213592233	0.326923077	0.364418938	0.514925373	0.254372019	0.461538462	0.160436137	0.385123967	0.438152012	0.295154185	0.383941606	0.350649351	0.219626168	0.13137558	0.142172524	0.274220033	0.300675676	0.1472	0.28	0.221428571	0.306532663	0.230293663	0.396721311	0.249597424	0.200325733	0.30733945	0.350609756	0.357495881	0.260252366	0.315955766	0.316558442	0.391705069	0.175384615	0.180327869	0.273846154	0.277860327	0.137829912	0.30408472	0.113452188	0.291350531	0.245142003	0.188087774	0.510729614	0.274425287	0.365054602	0.232441472	0.371471025	0.384615385
	0.381736527	0.21221865	0.33015873	0.362215909	0.517037037	0.254344392	0.459736457	0.163833076	0.386623165	0.4375	0.295815296	0.384057971	0.350565428	0.216923077	0.136986301	0.1390625	0.275362319	0.299668874	0.147385103	0.282539683	0.223796034	0.309090909	0.228527607	0.394779772	0.251592357	0.204180064	0.310240964	0.348484848	0.357843137	0.260596546	0.31875	0.31511254	0.392966361	0.175840979	0.185185185	0.272727273	0.277037037	0.136627907	0.305389222	0.11631664	0.292609351	0.246312684	0.189147287	0.509193777	0.276353276	0.37191358	0.231023102	0.371851852	0.380126183
	0.3820059	0.215311005	0.32967033	0.360169492	0.519823789	0.259780908	0.462427746	0.162576687	0.382875606	0.441826215	0.296137339	0.386724387	0.354632588	0.217325228	0.137048193	0.138198758	0.274322169	0.298531811	0.148264984	0.280757098	0.222067039	0.30371567	0.227963526	0.391585761	0.25	0.206070288	0.308035714	0.346326837	0.361426256	0.263239875	0.322530864	0.313099042	0.391502276	0.175757576	0.187039764	0.271771772	0.273913043	0.135446686	0.303120357	0.114467409	0.289985052	0.245973646	0.189602446	0.511854951	0.280555556	0.370992366	0.226904376	0.372807018	0.3771518
	0.385507246	0.213607595	0.333333333	0.363128492	0.525252525	0.262015504	0.467236467	0.162613982	0.384126984	0.444767442	0.296033994	0.387374462	0.354992076	0.21633888	0.13561848	0.142419602	0.273301738	0.300643087	0.146189736	0.278816199	0.224209078	0.303858521	0.229260935	0.391935484	0.256609642	0.203470032	0.304860088	0.347181009	0.358974359	0.262345679	0.32326284	0.312796209	0.394618834	0.177177177	0.191240876	0.270986745	0.274285714	0.138571429	0.304985337	0.113207547	0.288690476	0.244573082	0.1918429	0.512465374	0.277472527	0.367069486	0.22705314	0.370689655	0.374805599
	0.384505022	0.211838006	0.330804249	0.360385144	0.524964337	0.265957447	0.468838527	0.162929746	0.385826772	0.443641618	0.293706294	0.384397163	0.355450237	0.215037594	0.135215453	0.143504532	0.27751938	0.304625199	0.147692308	0.278637771	0.226027397	0.300955414	0.230884558	0.392	0.255351682	0.2015625	0.303468208	0.345985401	0.363924051	0.266362253	0.325373134	0.315541601	0.395245171	0.175595238	0.190684134	0.270467836	0.279494382	0.139830508	0.310043668	0.112676056	0.29037037	0.252840909	0.191679049	0.507503411	0.277173913	0.364864865	0.229299363	0.369318182	0.377708978
	0.386590585	0.209800919	0.33081571	0.3625171	0.526019691	0.265151515	0.468443198	0.160818713	0.3894081	0.443328551	0.295264624	0.393006993	0.355905512	0.221396731	0.132846715	0.144130758	0.27820711	0.30221519	0.145015106	0.277693475	0.223880597	0.30221519	0.230538922	0.392744479	0.253799392	0.199074074	0.307030129	0.343478261	0.368012422	0.264661654	0.320117474	0.312693498	0.397058824	0.17810219	0.189111748	0.272069465	0.281337047	0.138655462	0.316091954	0.111801242	0.29154519	0.254929577	0.190546529	0.504748982	0.275908479	0.364179104	0.229559748	0.367318436	0.376146789
	0.391242938	0.213213213	0.332833583	0.361413043	0.526388889	0.266369048	0.467315716	0.160116448	0.388888889	0.442225392	0.297372061	0.391724138	0.357473035	0.222058824	0.131123919	0.14619883	0.276595745	0.301412873	0.143712575	0.273952096	0.224627876	0.303599374	0.226804124	0.386046512	0.254110613	0.200612557	0.303546099	0.343347639	0.368663594	0.263392857	0.320289855	0.313271605	0.400584795	0.17826087	0.187323944	0.269340974	0.279005525	0.137691238	0.314814815	0.114197531	0.289855072	0.253129346	0.190130624	0.506702413	0.273572377	0.367799114	0.228971963	0.369505495	0.386227545
	0.391304348	0.211225997	0.336270191	0.364123159	0.525447043	0.26754386	0.469050894	0.158730159	0.386259542	0.44084507	0.295890411	0.39373297	0.355521936	0.221574344	0.130935252	0.150506512	0.274774775	0.29984544	0.143703704	0.277198212	0.225675676	0.307692308	0.227405248	0.388289676	0.259587021	0.208955224	0.29986053	0.344729345	0.372932331	0.259530792	0.327116212	0.312024353	0.400874636	0.175463623	0.188547486	0.271692745	0.275956284	0.136929461	0.311706629	0.112804878	0.289586305	0.257181943	0.194563662	0.505992011	0.274768824	0.369883041	0.229102167	0.374158816	0.382789318
	0.393305439	0.215542522	0.343976778	0.365821095	0.526603001	0.267053701	0.467852257	0.157367668	0.391629297	0.441958042	0.293478261	0.395663957	0.356184799	0.225251076	0.13	0.147937411	0.271513353	0.303215926	0.141193595	0.277695716	0.226238286	0.304414003	0.226878613	0.392366412	0.260294118	0.208643815	0.299026426	0.347887324	0.371257485	0.258394161	0.323863636	0.308955224	0.397398844	0.176386913	0.186206897	0.269774011	0.273954116	0.135616438	0.310393258	0.112462006	0.290140845	0.259158752	0.194915254	0.506596306	0.276401565	0.368650218	0.225954198	0.377158035	0.384047267
	0.391666667	0.214492754	0.343884892	0.365333333	0.527740189	0.26734104	0.464333782	0.155807365	0.390101892	0.440443213	0.291497976	0.394347241	0.351906158	0.229018492	0.130496454	0.149717514	0.273653566	0.303951368	0.139167862	0.2771261	0.225634179	0.305007587	0.225899281	0.391238671	0.257597685	0.208271787	0.298611111	0.345353675	0.372578241	0.255411255	0.323076923	0.311011905	0.398561151	0.176553672	0.184678523	0.268907563	0.271390374	0.137281292	0.314763231	0.112951807	0.290909091	0.263795424	0.190082645	0.507208388	0.273901809	0.365994236	0.228096677	0.379128137	0.384728341
	0.388965517	0.212643678	0.345557123	0.366141732	0.521912351	0.267908309	0.462566845	0.153631285	0.389290883	0.439290587	0.291611185	0.39893617	0.351156069	0.229050279	0.129760226	0.151810585	0.274820144	0.303625378	0.137393768	0.273775216	0.222955145	0.307807808	0.224928367	0.388478582	0.261428571	0.209370425	0.299589603	0.346101231	0.374631268	0.253581662	0.323246217	0.309171598	0.395149786	0.174581006	0.18724559	0.265560166	0.272244356	0.140374332	0.319178082	0.116591928	0.295172414	0.262032086	0.1875	0.507189542	0.271794872	0.367751061	0.228915663	0.379763469	0.382481752
[truncated: 451 more columns]
