# Supplementary material for: Computational Simulation of Team Creativity: The Benefit of Member Flow
Source: Front Psychol. 2019 Feb 7;10:188. doi: 10.3389/fpsyg.2019.00188 (PMC6374635; doi:10.3389/fpsyg.2019.00188)
Supplement: Supplementary file 12 [file Data_Sheet_12.csv]

BehaviorSpace results (NetLogo 6.0.2)
new-TCM-1.0.nlogo
f
12/19/2018 21:37:33:365 +0800
min-pxcor	max-pxcor	min-pycor	max-pycor
-1	23	-1	23
[run number]	1	2	3	4	5	6	7	8	9	10	11	12	13	14	15	16	17	18	19	20	21	22	23	24	25	26	27	28	29	30	31	32	33	34	35	36	37	38	39	40	41	42	43	44	45	46	47	48	49
numDiverShareKnow	2	2	2	2	2	2	2	2	2	2	2	2	2	2	2	2	2	2	2	2	2	2	2	2	2	2	2	2	2	2	2	2	2	2	2	2	2	2	2	2	2	2	2	2	2	2	2	2	2
numNormalSuperKnowPool	8	8	8	8	8	8	8	8	8	8	8	8	8	8	8	8	8	8	8	8	8	8	8	8	8	8	8	8	8	8	8	8	8	8	8	8	8	8	8	8	8	8	8	8	8	8	8	8	8
numOutsidersShareKnow	10	10	10	10	10	10	10	10	10	10	10	10	10	10	10	10	10	10	10	10	10	10	10	10	10	10	10	10	10	10	10	10	10	10	10	10	10	10	10	10	10	10	10	10	10	10	10	10	10
evaluNumber	3	3	3	3	3	3	3	3	3	3	3	3	3	3	3	3	3	3	3	3	3	3	3	3	3	3	3	3	3	3	3	3	3	3	3	3	3	3	3	3	3	3	3	3	3	3	3	3	3
numDiverEfficiency	10	10	10	10	10	10	10	10	10	10	10	10	10	10	10	10	10	10	10	10	10	10	10	10	10	10	10	10	10	10	10	10	10	10	10	10	10	10	10	10	10	10	10	10	10	10	10	10	10
numCreativeSuperKnowPool	2	2	2	2	2	2	2	2	2	2	2	2	2	2	2	2	2	2	2	2	2	2	2	2	2	2	2	2	2	2	2	2	2	2	2	2	2	2	2	2	2	2	2	2	2	2	2	2	2
numSuperShareKnow	10	10	10	10	10	10	10	10	10	10	10	10	10	10	10	10	10	10	10	10	10	10	10	10	10	10	10	10	10	10	10	10	10	10	10	10	10	10	10	10	10	10	10	10	10	10	10	10	10
numEvaluShareKnow	5	5	5	5	5	5	5	5	5	5	5	5	5	5	5	5	5	5	5	5	5	5	5	5	5	5	5	5	5	5	5	5	5	5	5	5	5	5	5	5	5	5	5	5	5	5	5	5	5
rabbitsNormalNum	80	80	80	80	80	80	80	80	80	80	80	80	80	80	80	80	80	80	80	80	80	80	80	80	80	80	80	80	80	80	80	80	80	80	80	80	80	80	80	80	80	80	80	80	80	80	80	80	80
numNormalDiverKnowPool	8	8	8	8	8	8	8	8	8	8	8	8	8	8	8	8	8	8	8	8	8	8	8	8	8	8	8	8	8	8	8	8	8	8	8	8	8	8	8	8	8	8	8	8	8	8	8	8	8
creativeMin	11	11	11	11	11	11	11	11	11	11	11	11	11	11	11	11	11	11	11	11	11	11	11	11	11	11	11	11	11	11	11	11	11	11	11	11	11	11	11	11	11	11	11	11	11	11	11	11	11
numNormalEvaluKnowPool	5	5	5	5	5	5	5	5	5	5	5	5	5	5	5	5	5	5	5	5	5	5	5	5	5	5	5	5	5	5	5	5	5	5	5	5	5	5	5	5	5	5	5	5	5	5	5	5	5
memberFlowSwitch?	FALSE	FALSE	FALSE	FALSE	FALSE	FALSE	FALSE	FALSE	FALSE	FALSE	FALSE	FALSE	FALSE	FALSE	FALSE	FALSE	FALSE	FALSE	FALSE	FALSE	FALSE	FALSE	FALSE	FALSE	FALSE	FALSE	FALSE	FALSE	FALSE	FALSE	FALSE	FALSE	FALSE	FALSE	FALSE	FALSE	FALSE	FALSE	FALSE	FALSE	FALSE	FALSE	FALSE	FALSE	FALSE	FALSE	FALSE	FALSE	FALSE
numCreativeDiverKnowPool	2	2	2	2	2	2	2	2	2	2	2	2	2	2	2	2	2	2	2	2	2	2	2	2	2	2	2	2	2	2	2	2	2	2	2	2	2	2	2	2	2	2	2	2	2	2	2	2	2
creativeMax	20	20	20	20	20	20	20	20	20	20	20	20	20	20	20	20	20	20	20	20	20	20	20	20	20	20	20	20	20	20	20	20	20	20	20	20	20	20	20	20	20	20	20	20	20	20	20	20	20
numCreativeEvaluKnowPool	5	5	5	5	5	5	5	5	5	5	5	5	5	5	5	5	5	5	5	5	5	5	5	5	5	5	5	5	5	5	5	5	5	5	5	5	5	5	5	5	5	5	5	5	5	5	5	5	5
numSuperEfficiency	10	10	10	10	10	10	10	10	10	10	10	10	10	10	10	10	10	10	10	10	10	10	10	10	10	10	10	10	10	10	10	10	10	10	10	10	10	10	10	10	10	10	10	10	10	10	10	10	10
superNumber	3	3	3	3	3	3	3	3	3	3	3	3	3	3	3	3	3	3	3	3	3	3	3	3	3	3	3	3	3	3	3	3	3	3	3	3	3	3	3	3	3	3	3	3	3	3	3	3	3
diverNumber	3	3	3	3	3	3	3	3	3	3	3	3	3	3	3	3	3	3	3	3	3	3	3	3	3	3	3	3	3	3	3	3	3	3	3	3	3	3	3	3	3	3	3	3	3	3	3	3	3
normalMin	0	0	0	0	0	0	0	0	0	0	0	0	0	0	0	0	0	0	0	0	0	0	0	0	0	0	0	0	0	0	0	0	0	0	0	0	0	0	0	0	0	0	0	0	0	0	0	0	0
rabbitsCreativeNum	80	80	80	80	80	80	80	80	80	80	80	80	80	80	80	80	80	80	80	80	80	80	80	80	80	80	80	80	80	80	80	80	80	80	80	80	80	80	80	80	80	80	80	80	80	80	80	80	80
[reporter]	teamCreativity	teamCreativity	teamCreativity	teamCreativity	teamCreativity	teamCreativity	teamCreativity	teamCreativity	teamCreativity	teamCreativity	teamCreativity	teamCreativity	teamCreativity	teamCreativity	teamCreativity	teamCreativity	teamCreativity	teamCreativity	teamCreativity	teamCreativity	teamCreativity	teamCreativity	teamCreativity	teamCreativity	teamCreativity	teamCreativity	teamCreativity	teamCreativity	teamCreativity	teamCreativity	teamCreativity	teamCreativity	teamCreativity	teamCreativity	teamCreativity	teamCreativity	teamCreativity	teamCreativity	teamCreativity	teamCreativity	teamCreativity	teamCreativity	teamCreativity	teamCreativity	teamCreativity	teamCreativity	teamCreativity	teamCreativity	teamCreativity
[final]	0.238975818	0.326027397	0.375886525	0.263674614	0.433103448	0.303496503	0.299711816	0.168389956	0.28	0.274963821	0.370424597	0.327469553	0.309219858	0.294930876	0.347949081	0.263157895	0.239944521	0.3354531	0.156509695	0.232894737	0.152234637	0.262773723	0.153846154	0.386764706	0.289256198	0.2284041	0.197786999	0.224770642	0.349934469	0.445667125	0.233287858	0.312592593	0.321854305	0.20055325	0.203240059	0.289915966	0.260115607	0.482168331	0.319938176	0.271929825	0.285123967	0.467123288	0.188579017	0.268965517	0.243553009	0.25	0.215172414	0.199158485	0.182094082
[min]	0	0	0	0	0	0	0	0	0	0	0	0	0	0	0	0	0	0	0	0	0	0	0	0	0	0	0	0	0	0	0	0	0	0	0	0	0	0	0	0	0	0	0	0	0	0	0	0	0
[max]	0.375	0.339191564	0.418502203	0.3	0.5	0.31372549	0.355932203	0.169871795	0.28	0.275728155	0.571428571	0.345338983	0.310549777	0.300330033	0.355516637	0.267584098	0.323308271	0.363636364	0.5	0.515151515	0.307692308	0.307692308	0.201680672	0.5	0.710526316	0.286956522	0.208828523	0.24	0.349934469	0.456790123	0.244897959	0.324483776	0.376681614	0.333333333	0.205357143	0.322580645	0.314121037	0.487518355	0.327683616	0.285326087	0.429530201	0.487603306	0.416666667	0.272596844	0.3	0.257698541	0.285714286	0.5	0.714285714
[mean]	0.26095281	0.285043165	0.354590875	0.236877248	0.397399271	0.26854574	0.288863138	0.134380253	0.219409121	0.226561892	0.341300823	0.300040406	0.256067933	0.234422249	0.312999218	0.219032409	0.249134686	0.309356108	0.146103534	0.251009273	0.166215483	0.236459666	0.163160642	0.361217182	0.329624584	0.208632379	0.175109763	0.198390576	0.276461829	0.393322093	0.215032363	0.279486928	0.311087079	0.204826269	0.13855179	0.275400005	0.250936154	0.438228986	0.260700773	0.253537767	0.313652846	0.441986142	0.198213347	0.228434471	0.230943173	0.215960999	0.197764446	0.201640526	0.201463261
[steps]	100	100	100	100	100	100	100	100	100	100	100	100	100	100	100	100	100	100	100	100	100	100	100	100	100	100	100	100	100	100	100	100	100	100	100	100	100	100	100	100	100	100	100	100	100	100	100	100	100
[all run data]	teamCreativity	teamCreativity	teamCreativity	teamCreativity	teamCreativity	teamCreativity	teamCreativity	teamCreativity	teamCreativity	teamCreativity	teamCreativity	teamCreativity	teamCreativity	teamCreativity	teamCreativity	teamCreativity	teamCreativity	teamCreativity	teamCreativity	teamCreativity	teamCreativity	teamCreativity	teamCreativity	teamCreativity	teamCreativity	teamCreativity	teamCreativity	teamCreativity	teamCreativity	teamCreativity	teamCreativity	teamCreativity	teamCreativity	teamCreativity	teamCreativity	teamCreativity	teamCreativity	teamCreativity	teamCreativity	teamCreativity	teamCreativity	teamCreativity	teamCreativity	teamCreativity	teamCreativity	teamCreativity	teamCreativity	teamCreativity	teamCreativity
	0	0	0	0	0	0	0	0	0	0	0	0	0	0	0	0	0	0	0	0	0	0	0	0	0	0	0	0	0	0	0	0	0	0	0	0	0	0	0	0	0	0	0	0	0	0	0	0	0
	0	0.166666667	0	0	0.5	0	0	0	0.2	0	0.571428571	0	0	0	0.25	0	0	0	0.5	0	0	0.0625	0.2	0.5	0	0	0.2	0	0	0.25	0	0	0.2	0	0	0	0	0	0	0	0.4	0.142857143	0.142857143	0.214285714	0.3	0.090909091	0.285714286	0.5	0.714285714
	0	0.08	0.3	0	0.285714286	0	0	0	0.095238095	0.083333333	0.277777778	0.25	0.058823529	0.090909091	0.176470588	0	0.133333333	0	0.333333333	0.444444444	0.25	0.04	0.133333333	0.166666667	0.466666667	0	0.142857143	0.142857143	0	0.222222222	0	0.076923077	0.222222222	0.333333333	0	0.3	0	0	0	0.1875	0.333333333	0.266666667	0.416666667	0.263157895	0.266666667	0.0625	0.25	0.2	0.555555556
	0.142857143	0.083333333	0.285714286	0.166666667	0.277777778	0	0.181818182	0.071428571	0.148148148	0.157894737	0.222222222	0.178571429	0.153846154	0.166666667	0.208333333	0	0.2	0.181818182	0.461538462	0.454545455	0.166666667	0.068965517	0.2	0.133333333	0.5	0.03125	0.071428571	0.103448276	0.111111111	0.25	0.208333333	0.0625	0.142857143	0.2	0	0.285714286	0	0.125	0.055555556	0.222222222	0.25	0.428571429	0.35	0.208333333	0.235294118	0.047619048	0.238095238	0.090909091	0.5
	0.347826087	0.270833333	0.25	0.3	0.272727273	0	0.129032258	0.131578947	0.129032258	0.1	0.28125	0.128205128	0.178571429	0.185185185	0.178571429	0	0.166666667	0.2	0.214285714	0.476190476	0.25	0.216216216	0.1875	0.142857143	0.710526316	0.025	0.058823529	0.083333333	0.153846154	0.304347826	0.2	0.153846154	0.08	0.125	0	0.222222222	0.148148148	0.304347826	0.095238095	0.192307692	0.304347826	0.44	0.269230769	0.258064516	0.16	0.16	0.266666667	0.074074074	0.4
	0.321428571	0.232142857	0.217391304	0.228571429	0.28	0	0.219512195	0.108695652	0.114285714	0.111111111	0.277777778	0.146341463	0.2	0.178571429	0.193548387	0.11627907	0.15625	0.185185185	0.162162162	0.5	0.307692308	0.204081633	0.153846154	0.12	0.632653061	0.085106383	0.083333333	0.175	0.102564103	0.333333333	0.217391304	0.142857143	0.235294118	0.142857143	0.034482759	0.3	0.105263158	0.419354839	0.166666667	0.225806452	0.4	0.352941176	0.2	0.256410256	0.178571429	0.24137931	0.228571429	0.066666667	0.333333333
	0.375	0.220338983	0.333333333	0.19047619	0.3125	0.103448276	0.183673469	0.132075472	0.133333333	0.191489362	0.277777778	0.228070175	0.175	0.135135135	0.204545455	0.092592593	0.125	0.205882353	0.146341463	0.515151515	0.275862069	0.224137931	0.152173913	0.171428571	0.540983607	0.1	0.085106383	0.170731707	0.166666667	0.285714286	0.244897959	0.166666667	0.210526316	0.16	0.03125	0.322580645	0.12	0.35	0.161290323	0.212121212	0.375	0.358974359	0.205128205	0.265306122	0.142857143	0.2	0.170212766	0.055555556	0.307692308
	0.34	0.180555556	0.265306122	0.204081633	0.361111111	0.230769231	0.185185185	0.133333333	0.109090909	0.176470588	0.260869565	0.241935484	0.227272727	0.142857143	0.203703704	0.129032258	0.2	0.184210526	0.153846154	0.391304348	0.275	0.275362319	0.125	0.28	0.53030303	0.092592593	0.125	0.145833333	0.157894737	0.315789474	0.230769231	0.142857143	0.25	0.142857143	0.071428571	0.289473684	0.131147541	0.44	0.146341463	0.205882353	0.340909091	0.413043478	0.195121951	0.236363636	0.130434783	0.142857143	0.192307692	0.046511628	0.235294118
	0.363636364	0.178082192	0.263157895	0.214285714	0.30952381	0.276595745	0.192982456	0.119402985	0.129032258	0.209677419	0.314814815	0.257142857	0.203703704	0.14893617	0.189655172	0.115942029	0.222222222	0.175	0.163934426	0.392156863	0.244444444	0.307692308	0.120689655	0.3	0.5	0.147540984	0.112903226	0.137254902	0.171875	0.325581395	0.234375	0.12244898	0.298245614	0.108108108	0.142857143	0.3125	0.149253731	0.383333333	0.134615385	0.179487179	0.32	0.384615385	0.203703704	0.178082192	0.150943396	0.140350877	0.233333333	0.125	0.222222222
	0.333333333	0.225	0.306451613	0.216666667	0.295454545	0.31372549	0.230769231	0.111111111	0.153846154	0.208955224	0.274193548	0.265822785	0.237288136	0.173076923	0.25	0.133333333	0.272727273	0.215686275	0.164383562	0.357142857	0.235294118	0.269662921	0.109375	0.305555556	0.452380952	0.135135135	0.117647059	0.166666667	0.276315789	0.272727273	0.24	0.160714286	0.272727273	0.173913043	0.183333333	0.315789474	0.142857143	0.369230769	0.145454545	0.177777778	0.310344828	0.357142857	0.183333333	0.17721519	0.177419355	0.153846154	0.225806452	0.12962963	0.243902439
	0.3	0.219512195	0.291666667	0.203125	0.271186441	0.25	0.223880597	0.106666667	0.135135135	0.2	0.272727273	0.244186047	0.233333333	0.189655172	0.263888889	0.120481928	0.281690141	0.25862069	0.148148148	0.365079365	0.196721311	0.25	0.101449275	0.3625	0.449438202	0.128205128	0.106666667	0.142857143	0.247058824	0.288135593	0.223529412	0.230769231	0.260869565	0.264150943	0.171875	0.275362319	0.229885057	0.383561644	0.133333333	0.150943396	0.318181818	0.390625	0.169014085	0.166666667	0.2	0.142857143	0.228571429	0.133333333	0.2
	0.283783784	0.233333333	0.285714286	0.208955224	0.276923077	0.227848101	0.230769231	0.126582278	0.128205128	0.202531646	0.3	0.252631579	0.253731343	0.193548387	0.243589744	0.10989011	0.253164557	0.279411765	0.134831461	0.32	0.179104478	0.244897959	0.117647059	0.357142857	0.446808511	0.168539326	0.106666667	0.134328358	0.23655914	0.3	0.207920792	0.285714286	0.233766234	0.208955224	0.189189189	0.291139241	0.224489796	0.458823529	0.144927536	0.222222222	0.328571429	0.450704225	0.151898734	0.157303371	0.210526316	0.150684932	0.230769231	0.133333333	0.178571429
	0.256097561	0.223404255	0.294736842	0.2	0.272727273	0.25	0.288888889	0.119047619	0.119047619	0.204819277	0.310810811	0.29	0.253521127	0.169014085	0.252873563	0.107526882	0.287234043	0.35	0.135416667	0.333333333	0.173333333	0.247524752	0.133333333	0.340909091	0.417475728	0.189473684	0.101265823	0.147058824	0.233009709	0.307692308	0.1875	0.268292683	0.23255814	0.256756757	0.181818182	0.261363636	0.222222222	0.456521739	0.146666667	0.208333333	0.337662338	0.432432432	0.166666667	0.232323232	0.186046512	0.142857143	0.219512195	0.178571429	0.169230769
	0.25	0.226804124	0.306930693	0.188235294	0.3	0.23655914	0.313131313	0.11827957	0.137931034	0.2	0.320512821	0.287037037	0.230769231	0.162162162	0.23655914	0.121212121	0.262135922	0.363636364	0.137254902	0.333333333	0.168674699	0.236363636	0.152173913	0.364583333	0.440366972	0.259615385	0.102272727	0.192307692	0.241071429	0.287671233	0.173553719	0.258426966	0.255319149	0.247058824	0.166666667	0.255102041	0.216981132	0.460784314	0.1625	0.204819277	0.354166667	0.421686747	0.155555556	0.223300971	0.175824176	0.166666667	0.195652174	0.182795699	0.197368421
	0.229166667	0.225490196	0.336283186	0.184782609	0.287671233	0.265306122	0.336448598	0.118811881	0.147368421	0.195876289	0.341176471	0.284482759	0.226190476	0.155844156	0.255102041	0.133928571	0.272727273	0.35106383	0.128440367	0.323529412	0.212765957	0.226890756	0.166666667	0.392857143	0.411764706	0.266055046	0.097826087	0.172413793	0.234782609	0.333333333	0.209302326	0.258064516	0.255102041	0.237113402	0.159574468	0.242718447	0.193277311	0.463636364	0.162790698	0.184782609	0.384615385	0.4	0.134615385	0.209090909	0.173913043	0.164705882	0.169811321	0.168316832	0.202531646
	0.257425743	0.221238938	0.352459016	0.173469388	0.275	0.261682243	0.353982301	0.122641509	0.13592233	0.180952381	0.340659341	0.261904762	0.21978022	0.166666667	0.268518519	0.172131148	0.291666667	0.333333333	0.132743363	0.336448598	0.201923077	0.216	0.194444444	0.393162393	0.437037037	0.286956522	0.09375	0.172043011	0.241935484	0.32183908	0.218045113	0.285714286	0.23364486	0.223300971	0.153061224	0.247706422	0.184	0.483333333	0.173913043	0.235294118	0.373831776	0.43877551	0.126126126	0.208695652	0.170212766	0.189473684	0.162162162	0.175925926	0.2
	0.261682243	0.265625	0.3671875	0.162162162	0.255813953	0.283185841	0.353448276	0.118181818	0.128440367	0.172727273	0.326923077	0.262773723	0.213592233	0.168539326	0.302521008	0.176923077	0.293650794	0.336283186	0.12295082	0.316239316	0.214285714	0.21969697	0.201680672	0.385245902	0.432624113	0.270491803	0.110091743	0.181818182	0.257352941	0.318681319	0.214285714	0.287037037	0.232142857	0.252336449	0.137614679	0.247787611	0.1796875	0.439393939	0.18627451	0.263636364	0.352941176	0.446601942	0.127118644	0.216666667	0.198113208	0.188118812	0.15	0.181034483	0.21978022
	0.295652174	0.255474453	0.361538462	0.192	0.34	0.301724138	0.355932203	0.12173913	0.140350877	0.170940171	0.351351351	0.275167785	0.2	0.189473684	0.3046875	0.207407407	0.323308271	0.336206897	0.118110236	0.305785124	0.208695652	0.223021583	0.195121951	0.381679389	0.425675676	0.25	0.144067797	0.182692308	0.255319149	0.362745098	0.209459459	0.294642857	0.276422764	0.252252252	0.132743363	0.25210084	0.214285714	0.451851852	0.181818182	0.254385965	0.401515152	0.431192661	0.12295082	0.194029851	0.198198198	0.181818182	0.139534884	0.181818182	0.202020202
	0.283333333	0.267123288	0.375	0.18115942	0.326923077	0.286885246	0.348837209	0.112903226	0.137096774	0.1640625	0.347826087	0.29375	0.193277311	0.176470588	0.298507463	0.2	0.318518519	0.336134454	0.111940299	0.301587302	0.2	0.213793103	0.1875	0.385714286	0.414473684	0.24137931	0.139534884	0.1875	0.246575342	0.355140187	0.203821656	0.294642857	0.285714286	0.243478261	0.136	0.255813953	0.212765957	0.468085106	0.182608696	0.247933884	0.4	0.451327434	0.125984252	0.205673759	0.239669421	0.173553719	0.138686131	0.178861789	0.196078431
	0.325925926	0.269736842	0.376811594	0.206666667	0.345132743	0.27480916	0.326241135	0.108527132	0.15503876	0.172932331	0.34375	0.281437126	0.181102362	0.180952381	0.287671233	0.195804196	0.317567568	0.3359375	0.107913669	0.311111111	0.196850394	0.212328767	0.181818182	0.369127517	0.416666667	0.24025974	0.157142857	0.194915254	0.234177215	0.359649123	0.21686747	0.282051282	0.274074074	0.221374046	0.136363636	0.268115942	0.20979021	0.453333333	0.169354839	0.253846154	0.429530201	0.487603306	0.13740458	0.202797203	0.246031746	0.19379845	0.153846154	0.220588235	0.181818182
	0.312056738	0.262820513	0.370629371	0.2	0.37007874	0.285714286	0.328947368	0.113636364	0.208633094	0.191489362	0.35	0.286549708	0.192592593	0.221238938	0.294871795	0.194444444	0.301886792	0.323529412	0.102040816	0.304054054	0.183823529	0.196202532	0.180555556	0.358974359	0.407407407	0.243902439	0.148648649	0.217741935	0.220238095	0.382113821	0.217647059	0.282258065	0.275362319	0.227941176	0.127659574	0.26056338	0.209459459	0.435897436	0.192307692	0.255639098	0.41509434	0.472868217	0.144736842	0.201342282	0.246268657	0.213235294	0.154362416	0.216783217	0.194690265
	0.306122449	0.246987952	0.387755102	0.19375	0.373134328	0.282758621	0.324675325	0.136986301	0.232876712	0.195945946	0.324503311	0.281767956	0.195804196	0.2	0.303797468	0.214285714	0.301204819	0.314285714	0.105960265	0.302631579	0.176056338	0.194968553	0.175675676	0.35	0.396449704	0.265536723	0.149350649	0.229007634	0.231213873	0.353383459	0.216216216	0.288888889	0.271428571	0.232394366	0.133333333	0.256578947	0.214765101	0.433121019	0.204225352	0.255319149	0.393063584	0.470588235	0.140127389	0.211538462	0.267605634	0.205673759	0.157232704	0.218543046	0.206896552
	0.310126582	0.247126437	0.384615385	0.18902439	0.386861314	0.292993631	0.314465409	0.12987013	0.226666667	0.194805195	0.325153374	0.277486911	0.2	0.203125	0.292682927	0.217391304	0.293103448	0.310810811	0.102564103	0.304347826	0.171232877	0.201219512	0.178807947	0.355421687	0.380681818	0.266666667	0.148148148	0.214285714	0.240223464	0.355072464	0.211640212	0.283687943	0.267605634	0.246575342	0.135483871	0.251612903	0.210526316	0.4375	0.19205298	0.258503401	0.388571429	0.460431655	0.153374233	0.204968944	0.256410256	0.205479452	0.179640719	0.213836478	0.223140496
	0.312883436	0.254143646	0.390532544	0.201183432	0.402777778	0.301886792	0.308641975	0.134146341	0.220125786	0.179640719	0.335329341	0.280612245	0.214285714	0.198529412	0.295857988	0.215116279	0.301675978	0.304635762	0.100628931	0.283236994	0.180645161	0.195266272	0.187096774	0.353293413	0.364130435	0.257894737	0.155688623	0.208053691	0.240641711	0.362416107	0.215384615	0.289655172	0.290322581	0.230769231	0.12962963	0.25	0.23125	0.432926829	0.191082803	0.253333333	0.38121547	0.444444444	0.165680473	0.202380952	0.257861635	0.207792208	0.173410405	0.234939759	0.24
	0.305882353	0.270833333	0.38150289	0.201149425	0.397260274	0.300613497	0.315151515	0.14619883	0.23030303	0.175438596	0.339285714	0.273170732	0.213414634	0.191780822	0.302857143	0.222857143	0.303191489	0.3375	0.101190476	0.290322581	0.175	0.193181818	0.180124224	0.350877193	0.347150259	0.248730964	0.17816092	0.215189873	0.243523316	0.366013072	0.213930348	0.291390728	0.303797468	0.234567901	0.126506024	0.261627907	0.222891566	0.444444444	0.197530864	0.243589744	0.384615385	0.429487179	0.184782609	0.215116279	0.251497006	0.220125786	0.188888889	0.23255814	0.236641221
	0.299435028	0.288557214	0.379888268	0.216666667	0.41025641	0.290697674	0.311764706	0.143678161	0.228070175	0.179775281	0.335260116	0.264150943	0.242937853	0.187096774	0.29281768	0.218579235	0.287878788	0.345454545	0.104651163	0.282722513	0.164705882	0.196721311	0.18128655	0.344827586	0.346733668	0.260663507	0.174157303	0.233532934	0.236180905	0.366459627	0.216748768	0.279503106	0.303571429	0.238372093	0.127906977	0.25862069	0.226190476	0.443181818	0.209302326	0.255952381	0.369791667	0.418181818	0.191709845	0.213483146	0.245810056	0.234939759	0.186170213	0.231638418	0.231343284
	0.29281768	0.280193237	0.379120879	0.216666667	0.416666667	0.29281768	0.303370787	0.158469945	0.237288136	0.203208556	0.348314607	0.260465116	0.238888889	0.2	0.287958115	0.221052632	0.28708134	0.341317365	0.102272727	0.275862069	0.162921348	0.209424084	0.191256831	0.335135135	0.351485149	0.253393665	0.173184358	0.24	0.229268293	0.36746988	0.210526316	0.279761905	0.319767442	0.232044199	0.12716763	0.247252747	0.220930233	0.442622951	0.253968254	0.256830601	0.368686869	0.438596491	0.201005025	0.211956522	0.23655914	0.228070175	0.179487179	0.234636872	0.227941176
	0.28042328	0.279620853	0.394736842	0.229508197	0.421052632	0.292553191	0.302197802	0.155913978	0.233333333	0.2	0.328042328	0.254545455	0.237837838	0.205882353	0.280612245	0.219387755	0.288372093	0.335195531	0.105555556	0.274038462	0.156756757	0.205128205	0.187165775	0.333333333	0.336492891	0.246696035	0.179347826	0.232432432	0.22705314	0.370786517	0.211267606	0.276836158	0.325842697	0.230769231	0.122905028	0.255208333	0.265957447	0.430851064	0.255208333	0.271276596	0.353773585	0.431034483	0.197044335	0.210810811	0.240837696	0.232432432	0.170731707	0.230769231	0.231884058
	0.274611399	0.271889401	0.41	0.233695652	0.423076923	0.293814433	0.303191489	0.15625	0.232804233	0.197115385	0.328125	0.281385281	0.247368421	0.203389831	0.294117647	0.216748768	0.294642857	0.35106383	0.102702703	0.265116279	0.147208122	0.22	0.189473684	0.352657005	0.331818182	0.243478261	0.192708333	0.227272727	0.237209302	0.364130435	0.211711712	0.272222222	0.361702128	0.23655914	0.122340426	0.267676768	0.271356784	0.425641026	0.266666667	0.266666667	0.353488372	0.434782609	0.196078431	0.205263158	0.237373737	0.232804233	0.169902913	0.225641026	0.225352113
	0.269035533	0.282511211	0.40952381	0.229946524	0.432291667	0.287878788	0.287878788	0.157360406	0.231155779	0.204651163	0.333333333	0.278969957	0.248730964	0.196721311	0.295774648	0.215311005	0.303030303	0.340206186	0.103092784	0.258928571	0.15270936	0.242857143	0.181818182	0.362790698	0.324444444	0.2375	0.183168317	0.222222222	0.238738739	0.367021277	0.215859031	0.274611399	0.358974359	0.227979275	0.124352332	0.265700483	0.280952381	0.418719212	0.273631841	0.263959391	0.351111111	0.445026178	0.192307692	0.215	0.24137931	0.231578947	0.169811321	0.235576923	0.219178082
	0.278606965	0.27826087	0.407239819	0.226315789	0.420792079	0.295238095	0.292079208	0.153465347	0.221153846	0.202702703	0.345794393	0.286290323	0.252380952	0.192513369	0.328947368	0.219626168	0.295833333	0.344660194	0.099009901	0.260869565	0.156097561	0.245454545	0.183168317	0.369863014	0.318965517	0.236734694	0.185714286	0.211981567	0.231441048	0.369791667	0.224576271	0.278606965	0.361809045	0.235	0.121212121	0.268518519	0.290909091	0.40952381	0.266666667	0.258706468	0.359649123	0.435897436	0.202830189	0.216346154	0.242718447	0.248756219	0.172727273	0.236966825	0.214765101
	0.275362319	0.279661017	0.418502203	0.230769231	0.423809524	0.297169811	0.293269231	0.149758454	0.218009479	0.193965517	0.34562212	0.282868526	0.25	0.194736842	0.326086957	0.207048458	0.287449393	0.338095238	0.098130841	0.263598326	0.157142857	0.243243243	0.178403756	0.367713004	0.307053942	0.231075697	0.181395349	0.195744681	0.242677824	0.379487179	0.220833333	0.291262136	0.359605911	0.232227488	0.115942029	0.260089686	0.283185841	0.415178571	0.265765766	0.256038647	0.345991561	0.458128079	0.204651163	0.214285714	0.241545894	0.253521127	0.173333333	0.230769231	0.206451613
	0.267605634	0.277108434	0.407725322	0.245098039	0.422535211	0.294392523	0.291079812	0.143518519	0.224299065	0.192307692	0.342342342	0.291666667	0.262443439	0.191709845	0.316455696	0.206008584	0.287401575	0.333333333	0.098214286	0.258196721	0.162895928	0.245689655	0.178403756	0.362831858	0.314285714	0.221374046	0.174887892	0.194915254	0.235772358	0.376811594	0.21031746	0.297674419	0.370892019	0.225225225	0.119047619	0.256521739	0.293103448	0.418103448	0.283842795	0.253521127	0.343096234	0.466981132	0.211453744	0.218604651	0.231481481	0.252336449	0.173913043	0.225663717	0.210191083
	0.268181818	0.278431373	0.405063291	0.25	0.414414414	0.307017544	0.28440367	0.135964912	0.231818182	0.204166667	0.334801762	0.289473684	0.255506608	0.187817259	0.304878049	0.225	0.282945736	0.352422907	0.10212766	0.262096774	0.159292035	0.261410788	0.173515982	0.361702128	0.32	0.226765799	0.171052632	0.192468619	0.252918288	0.390697674	0.210116732	0.283185841	0.371040724	0.221238938	0.122065728	0.254310345	0.29707113	0.418803419	0.277777778	0.24	0.345528455	0.468181818	0.204255319	0.214611872	0.23853211	0.242152466	0.181434599	0.216101695	0.216049383
	0.259911894	0.282945736	0.404761905	0.25462963	0.426086957	0.30212766	0.287553648	0.132478632	0.248908297	0.209016393	0.337662338	0.293040293	0.253275109	0.206896552	0.307086614	0.231372549	0.284090909	0.346153846	0.116935484	0.2578125	0.15720524	0.26446281	0.171171171	0.365546218	0.328125	0.220640569	0.168103448	0.18852459	0.266159696	0.394618834	0.217228464	0.288209607	0.376681614	0.21888412	0.117117117	0.2625	0.29707113	0.408333333	0.281512605	0.244541485	0.338521401	0.448979592	0.204081633	0.216450216	0.245454545	0.231759657	0.185185185	0.210743802	0.210526316
	0.262931034	0.281368821	0.401515152	0.25	0.420600858	0.299578059	0.282700422	0.126530612	0.238493724	0.206349206	0.336134454	0.303249097	0.259414226	0.214953271	0.324528302	0.24137931	0.280442804	0.341772152	0.13229572	0.248120301	0.155844156	0.266393443	0.172413793	0.369294606	0.326848249	0.225694444	0.190283401	0.198412698	0.302158273	0.402654867	0.215328467	0.279661017	0.376623377	0.215189873	0.116591928	0.256097561	0.288617886	0.414634146	0.279166667	0.246808511	0.337209302	0.443548387	0.197628458	0.236734694	0.253275109	0.225941423	0.185770751	0.209677419	0.204545455
	0.248979592	0.275092937	0.390510949	0.256521739	0.414937759	0.293877551	0.290983607	0.133064516	0.248979592	0.205533597	0.345238095	0.298932384	0.264227642	0.206278027	0.323420074	0.249056604	0.275362319	0.347107438	0.128787879	0.243542435	0.168776371	0.260869565	0.167364017	0.369918699	0.316981132	0.221088435	0.19047619	0.196850394	0.306338028	0.415254237	0.215053763	0.278481013	0.365546218	0.226337449	0.114035088	0.256809339	0.289156627	0.421875	0.28685259	0.25	0.322222222	0.4453125	0.205426357	0.23015873	0.251082251	0.223140496	0.183206107	0.203125	0.202247191
	0.256	0.295774648	0.384892086	0.263598326	0.415322581	0.291338583	0.289156627	0.126923077	0.25	0.201550388	0.353612167	0.295774648	0.25984252	0.203539823	0.315412186	0.249070632	0.270462633	0.337349398	0.125	0.238267148	0.158102767	0.26953125	0.161290323	0.381889764	0.314814815	0.221854305	0.186567164	0.197674419	0.295918367	0.422594142	0.211072664	0.288065844	0.359683794	0.222672065	0.120689655	0.262357414	0.28458498	0.425287356	0.294573643	0.245059289	0.315412186	0.446564885	0.202290076	0.225680934	0.253164557	0.222672065	0.188888889	0.194029851	0.194736842
	0.250980392	0.29109589	0.377622378	0.259109312	0.41796875	0.295454545	0.29588015	0.125954198	0.246153846	0.19924812	0.358208955	0.310810811	0.268939394	0.196581197	0.32155477	0.25	0.266666667	0.333333333	0.128571429	0.23655914	0.158301158	0.266409266	0.163346614	0.386363636	0.317518248	0.221498371	0.188405797	0.200743494	0.304347826	0.416326531	0.218430034	0.285714286	0.34469697	0.213178295	0.116666667	0.268656716	0.279069767	0.430147059	0.29588015	0.239543726	0.315972222	0.447368421	0.204460967	0.225680934	0.25	0.224409449	0.194945848	0.19330855	0.190954774
	0.255639098	0.284280936	0.378006873	0.25390625	0.415730337	0.288888889	0.313868613	0.12406015	0.239700375	0.197761194	0.351449275	0.31511254	0.26007326	0.199152542	0.319298246	0.254416961	0.264808362	0.338345865	0.124567474	0.231578947	0.153558052	0.266917293	0.162698413	0.390977444	0.323024055	0.224683544	0.189964158	0.208791209	0.300970874	0.418699187	0.212624585	0.28458498	0.338235294	0.222641509	0.118367347	0.281021898	0.276515152	0.43115942	0.290441176	0.235074627	0.30952381	0.445652174	0.201465201	0.230769231	0.243243243	0.222641509	0.196491228	0.200729927	0.188405797
	0.264492754	0.275974026	0.369127517	0.254681648	0.413043478	0.285198556	0.316546763	0.120879121	0.237226277	0.197841727	0.348591549	0.314814815	0.255395683	0.218623482	0.31292517	0.255972696	0.258503401	0.340659341	0.126712329	0.224489796	0.158088235	0.263736264	0.15648855	0.394833948	0.323232323	0.226006192	0.190972222	0.206521739	0.29903537	0.409448819	0.208469055	0.287937743	0.336956522	0.219330855	0.118110236	0.283687943	0.275735294	0.442105263	0.288808664	0.240740741	0.312292359	0.439446367	0.201438849	0.223048327	0.237735849	0.220149254	0.198630137	0.206293706	0.179723502
	0.267857143	0.28164557	0.364238411	0.252747253	0.408450704	0.28975265	0.324041812	0.122743682	0.241992883	0.205574913	0.344947735	0.321321321	0.257731959	0.221774194	0.329032258	0.255892256	0.25974026	0.338181818	0.125	0.222222222	0.154676259	0.266423358	0.153558052	0.386524823	0.325581395	0.221212121	0.188356164	0.207142857	0.288819876	0.406130268	0.210191083	0.290076336	0.329861111	0.215328467	0.126923077	0.288194444	0.279151943	0.442906574	0.295373665	0.249097473	0.307936508	0.448979592	0.204946996	0.217391304	0.237735849	0.218181818	0.209677419	0.205479452	0.18018018
	0.259515571	0.283076923	0.365695793	0.247311828	0.403448276	0.28956229	0.329896907	0.118466899	0.238596491	0.206896552	0.341296928	0.318051576	0.259259259	0.219607843	0.323899371	0.251633987	0.251572327	0.334519573	0.125827815	0.233552632	0.177700348	0.262589928	0.149635036	0.394557823	0.321428571	0.219219219	0.183333333	0.207746479	0.284848485	0.398496241	0.212307692	0.285185185	0.333333333	0.221830986	0.12962963	0.297297297	0.280405405	0.443333333	0.311643836	0.24911032	0.312302839	0.458471761	0.204152249	0.216783217	0.231617647	0.217081851	0.208333333	0.204620462	0.173913043
	0.257731959	0.278787879	0.36163522	0.253472222	0.411371237	0.300653595	0.329931973	0.125423729	0.233676976	0.21192053	0.34551495	0.316384181	0.260869565	0.237735849	0.326086957	0.259493671	0.254601227	0.336842105	0.124590164	0.233009709	0.175862069	0.265734266	0.146953405	0.38538206	0.315457413	0.2228739	0.18627451	0.209059233	0.280701754	0.398523985	0.220895522	0.283636364	0.343234323	0.219512195	0.125	0.299342105	0.282392027	0.441176471	0.311864407	0.265306122	0.304615385	0.469055375	0.208754209	0.215753425	0.235507246	0.219931271	0.2125	0.205211726	0.177966102
	0.258389262	0.276470588	0.36196319	0.25	0.413680782	0.301282051	0.320132013	0.126245847	0.230508475	0.213114754	0.344051447	0.316526611	0.266233766	0.236162362	0.325077399	0.254658385	0.253012048	0.342465753	0.126182965	0.238095238	0.172757475	0.254180602	0.151408451	0.382838284	0.318885449	0.221264368	0.188498403	0.212837838	0.286532951	0.409252669	0.2303207	0.283154122	0.340836013	0.22260274	0.126760563	0.298701299	0.286184211	0.448387097	0.3089701	0.279069767	0.297297297	0.479233227	0.222580645	0.22147651	0.23943662	0.215488215	0.207317073	0.205787781	0.173553719
	0.255591054	0.279069767	0.363636364	0.253246753	0.428125	0.303797468	0.309904153	0.123376623	0.228187919	0.223642173	0.347003155	0.316666667	0.268138801	0.237410072	0.327217125	0.246290801	0.245614035	0.347972973	0.134146341	0.232198142	0.170967742	0.249180328	0.15916955	0.385620915	0.316109422	0.225071225	0.186708861	0.215231788	0.294117647	0.411149826	0.2303207	0.293706294	0.335443038	0.221122112	0.125	0.296774194	0.300632911	0.45625	0.31147541	0.283870968	0.286956522	0.476190476	0.224358974	0.217532468	0.234482759	0.210526316	0.214501511	0.203174603	0.178294574
	0.254716981	0.283667622	0.355029586	0.25477707	0.415151515	0.300309598	0.310344828	0.123809524	0.230263158	0.231974922	0.343558282	0.319672131	0.262345679	0.237588652	0.331360947	0.250728863	0.247093023	0.346801347	0.131736527	0.233918129	0.166666667	0.246875	0.159322034	0.382636656	0.318452381	0.217630854	0.185758514	0.215686275	0.298387097	0.419243986	0.223796034	0.314381271	0.333333333	0.212698413	0.122033898	0.302547771	0.312883436	0.463636364	0.308681672	0.28115016	0.285714286	0.46749226	0.217791411	0.217252396	0.240677966	0.208333333	0.210682493	0.204402516	0.177606178
	0.270516717	0.282122905	0.363380282	0.25625	0.415430267	0.298192771	0.304878049	0.126582278	0.220820189	0.228395062	0.339393939	0.320954907	0.263636364	0.24567474	0.339130435	0.258522727	0.240112994	0.341059603	0.140350877	0.230113636	0.167701863	0.25	0.163333333	0.383647799	0.320809249	0.221333333	0.190332326	0.219354839	0.296791444	0.426666667	0.219444444	0.318032787	0.329305136	0.208074534	0.120805369	0.304347826	0.305389222	0.456716418	0.315457413	0.277777778	0.284122563	0.463190184	0.210682493	0.209230769	0.239202658	0.213836478	0.206896552	0.214285714	0.173584906
	0.273273273	0.290410959	0.362359551	0.256965944	0.415204678	0.292899408	0.298816568	0.124242424	0.215384615	0.25	0.342261905	0.322751323	0.261261261	0.246575342	0.352941176	0.258522727	0.239554318	0.337620579	0.138728324	0.228169014	0.164634146	0.250746269	0.165048544	0.394495413	0.321937322	0.220779221	0.18694362	0.218649518	0.289817232	0.429967427	0.225543478	0.314935065	0.326347305	0.200598802	0.122923588	0.306060606	0.308823529	0.459770115	0.315625	0.279635258	0.286501377	0.465256798	0.208092486	0.202985075	0.242811502	0.211180124	0.202777778	0.215384615	0.17472119
	0.276470588	0.299465241	0.360881543	0.255319149	0.421348315	0.292397661	0.294460641	0.132352941	0.214285714	0.25	0.339181287	0.321052632	0.267647059	0.247557003	0.353760446	0.259776536	0.245283019	0.336507937	0.134453782	0.223140496	0.158823529	0.249266862	0.160883281	0.394495413	0.314917127	0.219072165	0.189504373	0.214953271	0.294117647	0.433121019	0.22459893	0.321875	0.325513196	0.19941349	0.128617363	0.304093567	0.313953488	0.460451977	0.316109422	0.282738095	0.284552846	0.469565217	0.206214689	0.208211144	0.243670886	0.217125382	0.203856749	0.213213213	0.172661871
	0.28115942	0.306493506	0.357333333	0.256716418	0.424242424	0.285714286	0.300859599	0.134897361	0.212827988	0.249275362	0.332378223	0.316062176	0.266475645	0.247588424	0.353424658	0.256830601	0.248	0.336419753	0.131868132	0.225543478	0.154727794	0.249275362	0.173913043	0.393939394	0.3125	0.217391304	0.188732394	0.213622291	0.2925	0.426332288	0.224867725	0.317073171	0.322857143	0.210826211	0.134796238	0.300859599	0.314121037	0.463414634	0.319402985	0.282798834	0.289124668	0.468571429	0.211111111	0.21037464	0.242138365	0.221212121	0.198924731	0.218934911	0.167832168
	0.271708683	0.305128205	0.358090186	0.252199413	0.432795699	0.283378747	0.301408451	0.132947977	0.215517241	0.251428571	0.333333333	0.321428571	0.267605634	0.243670886	0.348525469	0.254691689	0.246073298	0.332335329	0.136363636	0.22311828	0.157746479	0.251428571	0.173134328	0.386430678	0.310810811	0.22361809	0.189041096	0.219879518	0.303178484	0.422018349	0.223097113	0.324483776	0.333333333	0.209366391	0.134556575	0.295774648	0.311614731	0.466487936	0.318452381	0.28	0.288713911	0.467787115	0.214092141	0.210227273	0.237804878	0.217261905	0.191709845	0.215116279	0.165517241
	0.271232877	0.298245614	0.350515464	0.246418338	0.427440633	0.281914894	0.304709141	0.130681818	0.222535211	0.248603352	0.340720222	0.319095477	0.280653951	0.236923077	0.350132626	0.251968504	0.254498715	0.332344214	0.136842105	0.220744681	0.162534435	0.246537396	0.170588235	0.390804598	0.3046875	0.221945137	0.186486486	0.220895522	0.303398058	0.417910448	0.220779221	0.321637427	0.327077748	0.208	0.13897281	0.296398892	0.309192201	0.468586387	0.319648094	0.284122563	0.288265306	0.45923913	0.216358839	0.210674157	0.232352941	0.219298246	0.188295165	0.216763006	0.165540541
	0.272972973	0.293103448	0.350383632	0.256267409	0.433673469	0.287958115	0.303867403	0.128133705	0.220385675	0.252054795	0.345945946	0.31840796	0.277333333	0.237082067	0.347150259	0.246153846	0.246268657	0.327536232	0.133676093	0.212820513	0.158176944	0.244565217	0.167630058	0.383098592	0.303341902	0.227160494	0.188829787	0.218289086	0.301435407	0.418879056	0.213032581	0.322033898	0.323607427	0.207349081	0.139465875	0.299450549	0.307065217	0.475826972	0.315942029	0.284122563	0.291457286	0.459893048	0.214470284	0.211538462	0.23255814	0.218658892	0.196473552	0.222222222	0.166666667
	0.274406332	0.293975904	0.354271357	0.254143646	0.4325	0.293367347	0.316216216	0.128065395	0.214477212	0.256	0.348167539	0.321256039	0.273684211	0.245508982	0.344387755	0.2425	0.24205379	0.323782235	0.135204082	0.212121212	0.166226913	0.241286863	0.175141243	0.383098592	0.307106599	0.225490196	0.186842105	0.212034384	0.304964539	0.414492754	0.22815534	0.32132964	0.327272727	0.207692308	0.13583815	0.296	0.302139037	0.473945409	0.327683616	0.285326087	0.294554455	0.454780362	0.216836735	0.212938005	0.232758621	0.221590909	0.20049505	0.219444444	0.162420382
	0.278772379	0.302380952	0.357142857	0.255434783	0.430317848	0.288220551	0.317460317	0.125333333	0.218666667	0.261538462	0.340966921	0.32304038	0.273901809	0.24340176	0.345177665	0.246305419	0.247596154	0.324858757	0.138613861	0.213567839	0.165789474	0.24	0.171270718	0.383977901	0.305	0.224938875	0.181818182	0.211864407	0.298611111	0.425352113	0.224056604	0.322493225	0.325699746	0.206549118	0.132394366	0.298941799	0.303664921	0.470731707	0.325905292	0.284946237	0.291262136	0.460559796	0.214105793	0.224543081	0.230555556	0.231197772	0.203931204	0.238095238	0.158878505
	0.273182957	0.306603774	0.361244019	0.255319149	0.429594272	0.287841191	0.316195373	0.127659574	0.230366492	0.260759494	0.338308458	0.325688073	0.273195876	0.24929972	0.341708543	0.238663484	0.248815166	0.326815642	0.141463415	0.215346535	0.163212435	0.238095238	0.17260274	0.378746594	0.310513447	0.225728155	0.1875	0.211111111	0.298850575	0.426183844	0.219679634	0.319034853	0.3225	0.2039801	0.134615385	0.297368421	0.298969072	0.473429952	0.325068871	0.2823219	0.292857143	0.466992665	0.211970075	0.233668342	0.227027027	0.232044199	0.201456311	0.237726098	0.155963303
	0.26980198	0.304651163	0.361904762	0.260869565	0.428235294	0.289855072	0.31377551	0.134210526	0.235142119	0.263157895	0.339853301	0.333333333	0.279898219	0.261707989	0.346534653	0.247086247	0.245901639	0.327823691	0.139088729	0.211165049	0.166666667	0.239473684	0.166666667	0.383378016	0.308962264	0.22327791	0.187654321	0.21253406	0.301801802	0.42032967	0.219730942	0.317585302	0.323600973	0.205378973	0.136239782	0.292746114	0.299492386	0.479713604	0.319892473	0.279373368	0.294536817	0.471014493	0.212713936	0.2382134	0.227154047	0.233695652	0.198090692	0.233830846	0.156626506
	0.270531401	0.313636364	0.357308585	0.268472906	0.426573427	0.290167866	0.314861461	0.137662338	0.237244898	0.264563107	0.338095238	0.33995585	0.277078086	0.277333333	0.343902439	0.243119266	0.25	0.32972973	0.142180095	0.206088993	0.163366337	0.237726098	0.162025316	0.389175258	0.302540416	0.222222222	0.197080292	0.20855615	0.303571429	0.416893733	0.217582418	0.3203125	0.323671498	0.204379562	0.142473118	0.289340102	0.300505051	0.478773585	0.30749354	0.280205656	0.291764706	0.470308789	0.218446602	0.237864078	0.227979275	0.232432432	0.197149644	0.233830846	0.154069767
	0.278301887	0.310810811	0.355504587	0.267639903	0.422988506	0.28372093	0.320099256	0.140306122	0.241293532	0.263922518	0.340375587	0.34204793	0.272277228	0.278514589	0.341404358	0.241457859	0.251685393	0.315245478	0.142528736	0.204176334	0.161764706	0.238461538	0.159600998	0.395989975	0.299771167	0.219399538	0.199519231	0.213157895	0.30802603	0.420212766	0.227956989	0.317010309	0.319047619	0.205250597	0.141333333	0.289276808	0.297766749	0.475524476	0.308860759	0.28358209	0.291375291	0.466042155	0.217703349	0.236842105	0.229007634	0.232	0.197674419	0.234146341	0.157303371
	0.274193548	0.314732143	0.360178971	0.265882353	0.424036281	0.287671233	0.314634146	0.137157107	0.248157248	0.261390887	0.326576577	0.344753747	0.268765133	0.27486911	0.3356974	0.242081448	0.250554324	0.314720812	0.141230068	0.201372998	0.162291169	0.240506329	0.15776699	0.393285372	0.295045045	0.221967963	0.194835681	0.219638243	0.308189655	0.42118863	0.226980728	0.320987654	0.323185012	0.202352941	0.139107612	0.285714286	0.301932367	0.473563218	0.304239401	0.281553398	0.293023256	0.462962963	0.221709007	0.232394366	0.23325062	0.224806202	0.196347032	0.228028504	0.163934426
	0.274376417	0.310572687	0.3598234	0.266666667	0.425339367	0.285067873	0.310843373	0.135135135	0.243961353	0.26713948	0.326710817	0.345338983	0.264916468	0.277634961	0.335664336	0.242290749	0.253863135	0.314070352	0.147058824	0.20361991	0.163507109	0.237623762	0.159144893	0.397619048	0.295964126	0.224944321	0.194895592	0.220512821	0.305555556	0.416666667	0.223628692	0.318627451	0.325688073	0.198614319	0.142487047	0.284313725	0.296912114	0.467268623	0.297560976	0.284337349	0.293453725	0.462068966	0.219178082	0.237875289	0.229268293	0.224438903	0.195067265	0.220689655	0.160857909
	0.271910112	0.307860262	0.362255965	0.269230769	0.423162584	0.28	0.314285714	0.133971292	0.241134752	0.268691589	0.327510917	0.342323651	0.275294118	0.282115869	0.330275229	0.239651416	0.254945055	0.310173697	0.14922049	0.203579418	0.164351852	0.237163814	0.156542056	0.392523364	0.293333333	0.220043573	0.199541284	0.221105528	0.303609342	0.415	0.22037422	0.315533981	0.322869955	0.197247706	0.141388175	0.283980583	0.293023256	0.467561521	0.293269231	0.284688995	0.293064877	0.458049887	0.219730942	0.235827664	0.227817746	0.226044226	0.196902655	0.223476298	0.167108753
	0.266519824	0.312364425	0.36344086	0.27027027	0.426086957	0.276923077	0.312941176	0.139150943	0.243559719	0.266055046	0.334051724	0.344897959	0.282758621	0.285	0.34009009	0.24137931	0.253275109	0.307881773	0.150110375	0.202197802	0.161363636	0.24047619	0.153669725	0.395348837	0.288503254	0.218614719	0.198177677	0.219753086	0.302904564	0.419117647	0.219008264	0.318181818	0.323660714	0.192393736	0.139593909	0.281990521	0.288329519	0.46799117	0.295238095	0.282051282	0.292307692	0.46	0.214912281	0.236725664	0.228235294	0.225181598	0.192640693	0.21978022	0.162790698
	0.267818575	0.314345992	0.361702128	0.267108168	0.421505376	0.281385281	0.309302326	0.137850467	0.242424242	0.270693512	0.343881857	0.33935743	0.288288288	0.279411765	0.34	0.240425532	0.248927039	0.307506053	0.146868251	0.198704104	0.162528217	0.244186047	0.152993348	0.392201835	0.284188034	0.217204301	0.195505618	0.219753086	0.305668016	0.423444976	0.224696356	0.311212815	0.326039387	0.189845475	0.138190955	0.281323877	0.287330317	0.470459519	0.300699301	0.282051282	0.289760349	0.459694989	0.211991435	0.240174672	0.228438228	0.222488038	0.188559322	0.218340611	0.160714286
	0.263269639	0.318658281	0.361924686	0.263383298	0.418604651	0.286324786	0.311212815	0.136890951	0.239631336	0.267108168	0.347193347	0.340594059	0.279475983	0.282660333	0.347732181	0.240585774	0.247863248	0.304038005	0.144373673	0.19787234	0.159645233	0.245977011	0.151843818	0.38963964	0.284188034	0.214437367	0.199115044	0.217703349	0.308617234	0.422169811	0.228456914	0.305617978	0.336170213	0.188720174	0.137931034	0.27482679	0.285714286	0.477321814	0.293181818	0.282407407	0.285106383	0.461864407	0.216386555	0.243534483	0.231651376	0.225352113	0.192546584	0.215982721	0.165
	0.262156448	0.321576763	0.361396304	0.258947368	0.424116424	0.287526427	0.314732143	0.142857143	0.235827664	0.264770241	0.344129555	0.341796875	0.279826464	0.285382831	0.342494715	0.237603306	0.249471459	0.307511737	0.142857143	0.198329854	0.157894737	0.248306998	0.154175589	0.388888889	0.281779661	0.214285714	0.197396963	0.215130024	0.311890838	0.419953596	0.228	0.307522124	0.334038055	0.185897436	0.142168675	0.277272727	0.284463895	0.47761194	0.291855204	0.277904328	0.285115304	0.462184874	0.217842324	0.241970021	0.229024943	0.228438228	0.192697769	0.214893617	0.162561576
	0.260416667	0.32238193	0.363265306	0.258872651	0.428571429	0.283924843	0.317180617	0.142533937	0.232815965	0.265086207	0.343434343	0.343023256	0.282377919	0.283410138	0.341772152	0.244399185	0.256728778	0.310747664	0.147302905	0.20242915	0.161290323	0.252796421	0.159663866	0.386956522	0.282426778	0.212943633	0.200845666	0.210648148	0.314671815	0.417607223	0.228628231	0.308370044	0.329875519	0.186046512	0.151869159	0.28125	0.28172043	0.473029046	0.293721973	0.276785714	0.287755102	0.459290188	0.215725806	0.240506329	0.226966292	0.223744292	0.191919192	0.217299578	0.172749392
	0.255102041	0.32244898	0.363453815	0.25708502	0.428282828	0.287190083	0.315904139	0.146341463	0.233115468	0.266806723	0.355731225	0.338432122	0.28125	0.283410138	0.345114345	0.240963855	0.256673511	0.311059908	0.147177419	0.21	0.167372881	0.251655629	0.16008316	0.383795309	0.285420945	0.216049383	0.19874477	0.206349206	0.316698656	0.419068736	0.233918129	0.310043668	0.335341365	0.19047619	0.150341686	0.29010989	0.278131635	0.474437628	0.293986637	0.274725275	0.286573146	0.461538462	0.213572854	0.24691358	0.224444444	0.224215247	0.191616766	0.216842105	0.171428571
	0.255102041	0.325301205	0.365048544	0.255952381	0.431137725	0.288343558	0.318376068	0.145374449	0.234408602	0.264583333	0.358823529	0.334593573	0.282786885	0.280821918	0.347736626	0.246062992	0.253521127	0.311212815	0.145708583	0.214990138	0.163561077	0.250544662	0.165289256	0.386554622	0.287169043	0.212550607	0.200413223	0.204845815	0.316091954	0.425764192	0.230916031	0.311015119	0.336653386	0.191446029	0.151447661	0.284482759	0.271047228	0.472945892	0.297592998	0.276688453	0.287401575	0.458167331	0.211462451	0.246406571	0.24137931	0.232967033	0.194059406	0.220164609	0.170560748
	0.254582485	0.322772277	0.369942197	0.254403131	0.4296875	0.290060852	0.317226891	0.145336226	0.233545648	0.271604938	0.359767892	0.334586466	0.280487805	0.28280543	0.348178138	0.247058824	0.251497006	0.309090909	0.147347741	0.214007782	0.159274194	0.248927039	0.165306122	0.379381443	0.284274194	0.216432866	0.204453441	0.203947368	0.316981132	0.436170213	0.229906542	0.30982906	0.337231969	0.19	0.153846154	0.287234043	0.276422764	0.472332016	0.300215983	0.276231263	0.282945736	0.462598425	0.212062257	0.244939271	0.245202559	0.230936819	0.197265625	0.217479675	0.178899083
	0.253521127	0.326848249	0.366920152	0.253358925	0.432692308	0.291417166	0.318181818	0.142553191	0.230607966	0.271047228	0.36084453	0.332089552	0.285429142	0.286975717	0.350100604	0.258188825	0.253465347	0.305617978	0.147859922	0.213178295	0.16064257	0.247357294	0.164328657	0.382892057	0.286	0.219178082	0.20240481	0.202586207	0.31598513	0.434322034	0.230202578	0.306553911	0.339694656	0.194059406	0.149892934	0.287815126	0.278225806	0.473887814	0.296375267	0.274428274	0.282692308	0.462282398	0.211428571	0.249496982	0.243697479	0.237687366	0.203846154	0.215725806	0.178082192
	0.25	0.330134357	0.366852886	0.256603774	0.435114504	0.290258449	0.314285714	0.144067797	0.234693878	0.270491803	0.359464627	0.331471136	0.28962818	0.286343612	0.351888668	0.259047619	0.254901961	0.309050773	0.150289017	0.213333333	0.159045726	0.243243243	0.163346614	0.376237624	0.28515625	0.218146718	0.202357564	0.201698514	0.31809872	0.433333333	0.232727273	0.304621849	0.338345865	0.190291262	0.150423729	0.286885246	0.284	0.472275335	0.292631579	0.275154004	0.281904762	0.458015267	0.209433962	0.24750499	0.241666667	0.234800839	0.203846154	0.21314741	0.191111111
	0.24609375	0.330812854	0.365988909	0.256029685	0.438202247	0.291338583	0.309236948	0.145833333	0.238866397	0.273833671	0.357954545	0.333333333	0.289017341	0.286956522	0.35049505	0.257575758	0.253875969	0.308370044	0.153992395	0.216014898	0.162109375	0.238289206	0.159844055	0.374509804	0.281310212	0.215648855	0.197318008	0.200828157	0.322463768	0.433884298	0.230630631	0.30334728	0.345588235	0.190566038	0.14822547	0.281437126	0.286561265	0.471698113	0.291404612	0.269617706	0.279773157	0.45386064	0.210428305	0.245544554	0.247443763	0.233333333	0.202651515	0.212598425	0.19047619
	0.250481696	0.329608939	0.363636364	0.260147601	0.440585009	0.286538462	0.309197652	0.146391753	0.249011858	0.272727273	0.359404097	0.332723949	0.293560606	0.290948276	0.350194553	0.255159475	0.251439539	0.313043478	0.15819209	0.213627993	0.159922929	0.24750499	0.165067179	0.374517375	0.282692308	0.214421252	0.194339623	0.201232033	0.323268206	0.433808554	0.228571429	0.303092784	0.343065693	0.195933457	0.14516129	0.284023669	0.286561265	0.468401487	0.298353909	0.272727273	0.277467412	0.453358209	0.208487085	0.247058824	0.241106719	0.235655738	0.206959707	0.212180747	0.192307692
	0.258003766	0.327838828	0.365765766	0.260948905	0.444646098	0.284090909	0.309477756	0.144016227	0.247544204	0.273809524	0.368613139	0.331531532	0.291588785	0.293361884	0.344106464	0.257462687	0.253787879	0.319742489	0.158878505	0.212341198	0.158095238	0.240310078	0.162878788	0.368821293	0.287593985	0.212406015	0.191449814	0.212851406	0.322751323	0.426853707	0.229276896	0.303901437	0.344765343	0.196721311	0.148296593	0.286549708	0.279693487	0.473394495	0.297959184	0.272727273	0.278899083	0.4566787	0.209471767	0.244701349	0.241176471	0.232	0.207142857	0.205714286	0.187110187
	0.255597015	0.329113924	0.364285714	0.261261261	0.441651706	0.281716418	0.309615385	0.144	0.242774566	0.275390625	0.371171171	0.328671329	0.294990724	0.294117647	0.343339587	0.256029685	0.25093633	0.317021277	0.158286778	0.20855615	0.154850746	0.240917782	0.164794007	0.368421053	0.282809612	0.211610487	0.20508167	0.21031746	0.321616872	0.425742574	0.229020979	0.309090909	0.342293907	0.194945848	0.155945419	0.287378641	0.277039848	0.474452555	0.295546559	0.273584906	0.277978339	0.456014363	0.207207207	0.242366412	0.244186047	0.235756385	0.206773619	0.203389831	0.18556701
	0.251376147	0.330948122	0.366666667	0.26118068	0.436170213	0.283609576	0.309160305	0.145383104	0.248587571	0.275728155	0.373881932	0.329879102	0.293900185	0.291060291	0.344506518	0.257769653	0.252319109	0.314345992	0.155393053	0.206713781	0.152573529	0.239171375	0.164206642	0.368715084	0.278181818	0.209944751	0.203900709	0.212180747	0.320069204	0.421663443	0.227979275	0.30876494	0.345070423	0.195691203	0.155339806	0.287907869	0.27443609	0.473588342	0.293172691	0.273567468	0.28342246	0.457295374	0.208928571	0.244402985	0.246183206	0.235976789	0.207746479	0.20593692	0.182555781
	0.252268603	0.339191564	0.368695652	0.267605634	0.443082312	0.288043478	0.303939962	0.146435453	0.24906367	0.27394636	0.37699115	0.338983051	0.289090909	0.289855072	0.34981685	0.262118492	0.249541284	0.315463918	0.155515371	0.204861111	0.151351351	0.242085661	0.163602941	0.369202226	0.281588448	0.211573237	0.201401051	0.21484375	0.320689655	0.433712121	0.22813036	0.3046875	0.344947735	0.197158082	0.157495256	0.287619048	0.27340824	0.468468468	0.292	0.268115942	0.283185841	0.457746479	0.205623902	0.239488117	0.240671642	0.234732824	0.207317073	0.20441989	0.179640719
	0.255395683	0.338003503	0.368965517	0.267361111	0.438687392	0.288014311	0.3	0.148571429	0.245841035	0.273764259	0.375438596	0.334442596	0.291814947	0.287726358	0.347048301	0.259325044	0.249090909	0.311608961	0.154121864	0.212224109	0.150268336	0.243992606	0.161231884	0.371323529	0.282647585	0.21299639	0.200345423	0.213051823	0.320819113	0.437969925	0.228813559	0.305182342	0.346551724	0.195422535	0.157009346	0.285444234	0.271880819	0.46714032	0.296442688	0.271582734	0.289703316	0.455958549	0.206597222	0.24368231	0.245421245	0.241573034	0.211438475	0.203669725	0.178431373
	0.255395683	0.334488735	0.368150685	0.265866209	0.437177281	0.28975265	0.299270073	0.149905123	0.244525547	0.272727273	0.372413793	0.333887043	0.294014085	0.280701754	0.350442478	0.261022928	0.248188406	0.319444444	0.153982301	0.214046823	0.150877193	0.240506329	0.163669065	0.375227687	0.283687943	0.211640212	0.208828523	0.209829868	0.323181049	0.448339483	0.225913621	0.305343511	0.345177665	0.197552448	0.170955882	0.281716418	0.275045537	0.477001704	0.295719844	0.272241993	0.293103448	0.45626072	0.203767123	0.244642857	0.254025045	0.241187384	0.218430034	0.202531646	0.176583493
	0.254025045	0.334476844	0.373310811	0.26440678	0.436762226	0.287435456	0.300536673	0.148496241	0.241877256	0.271028037	0.371575342	0.333333333	0.294220665	0.289827255	0.355008787	0.260869565	0.247330961	0.329434698	0.151567944	0.219471947	0.148275862	0.244206774	0.165492958	0.379928315	0.284210526	0.209424084	0.208474576	0.205555556	0.328333333	0.44606947	0.224590164	0.297951583	0.343234323	0.196891192	0.170018282	0.281481481	0.272072072	0.478849408	0.295585413	0.271126761	0.297113752	0.454081633	0.203703704	0.248677249	0.250440917	0.24587156	0.21901528	0.201438849	0.173913043
	0.252631579	0.338409475	0.373737374	0.262184874	0.431177446	0.2879046	0.301953819	0.151571165	0.245989305	0.27189781	0.36967632	0.331699346	0.29471891	0.291902072	0.355516637	0.258175559	0.242582897	0.332695985	0.150259067	0.218597064	0.147008547	0.242477876	0.170138889	0.386243386	0.28173913	0.210344828	0.208333333	0.20702403	0.327332242	0.445825933	0.223300971	0.300184162	0.339774557	0.199324324	0.173598553	0.294010889	0.271604938	0.47993311	0.294676806	0.270833333	0.30884808	0.451939292	0.201986755	0.248695652	0.250865052	0.245901639	0.221848739	0.201785714	0.17260788
	0.256055363	0.337792642	0.370431894	0.265676568	0.424143556	0.285956007	0.300527241	0.155963303	0.25	0.269439421	0.368421053	0.334410339	0.297113752	0.289179104	0.351819757	0.256756757	0.238831615	0.330170778	0.155290102	0.218800648	0.147959184	0.248263889	0.173241852	0.383944154	0.27787307	0.211703959	0.206953642	0.208409506	0.328478964	0.448695652	0.225239617	0.307971014	0.33863275	0.201005025	0.17352415	0.292418773	0.272251309	0.48019802	0.302973978	0.270223752	0.308072488	0.450751252	0.200657895	0.255574614	0.249575552	0.252707581	0.218543046	0.203866432	0.180297398
	0.256013746	0.328990228	0.371710526	0.266009852	0.424	0.288333333	0.299130435	0.157608696	0.252991453	0.266784452	0.369747899	0.337078652	0.29480737	0.28597786	0.348717949	0.254606365	0.241025641	0.330827068	0.152684564	0.21884984	0.146179402	0.252144082	0.172881356	0.382758621	0.282608696	0.21025641	0.205834684	0.206148282	0.328548644	0.449050086	0.226624406	0.306595365	0.340694006	0.202657807	0.171378092	0.289703316	0.268041237	0.481907895	0.300917431	0.269624573	0.307317073	0.450331126	0.197749196	0.257679181	0.248310811	0.251798561	0.214285714	0.205574913	0.17896679
	0.253807107	0.327419355	0.36867863	0.26557377	0.424722662	0.28807947	0.29471891	0.153439153	0.253401361	0.267950963	0.371475954	0.339171975	0.293823038	0.282846715	0.346349745	0.261083744	0.242372881	0.332089552	0.156146179	0.221705426	0.147540984	0.256802721	0.172006745	0.381196581	0.283606557	0.209897611	0.208064516	0.204667864	0.331761006	0.444821732	0.227129338	0.306737589	0.341085271	0.201626016	0.176882662	0.290598291	0.266211604	0.481178396	0.302702703	0.275167785	0.309904153	0.448275862	0.197767145	0.254545455	0.248747913	0.252189142	0.21474359	0.204467354	0.178181818
	0.257048093	0.327476038	0.371753247	0.26504065	0.420722135	0.287128713	0.293423272	0.1558669	0.253355705	0.268292683	0.370247934	0.337519623	0.289950577	0.284172662	0.342762063	0.261011419	0.242881072	0.330855019	0.157377049	0.22	0.145631068	0.260067114	0.166666667	0.38590604	0.280388979	0.215	0.20508744	0.203935599	0.327666151	0.443886097	0.22826087	0.308900524	0.339477727	0.200972447	0.183074266	0.285714286	0.271043771	0.481300813	0.30411449	0.273333333	0.309148265	0.460063898	0.203761755	0.253267974	0.248764415	0.25087108	0.215189873	0.210084034	0.17562724
	0.252854812	0.32807571	0.373397436	0.263754045	0.419906687	0.290584416	0.291873964	0.15625	0.270799347	0.267006803	0.371522095	0.3374613	0.297906602	0.285714286	0.343283582	0.259615385	0.240863787	0.327272727	0.158833063	0.218512898	0.144927536	0.263772955	0.167741935	0.386934673	0.27866242	0.220757825	0.203791469	0.208849558	0.329268293	0.441558442	0.228043143	0.302047782	0.330343797	0.203852327	0.182130584	0.28852459	0.271356784	0.482315113	0.303886926	0.273178808	0.305772231	0.461172742	0.2046875	0.251215559	0.254071661	0.250865052	0.213166144	0.21	0.180555556
	0.251623377	0.327613105	0.376582278	0.264752791	0.424846626	0.292993631	0.291325696	0.155821918	0.26904376	0.269035533	0.370550162	0.33640553	0.305511811	0.293286219	0.346405229	0.257961783	0.238562092	0.330948122	0.157809984	0.220389805	0.146919431	0.261083744	0.165605096	0.387312187	0.28100471	0.224025974	0.206299213	0.208695652	0.33033033	0.44141252	0.227828746	0.298831386	0.327407407	0.20508744	0.181196581	0.286871961	0.27076412	0.482539683	0.309565217	0.270491803	0.308282209	0.466248038	0.202472952	0.252782194	0.252411576	0.256366723	0.210526316	0.208264463	0.178082192
	0.248796148	0.327666151	0.380434783	0.265402844	0.426829268	0.291338583	0.290375204	0.159663866	0.27027027	0.268128162	0.371382637	0.33081571	0.3078125	0.295254833	0.34516129	0.263975155	0.236714976	0.338624339	0.155802862	0.218934911	0.144859813	0.257698541	0.167192429	0.388429752	0.2812983	0.224358974	0.2046875	0.208981002	0.330357143	0.446909667	0.231467474	0.297836938	0.326951399	0.20657277	0.18381113	0.288461538	0.265905383	0.481072555	0.311643836	0.269168026	0.306060606	0.470496894	0.199088146	0.25588697	0.250798722	0.257001647	0.210769231	0.208196721	0.177364865
	0.246422893	0.32519084	0.381538462	0.263239875	0.42556391	0.292569659	0.292880259	0.166392092	0.269716088	0.265780731	0.370015949	0.333333333	0.306625578	0.292598967	0.340222576	0.26348228	0.23923445	0.336842105	0.15408805	0.217836257	0.145962733	0.258426966	0.1671875	0.389162562	0.278787879	0.223809524	0.203389831	0.20790378	0.336764706	0.453978159	0.231231231	0.296849088	0.325581395	0.209800919	0.186046512	0.290015848	0.265372168	0.481132075	0.308998302	0.266881029	0.303759398	0.469135802	0.196696697	0.259259259	0.247634069	0.257698541	0.213740458	0.211290323	0.179104478
	0.254290172	0.322822823	0.379204893	0.264296754	0.427503737	0.291217257	0.290734824	0.165584416	0.272012579	0.268608414	0.369905956	0.329927007	0.305214724	0.292307692	0.34169279	0.267584098	0.238095238	0.335078534	0.159264931	0.219476744	0.145061728	0.2576	0.166409861	0.382258065	0.279699248	0.222397476	0.19939577	0.209106239	0.336244541	0.456790123	0.228486647	0.297697368	0.323361823	0.20694864	0.196078431	0.287949922	0.269968051	0.479813665	0.308724832	0.268562401	0.303571429	0.471755725	0.194940476	0.257966616	0.246081505	0.256038647	0.211800303	0.20952381	0.177924217
	0.251155624	0.325892857	0.377473364	0.265337423	0.426035503	0.287234043	0.293563579	0.169871795	0.2734375	0.269354839	0.369158879	0.327561328	0.306402439	0.296108291	0.338983051	0.266566265	0.238244514	0.332179931	0.161832061	0.219512195	0.14893617	0.25955414	0.165390505	0.376582278	0.27827381	0.222919937	0.201492537	0.209106239	0.339568345	0.454268293	0.2284041	0.299019608	0.324362606	0.20508982	0.197730956	0.289026275	0.268987342	0.482280431	0.319008264	0.26844584	0.3	0.471385542	0.19236417	0.260935143	0.248062016	0.25399361	0.209267564	0.208791209	0.175895765
	0.248484848	0.323485968	0.379518072	0.269865067	0.428781204	0.285930408	0.293103448	0.168521463	0.271317829	0.27027027	0.368012422	0.32859175	0.305471125	0.297342193	0.335854766	0.263785395	0.235384615	0.333333333	0.162406015	0.220170455	0.147368421	0.261829653	0.164383562	0.378125	0.279172821	0.221875	0.2	0.21875	0.339514979	0.454682779	0.22852984	0.301612903	0.325352113	0.200879765	0.193343899	0.287009063	0.264797508	0.480122324	0.32137031	0.269470405	0.299559471	0.469026549	0.191304348	0.264401773	0.24617737	0.252782194	0.208271787	0.208269525	0.176375405
	0.248502994	0.327034884	0.378378378	0.265878877	0.428989751	0.285498489	0.294027565	0.169278997	0.271056662	0.265940902	0.369397218	0.329078014	0.305263158	0.300330033	0.336842105	0.262536873	0.233587786	0.333901193	0.162202381	0.218793829	0.144756278	0.263650546	0.162895928	0.378881988	0.277777778	0.221875	0.198529412	0.215909091	0.337570621	0.454135338	0.227994228	0.308917197	0.331938633	0.201166181	0.192733017	0.286356822	0.264296754	0.486526946	0.321428571	0.26993865	0.296081277	0.465892598	0.189928058	0.265693431	0.245827011	0.25625	0.212209302	0.207831325	0.1808
	0.246656761	0.325179856	0.382222222	0.265693431	0.429403202	0.292466765	0.29331307	0.168469861	0.278614458	0.26443769	0.365443425	0.329608939	0.310549777	0.298045603	0.339762611	0.260997067	0.228826152	0.333898305	0.163265306	0.222375691	0.144329897	0.263975155	0.16191904	0.377708978	0.277056277	0.221538462	0.200873362	0.223113965	0.335664336	0.451994092	0.230113636	0.30829421	0.330097087	0.204052098	0.195924765	0.28422619	0.259878419	0.487294469	0.322061192	0.26899696	0.292682927	0.468299712	0.187766714	0.271284271	0.244776119	0.256965944	0.212338594	0.205663189	0.179365079
	0.245227606	0.327169275	0.37829912	0.264450867	0.430434783	0.298550725	0.29331307	0.169207317	0.278443114	0.268365817	0.366261398	0.330083565	0.307805596	0.297124601	0.340236686	0.260174419	0.224489796	0.336120401	0.16	0.223140496	0.143274854	0.265023112	0.160475483	0.375766871	0.283880171	0.223404255	0.2	0.224165342	0.34430727	0.453623188	0.22752809	0.309006211	0.329655172	0.204316547	0.19504644	0.282544379	0.25753012	0.487444609	0.32428115	0.269984917	0.289772727	0.469153515	0.192145863	0.272596844	0.246312684	0.254601227	0.212553495	0.200290276	0.18081761
	0.243440233	0.327195467	0.380813953	0.264748201	0.432276657	0.297413793	0.297458894	0.168421053	0.278106509	0.270833333	0.362818591	0.330123796	0.309838473	0.293838863	0.345985401	0.263908702	0.230329041	0.342668863	0.159830269	0.222982216	0.145137881	0.264036419	0.157664234	0.375379939	0.286919831	0.228571429	0.200867052	0.224683544	0.347354138	0.45	0.229166667	0.311248074	0.328337875	0.202279202	0.196946565	0.284671533	0.255572065	0.487481591	0.324367089	0.270149254	0.287709497	0.468838527	0.191400832	0.270155587	0.244509517	0.252279635	0.211948791	0.199421965	0.178571429
	0.24132948	0.325418994	0.380403458	0.263988522	0.432664756	0.301994302	0.300146413	0.167414051	0.277616279	0.273529412	0.366071429	0.330150068	0.310043668	0.291731669	0.344927536	0.264497878	0.237623762	0.339805825	0.159379408	0.226720648	0.15007215	0.265275708	0.156521739	0.375565611	0.286312849	0.228017884	0.200854701	0.222570533	0.345381526	0.445698166	0.232044199	0.309667674	0.3243607	0.201133144	0.204783259	0.290830946	0.254814815	0.487518355	0.322327044	0.268945022	0.28650904	0.470752089	0.190150479	0.267882188	0.246734398	0.250755287	0.215492958	0.201704545	0.177743431
	0.239942529	0.326896552	0.376068376	0.261363636	0.435460993	0.302259887	0.29985444	0.167159763	0.277456647	0.274596182	0.369276219	0.329251701	0.308908046	0.293209877	0.347202296	0.264416315	0.23943662	0.336538462	0.158707865	0.227882038	0.154829545	0.262150221	0.154949785	0.378176383	0.287292818	0.227138643	0.198033708	0.22826087	0.347826087	0.443671766	0.231824417	0.310344828	0.323529412	0.199164345	0.205357143	0.291371994	0.254385965	0.485507246	0.320872274	0.272727273	0.28531856	0.470097357	0.190860215	0.266759777	0.245310245	0.251121076	0.213389121	0.200848656	0.176380368
	0.238975818	0.326027397	0.375886525	0.263674614	0.433103448	0.303496503	0.299711816	0.168389956	0.28	0.274963821	0.370424597	0.327469553	0.309219858	0.294930876	0.347949081	0.263157895	0.239944521	0.3354531	0.156509695	0.232894737	0.152234637	0.262773723	0.153846154	0.386764706	0.289256198	0.2284041	0.197786999	0.224770642	0.349934469	0.445667125	0.233287858	0.312592593	0.321854305	0.20055325	0.203240059	0.289915966	0.260115607	0.482168331	0.319938176	0.271929825	0.285123967	0.467123288	0.188579017	0.268965517	0.243553009	0.25	0.215172414	0.199158485	0.182094082
[truncated: 451 more columns]
